# Supplementary material for: T cells with increased responsiveness cause obesity in mice without diet intervention
Source: iScience. 2024 Mar 11;27(4):109471. doi: 10.1016/j.isci.2024.109471 (PMC10973599; doi:10.1016/j.isci.2024.109471)
Supplement: File S1. Markers for clusters identified in PBMC scRNA seq [file mmc2.xlsx]

## Sheet: Sheet1
Column Labels
0		1		2		3		4		5		6		7		8		9		10		11		12		13		14		15		16		17		Total Average of pct,1	Total Average of pct,2
Average of pct,1	Average of pct,2	Average of pct,1	Average of pct,2	Average of pct,1	Average of pct,2	Average of pct,1	Average of pct,2	Average of pct,1	Average of pct,2	Average of pct,1	Average of pct,2	Average of pct,1	Average of pct,2	Average of pct,1	Average of pct,2	Average of pct,1	Average of pct,2	Average of pct,1	Average of pct,2	Average of pct,1	Average of pct,2	Average of pct,1	Average of pct,2	Average of pct,1	Average of pct,2	Average of pct,1	Average of pct,2	Average of pct,1	Average of pct,2	Average of pct,1	Average of pct,2	Average of pct,1	Average of pct,2	Average of pct,1	Average of pct,2
0.449058	0.455583	0.39582	0.434471	0.54661	0.525268	0.653568	0.254841	0.56712	0.466784	0.507462	0.421589	0.442449	0.440889	0.491239	0.350812	0.48426	0.452519	0.466738	0.408273	0.552073	0.298574	0.580904	0.457109	0.502147	0.210358	0.533319	0.350327	0.570764	0.368196	0.532808	0.441051	0.785871	0.487193	0.558887	0.151208	0.518272	0.386296

## Sheet: filtered_markers
Column1	p_val	avg_log2FC	pct,1	pct,2	p_val_adj	cluster	gene		*p value is adjusted by using Bonferroni correction based on the total number of genes in the dataset
Igfbp4	<0.0001	1.77215	0.713	0.249	<0.0001	0	Igfbp4
Ly6c1	<0.0001	1.31334	0.354	0.046	<0.0001	0	Ly6c1
Cd4	<0.0001	1.1995	0.501	0.088	<0.0001	0	Cd4
Tcf7	<0.0001	1.16762	0.905	0.464	<0.0001	0	Tcf7
Lef1	<0.0001	1.10164	0.884	0.452	<0.0001	0	Lef1
Cd40lg	<0.0001	1.05298	0.343	0.046	<0.0001	0	Cd40lg
Selenop	<0.0001	1.024	0.645	0.343	<0.0001	0	Selenop
Pdlim4	<0.0001	1.01745	0.305	0.032	<0.0001	0	Pdlim4
Il7r	<0.0001	0.969013	0.765	0.401	<0.0001	0	Il7r
Lat	<0.0001	0.953489	0.9	0.487	<0.0001	0	Lat
Cd28	<0.0001	0.912793	0.575	0.245	<0.0001	0	Cd28
Ass1	<0.0001	0.906547	0.536	0.211	<0.0001	0	Ass1
Satb1	<0.0001	0.867198	0.82	0.519	<0.0001	0	Satb1
Cd3g	<0.0001	0.854945	0.939	0.505	<0.0001	0	Cd3g
Cd247	<0.0001	0.853749	0.674	0.352	<0.0001	0	Cd247
Slfn1	<0.0001	0.844612	0.639	0.332	<0.0001	0	Slfn1
Rflnb	<0.0001	0.844591	0.685	0.379	<0.0001	0	Rflnb
Cd3d	<0.0001	0.830537	0.953	0.512	<0.0001	0	Cd3d
Actn1	<0.0001	0.824555	0.626	0.318	<0.0001	0	Actn1
Bcl11b	<0.0001	0.813699	0.541	0.258	<0.0001	0	Bcl11b
Ms4a6b	<0.0001	0.811988	0.859	0.535	<0.0001	0	Ms4a6b
Skap1	<0.0001	0.80039	0.794	0.451	<0.0001	0	Skap1
Dgka	<0.0001	0.794455	0.775	0.502	<0.0001	0	Dgka
Cd3e	<0.0001	0.790666	0.948	0.514	<0.0001	0	Cd3e
St8sia6	<0.0001	0.78779	0.297	0.065	<0.0001	0	St8sia6
Tesc	<0.0001	0.760787	0.338	0.098	<0.0001	0	Tesc
Ms4a4b	<0.0001	0.731194	0.974	0.583	<0.0001	0	Ms4a4b
Lck	<0.0001	0.673334	0.834	0.504	<0.0001	0	Lck
Rplp0	<0.0001	0.537607	1	0.994	<0.0001	0	Rplp0
Rpl12	<0.0001	0.527727	0.997	0.956	<0.0001	0	Rpl12
Tpt1	<0.0001	0.499437	1	0.998	<0.0001	0	Tpt1
Rplp1	<0.0001	0.466811	1	0.995	<0.0001	0	Rplp1
Rps29	<0.0001	0.430937	0.999	0.993	<0.0001	0	Rps29
Tmsb10	<0.0001	0.407386	1	0.997	<0.0001	0	Tmsb10
Rps16	<0.0001	0.389029	1	0.999	<0.0001	0	Rps16
Rps19	<0.0001	0.384579	1	0.991	<0.0001	0	Rps19
Rps8	<0.0001	0.354433	1	0.998	<0.0001	0	Rps8
Rps4x	<0.0001	0.348965	1	0.996	<0.0001	0	Rps4x
Rps24	<0.0001	0.344703	1	0.998	<0.0001	0	Rps24
Rpl8	<0.0001	0.34278	1	0.995	<0.0001	0	Rpl8
Rpl19	<0.0001	0.31482	1	0.997	<0.0001	0	Rpl19
Eef1a1	<0.0001	0.306138	1	0.998	<0.0001	0	Eef1a1
H3f3a	<0.0001	-1.06138	0.937	0.973	<0.0001	0	H3f3a
Ly6e	<0.0001	-1.06749	0.882	0.925	<0.0001	0	Ly6e
S100a11	<0.0001	-1.22292	0.326	0.616	<0.0001	0	S100a11
Serinc3	<0.0001	-1.26467	0.26	0.559	<0.0001	0	Serinc3
Irf8	<0.0001	-1.27079	0.009	0.272	<0.0001	0	Irf8
Cd8a	<0.0001	-1.27667	0.007	0.274	<0.0001	0	Cd8a
H2-Oa	<0.0001	-1.29262	0.019	0.29	<0.0001	0	H2-Oa
Pou2f2	<0.0001	-1.32415	0.044	0.333	<0.0001	0	Pou2f2
Ctsh	<0.0001	-1.39858	0.005	0.303	<0.0001	0	Ctsh
H2-DMa	<0.0001	-1.40063	0.092	0.416	<0.0001	0	H2-DMa
Lyn	<0.0001	-1.42729	0.009	0.314	<0.0001	0	Lyn
Syk	<0.0001	-1.44302	0.011	0.328	<0.0001	0	Syk
Gm43305	<0.0001	-1.52425	0.072	0.368	<0.0001	0	Gm43305
Ly86	<0.0001	-1.58927	0.005	0.333	<0.0001	0	Ly86
H2-Ob	<0.0001	-1.63172	0.086	0.387	<0.0001	0	H2-Ob
Cd19	<0.0001	-1.64925	0.007	0.316	<0.0001	0	Cd19
Unc93b1	<0.0001	-1.68142	0.016	0.364	<0.0001	0	Unc93b1
Ighd	<0.0001	-1.72192	0.015	0.314	<0.0001	0	Ighd
Bank1	<0.0001	-1.74417	0.022	0.332	<0.0001	0	Bank1
Napsa	<0.0001	-1.89841	0.007	0.385	<0.0001	0	Napsa
Mef2c	<0.0001	-1.95488	0.015	0.378	<0.0001	0	Mef2c
H2-DMb2	<0.0001	-2.16331	0.012	0.368	<0.0001	0	H2-DMb2
Fcmr	<0.0001	-2.16966	0.01	0.344	<0.0001	0	Fcmr
Plac8	<0.0001	-2.22099	0.01	0.383	<0.0001	0	Plac8
Cd8b1	<0.0001	-2.232	0.078	0.363	<0.0001	0	Cd8b1
Ms4a1	<0.0001	-2.28794	0.012	0.362	<0.0001	0	Ms4a1
Ebf1	<0.0001	-2.44636	0.01	0.385	<0.0001	0	Ebf1
Nkg7	<0.0001	-2.55241	0.013	0.368	<0.0001	0	Nkg7
Iglc3	<0.0001	-2.65273	0.015	0.38	<0.0001	0	Iglc3
Igkc	<0.0001	-2.674	0.024	0.374	<0.0001	0	Igkc
Iglc2	<0.0001	-3.04369	0.022	0.398	<0.0001	0	Iglc2
Ly6d	<0.0001	-3.36035	0.023	0.398	<0.0001	0	Ly6d
H2-Ab1	<0.0001	-3.36871	0.032	0.429	<0.0001	0	H2-Ab1
Cd79b	<0.0001	-3.38753	0.024	0.453	<0.0001	0	Cd79b
H2-Eb1	<0.0001	-3.88248	0.039	0.434	<0.0001	0	H2-Eb1
Cd79a	<0.0001	-4.13811	0.051	0.436	<0.0001	0	Cd79a
H2-Aa	<0.0001	-4.34647	0.062	0.448	<0.0001	0	H2-Aa
Cd74	<0.0001	-5.92306	0.203	0.57	<0.0001	0	Cd74
H2-Aa.1	<0.0001	3.87507	1	0.169	<0.0001	1	H2-Aa
Cd74.1	<0.0001	3.74282	1	0.329	<0.0001	1	Cd74
H2-Eb1.1	<0.0001	3.72191	1	0.148	<0.0001	1	H2-Eb1
H2-Ab1.1	<0.0001	3.40766	0.995	0.143	<0.0001	1	H2-Ab1
Cd79a.1	<0.0001	3.11516	0.999	0.154	<0.0001	1	Cd79a
Igkc.1	<0.0001	2.87194	0.882	0.119	<0.0001	1	Igkc
Iglc3.1	<0.0001	2.82611	0.923	0.111	<0.0001	1	Iglc3
H2-DMb2.1	<0.0001	2.78499	0.91	0.102	<0.0001	1	H2-DMb2
Fcmr.1	<0.0001	2.7167	0.864	0.092	<0.0001	1	Fcmr
Iglc2.1	<0.0001	2.69084	0.951	0.122	<0.0001	1	Iglc2
Cd79b.1	<0.0001	2.62644	0.991	0.163	<0.0001	1	Cd79b
Ighd.1	<0.0001	2.54793	0.788	0.085	<0.0001	1	Ighd
Ebf1.1	<0.0001	2.54385	0.921	0.114	<0.0001	1	Ebf1
Mef2c.1	<0.0001	2.45169	0.821	0.135	<0.0001	1	Mef2c
H2-Ob.1	<0.0001	2.38539	0.83	0.166	<0.0001	1	H2-Ob
Fcer2a.1	<0.0001	2.37296	0.69	0.057	<0.0001	1	Fcer2a
Ly6d.1	<0.0001	2.35377	0.941	0.125	<0.0001	1	Ly6d
Bank1.1	<0.0001	2.34548	0.782	0.106	<0.0001	1	Bank1
Cd19.1	<0.0001	2.12158	0.755	0.094	<0.0001	1	Cd19
Ms4a1.1	<0.0001	2.08176	0.854	0.111	<0.0001	1	Ms4a1
H2-Oa.1	<0.0001	1.9707	0.637	0.104	<0.0001	1	H2-Oa
H2-DMa.1	<0.0001	1.88094	0.746	0.216	<0.0001	1	H2-DMa
Serpinb1a	<0.0001	1.86909	0.571	0.076	<0.0001	1	Serpinb1a
Gm43305.1	<0.0001	1.80077	0.676	0.183	<0.0001	1	Gm43305
Cd55.1	<0.0001	1.77453	0.716	0.271	<0.0001	1	Cd55
Cd37.1	<0.0001	1.76877	0.966	0.642	<0.0001	1	Cd37
Gm30211	<0.0001	1.74972	0.424	0.05	<0.0001	1	Gm30211
Mzb1	<0.0001	1.74728	0.531	0.062	<0.0001	1	Mzb1
Ralgps2.1	<0.0001	1.73329	0.68	0.201	<0.0001	1	Ralgps2
Ly86.1	<0.0001	1.70675	0.674	0.129	<0.0001	1	Ly86
Fcrla	<0.0001	1.70602	0.58	0.075	<0.0001	1	Fcrla
Swap70.1	<0.0001	1.70397	0.568	0.101	<0.0001	1	Swap70
Fchsd2.1	<0.0001	1.68891	0.592	0.169	<0.0001	1	Fchsd2
Syk.1	<0.0001	1.64722	0.618	0.141	<0.0001	1	Syk
Blnk	<0.0001	1.59812	0.509	0.061	<0.0001	1	Blnk
Siglecg	<0.0001	1.5843	0.534	0.074	<0.0001	1	Siglecg
Napsa.1	<0.0001	1.57737	0.723	0.163	<0.0001	1	Napsa
Ctsh.1	<0.0001	1.57672	0.598	0.121	<0.0001	1	Ctsh
Ighm.1	<0.0001	1.57353	0.94	0.583	<0.0001	1	Ighm
Unc93b1.1	<0.0001	1.56704	0.671	0.162	<0.0001	1	Unc93b1
Blk	<0.0001	1.55709	0.481	0.062	<0.0001	1	Blk
Serp1.1	<0.0001	1.5478	0.777	0.366	<0.0001	1	Serp1
Tnfrsf13c	<0.0001	1.50253	0.463	0.061	<0.0001	1	Tnfrsf13c
Cd81	<0.0001	1.48689	0.532	0.109	<0.0001	1	Cd81
Snx2.1	<0.0001	1.45594	0.655	0.268	<0.0001	1	Snx2
Cd22	<0.0001	1.44855	0.432	0.056	<0.0001	1	Cd22
Lmo2	<0.0001	1.43741	0.426	0.07	<0.0001	1	Lmo2
Ly6e.1	<0.0001	1.41321	0.997	0.892	<0.0001	1	Ly6e
Pax5	<0.0001	1.38256	0.416	0.061	<0.0001	1	Pax5
March1	<0.0001	1.38097	0.432	0.081	<0.0001	1	March1
Smim14.1	<0.0001	1.38027	0.661	0.319	<0.0001	1	Smim14
Pxk.1	<0.0001	1.37981	0.521	0.179	<0.0001	1	Pxk
Bcl11a	<0.0001	1.34638	0.407	0.059	<0.0001	1	Bcl11a
Apobec3.1	<0.0001	1.34226	0.654	0.309	<0.0001	1	Apobec3
Abhd17b.1	<0.0001	1.33571	0.555	0.224	<0.0001	1	Abhd17b
Hvcn1.1	<0.0001	1.29951	0.474	0.159	<0.0001	1	Hvcn1
Zfp318	<0.0001	1.29312	0.398	0.098	<0.0001	1	Zfp318
H3f3a.1	<0.0001	1.29088	0.997	0.954	<0.0001	1	H3f3a
Zfp36l1.1	<0.0001	1.28857	0.832	0.574	<0.0001	1	Zfp36l1
Ciita	<0.0001	1.28711	0.34	0.033	<0.0001	1	Ciita
Pkig	<0.0001	1.28639	0.443	0.089	<0.0001	1	Pkig
Pgap1	<0.0001	1.28247	0.386	0.089	<0.0001	1	Pgap1
Vpreb3	<0.0001	1.27108	0.446	0.062	<0.0001	1	Vpreb3
Snn	<0.0001	1.26525	0.381	0.056	<0.0001	1	Snn
Capg.1	<0.0001	1.25361	0.52	0.177	<0.0001	1	Capg
Scd1	<0.0001	1.24471	0.348	0.042	<0.0001	1	Scd1
Serinc3.1	<0.0001	1.24231	0.759	0.402	<0.0001	1	Serinc3
Gga2	<0.0001	1.22842	0.377	0.062	<0.0001	1	Gga2
B3gnt5	<0.0001	1.21819	0.377	0.081	<0.0001	1	B3gnt5
Cd24a	<0.0001	1.21358	0.48	0.087	<0.0001	1	Cd24a
Rnase6	<0.0001	1.20233	0.443	0.107	<0.0001	1	Rnase6
Pold4.1	<0.0001	1.19781	0.525	0.246	<0.0001	1	Pold4
Lyn.1	<0.0001	1.19687	0.535	0.149	<0.0001	1	Lyn
Pou2af1	<0.0001	1.18584	0.337	0.054	<0.0001	1	Pou2af1
Gm42031.1	<0.0001	1.17933	0.432	0.125	<0.0001	1	Gm42031
Mif4gd.1	<0.0001	1.16766	0.463	0.18	<0.0001	1	Mif4gd
Plekho1	<0.0001	1.16232	0.405	0.125	<0.0001	1	Plekho1
Ptp4a3.1	<0.0001	1.15914	0.632	0.348	<0.0001	1	Ptp4a3
Smap2.1	<0.0001	1.1423	0.707	0.468	<0.0001	1	Smap2
Ero1lb	<0.0001	1.12164	0.359	0.099	<0.0001	1	Ero1lb
Tmem243.1	<0.0001	1.11987	0.531	0.272	<0.0001	1	Tmem243
Pou2f2.1	<0.0001	1.11712	0.521	0.182	<0.0001	1	Pou2f2
Ikzf3.1	<0.0001	1.11358	0.563	0.284	<0.0001	1	Ikzf3
Ms4a4c.1	<0.0001	1.10345	0.428	0.159	<0.0001	1	Ms4a4c
Tnfrsf13b	<0.0001	1.1006	0.406	0.142	<0.0001	1	Tnfrsf13b
Cd38	<0.0001	1.09545	0.31	0.049	<0.0001	1	Cd38
Bmp2k	<0.0001	1.07579	0.337	0.092	<0.0001	1	Bmp2k
Cd72	<0.0001	1.07191	0.377	0.119	<0.0001	1	Cd72
Chchd10	<0.0001	1.07046	0.417	0.147	<0.0001	1	Chchd10
Dok3	<0.0001	1.05807	0.4	0.111	<0.0001	1	Dok3
Btk	<0.0001	1.05514	0.308	0.055	<0.0001	1	Btk
Snx9	<0.0001	1.04826	0.309	0.065	<0.0001	1	Snx9
Irf8.1	<0.0001	1.04502	0.447	0.133	<0.0001	1	Irf8
Cd83	<0.0001	1.04487	0.263	0.037	<0.0001	1	Cd83
Aldh2.1	<0.0001	1.03798	0.429	0.137	<0.0001	1	Aldh2
H2-DMb1	<0.0001	1.03564	0.288	0.045	<0.0001	1	H2-DMb1
Iglc1	<0.0001	1.02961	0.346	0.064	<0.0001	1	Iglc1
Pmf1	<0.0001	1.02312	0.323	0.084	<0.0001	1	Pmf1
Fcrl1	<0.0001	1.01775	0.257	0.03	<0.0001	1	Fcrl1
Lrrk2	<0.0001	0.983042	0.257	0.039	<0.0001	1	Lrrk2
Cyp4f18	<0.0001	0.979022	0.359	0.088	<0.0001	1	Cyp4f18
Ifi30.1	<0.0001	0.976103	0.508	0.212	<0.0001	1	Ifi30
Chst3	<0.0001	0.958546	0.253	0.036	<0.0001	1	Chst3
Tcf4	<0.0001	0.951064	0.283	0.063	<0.0001	1	Tcf4
Hhex	<0.0001	0.950652	0.281	0.059	<0.0001	1	Hhex
Spib	<0.0001	0.898335	0.289	0.052	<0.0001	1	Spib
Fth1.1	<0.0001	0.893825	0.997	0.991	<0.0001	1	Fth1
Wdfy4	<0.0001	0.89292	0.256	0.05	<0.0001	1	Wdfy4
Ctss.1	<0.0001	0.797032	0.73	0.468	<0.0001	1	Ctss
Srgn.1	<0.0001	0.747458	0.903	0.791	<0.0001	1	Srgn
Fau	<0.0001	0.32025	1	1	<0.0001	1	Fau
Rps16.1	<0.0001	-0.384252	0.999	0.999	<0.0001	1	Rps16
Eef1a1.1	<0.0001	-0.405126	1	0.998	<0.0001	1	Eef1a1
Rps27a.1	<0.0001	-0.45777	0.999	0.999	<0.0001	1	Rps27a
Rplp2.1	<0.0001	-0.465511	0.995	0.995	<0.0001	1	Rplp2
Rps23.1	<0.0001	-0.495783	0.992	0.995	<0.0001	1	Rps23
B2m	<0.0001	-0.567152	0.931	0.992	<0.0001	1	B2m
Tmsb4x	<0.0001	-0.641134	0.999	1	<0.0001	1	Tmsb4x
Tpt1.1	<0.0001	-0.696122	0.998	0.999	<0.0001	1	Tpt1
Eef1b2.1	<0.0001	-0.696123	0.901	0.969	<0.0001	1	Eef1b2
Rplp1.1	<0.0001	-0.810871	0.997	0.996	<0.0001	1	Rplp1
Tmsb10.1	<0.0001	-0.925064	1	0.997	<0.0001	1	Tmsb10
Rplp0.1	<0.0001	-1.02062	0.996	0.995	<0.0001	1	Rplp0
Rinl.1	<0.0001	-1.04354	0.026	0.366	<0.0001	1	Rinl
Dgka.1	<0.0001	-1.04813	0.258	0.662	<0.0001	1	Dgka
Fam189b	<0.0001	-1.05224	0.036	0.38	<0.0001	1	Fam189b
Fyn.1	<0.0001	-1.06844	0.093	0.47	<0.0001	1	Fyn
Klk8	<0.0001	-1.09278	0.003	0.331	<0.0001	1	Klk8
Ifi47.1	<0.0001	-1.15216	0.138	0.559	<0.0001	1	Ifi47
Lcp2.1	<0.0001	-1.19081	0.006	0.38	<0.0001	1	Lcp2
Trac.1	<0.0001	-1.2133	0.004	0.358	<0.0001	1	Trac
Smc4.1	<0.0001	-1.2757	0.199	0.587	<0.0001	1	Smc4
Otulinl.1	<0.0001	-1.27749	0.034	0.465	<0.0001	1	Otulinl
Cd27.1	<0.0001	-1.28022	0.005	0.4	<0.0001	1	Cd27
Ccnd2.1	<0.0001	-1.2926	0.026	0.414	<0.0001	1	Ccnd2
Txk.1	<0.0001	-1.30256	0.017	0.419	<0.0001	1	Txk
Nsg2.1	<0.0001	-1.33948	0.005	0.401	<0.0001	1	Nsg2
Cd5.1	<0.0001	-1.4044	0.005	0.371	<0.0001	1	Cd5
Bcl11b.1	<0.0001	-1.40529	0.006	0.423	<0.0001	1	Bcl11b
Selenop.1	<0.0001	-1.41083	0.097	0.513	<0.0001	1	Selenop
Cd28.1	<0.0001	-1.4129	0.006	0.424	<0.0001	1	Cd28
Tnfaip3.1	<0.0001	-1.4151	0.064	0.506	<0.0001	1	Tnfaip3
Prkcq.1	<0.0001	-1.4562	0.004	0.455	<0.0001	1	Prkcq
Ctsw.1	<0.0001	-1.45865	0.003	0.353	<0.0001	1	Ctsw
Prkch.1	<0.0001	-1.46723	0.007	0.459	<0.0001	1	Prkch
Leprotl1.1	<0.0001	-1.51328	0.079	0.626	<0.0001	1	Leprotl1
Arl4c.1	<0.0001	-1.54292	0.013	0.493	<0.0001	1	Arl4c
Gm2682.1	<0.0001	-1.56525	0.01	0.492	<0.0001	1	Gm2682
Itk.1	<0.0001	-1.59369	0.008	0.493	<0.0001	1	Itk
Npc2.1	<0.0001	-1.62655	0.255	0.807	<0.0001	1	Npc2
Dapl1.1	<0.0001	-1.62964	0.002	0.326	<0.0001	1	Dapl1
Hcst.1	<0.0001	-1.66185	0.169	0.731	<0.0001	1	Hcst
Selplg	<0.0001	-1.69122	0.179	0.761	<0.0001	1	Selplg
Saraf.1	<0.0001	-1.70034	0.05	0.603	<0.0001	1	Saraf
Atp1b3.1	<0.0001	-1.7084	0.156	0.737	<0.0001	1	Atp1b3
Actn1.1	<0.0001	-1.72861	0.013	0.506	<0.0001	1	Actn1
Cd247.1	<0.0001	-1.76824	0.006	0.555	<0.0001	1	Cd247
Slfn1.1	<0.0001	-1.77578	0.007	0.525	<0.0001	1	Slfn1
Rgs10.1	<0.0001	-1.8712	0.01	0.582	<0.0001	1	Rgs10
AW112010.1	<0.0001	-1.95282	0.123	0.541	<0.0001	1	AW112010
Fxyd5.1	<0.0001	-2.07713	0.342	0.925	<0.0001	1	Fxyd5
Emb.1	<0.0001	-2.1634	0.029	0.69	<0.0001	1	Emb
Skap1.1	<0.0001	-2.17579	0.013	0.685	<0.0001	1	Skap1
Fyb.1	<0.0001	-2.21117	0.01	0.692	<0.0001	1	Fyb
Thy1.1	<0.0001	-2.26492	0.006	0.624	<0.0001	1	Thy1
Ms4a6b.1	<0.0001	-2.31424	0.073	0.769	<0.0001	1	Ms4a6b
Lck.1	<0.0001	-2.37253	0.033	0.742	<0.0001	1	Lck
Cd8b1.1	<0.0001	-2.4353	0.011	0.352	<0.0001	1	Cd8b1
Nkg7.1	<0.0001	-2.45218	0.008	0.334	<0.0001	1	Nkg7
Igfbp4.1	<0.0001	-2.4694	0.006	0.477	<0.0001	1	Igfbp4
Lef1.1	<0.0001	-2.47173	0.032	0.714	<0.0001	1	Lef1
Il7r.1	<0.0001	-2.49643	0.014	0.63	<0.0001	1	Il7r
Lat.1	<0.0001	-2.64349	0.009	0.757	<0.0001	1	Lat
Tcf7.1	<0.0001	-2.70412	0.015	0.736	<0.0001	1	Tcf7
Cd3g.1	<0.0001	-2.95126	0.012	0.786	<0.0001	1	Cd3g
Cd3e.1	<0.0001	-3.06086	0.01	0.798	<0.0001	1	Cd3e
Cd3d.1	<0.0001	-3.0701	0.012	0.798	<0.0001	1	Cd3d
Ms4a4b.1	<0.0001	-3.56591	0.039	0.862	<0.0001	1	Ms4a4b
Cd8b1.2	<0.0001	3.06468	0.984	0.109	<0.0001	2	Cd8b1
Cd8a.1	<0.0001	2.13634	0.78	0.055	<0.0001	2	Cd8a
Fam241a.2	<0.0001	1.58789	0.686	0.128	<0.0001	2	Fam241a
Rgcc.1	<0.0001	1.17604	0.587	0.187	<0.0001	2	Rgcc
Dnajc15.2	<0.0001	1.08487	0.658	0.234	<0.0001	2	Dnajc15
Klrd1.2	<0.0001	1.06481	0.6	0.133	<0.0001	2	Klrd1
Epsti1.2	<0.0001	0.97483	0.716	0.334	<0.0001	2	Epsti1
Thy1.2	<0.0001	0.875424	0.841	0.413	<0.0001	2	Thy1
Klk8.1	<0.0001	0.816378	0.532	0.198	<0.0001	2	Klk8
Cd3d.2	<0.0001	0.81351	0.977	0.554	<0.0001	2	Cd3d
Saraf.2	<0.0001	0.809431	0.793	0.415	<0.0001	2	Saraf
Cd3e.2	<0.0001	0.808405	0.975	0.553	<0.0001	2	Cd3e
Ctsw.2	<0.0001	0.805244	0.609	0.201	<0.0001	2	Ctsw
Cd3g.2	<0.0001	0.737151	0.959	0.546	<0.0001	2	Cd3g
Nkg7.2	<0.0001	0.669136	0.819	0.132	<0.0001	2	Nkg7
Rplp1.2	<0.0001	0.622602	1	0.996	<0.0001	2	Rplp1
Eef1b2.2	<0.0001	0.56701	0.997	0.944	<0.0001	2	Eef1b2
Rplp0.2	<0.0001	0.56374	1	0.995	<0.0001	2	Rplp0
Rps18.1	<0.0001	0.501374	0.998	0.975	<0.0001	2	Rps18
Rps15a.1	<0.0001	0.471895	1	0.997	<0.0001	2	Rps15a
Rps2.2	<0.0001	0.470535	1	0.994	<0.0001	2	Rps2
Rpl32.1	<0.0001	0.452022	1	0.996	<0.0001	2	Rpl32
Rpsa.2	<0.0001	0.446568	1	0.996	<0.0001	2	Rpsa
Rplp2.2	<0.0001	0.435037	1	0.994	<0.0001	2	Rplp2
Rps7.2	<0.0001	0.434484	1	0.997	<0.0001	2	Rps7
Rps28.2	<0.0001	0.430736	1	0.988	<0.0001	2	Rps28
Rpl10a.2	<0.0001	0.430159	1	0.989	<0.0001	2	Rpl10a
Rpl15.2	<0.0001	0.428539	0.999	0.988	<0.0001	2	Rpl15
Rps20.1	<0.0001	0.416932	1	0.995	<0.0001	2	Rps20
Rpl18.1	<0.0001	0.405728	1	0.997	<0.0001	2	Rpl18
Rps5	<0.0001	0.400705	1	0.997	<0.0001	2	Rps5
Rpl23.2	<0.0001	0.39559	1	0.998	<0.0001	2	Rpl23
Rps3a1.2	<0.0001	0.394225	1	0.998	<0.0001	2	Rps3a1
Eef1a1.2	<0.0001	0.392429	1	0.998	<0.0001	2	Eef1a1
Rps26	<0.0001	0.384532	1	0.996	<0.0001	2	Rps26
Rps3.2	<0.0001	0.382636	1	0.997	<0.0001	2	Rps3
Rps10.2	<0.0001	0.381816	1	0.998	<0.0001	2	Rps10
Tpt1.2	<0.0001	0.377742	1	0.999	<0.0001	2	Tpt1
Rpl13	<0.0001	0.376922	1	0.998	<0.0001	2	Rpl13
Rps24.1	<0.0001	0.372416	1	0.998	<0.0001	2	Rps24
Rps4x.2	<0.0001	0.363056	1	0.997	<0.0001	2	Rps4x
Rps8.2	<0.0001	0.359161	1	0.998	<0.0001	2	Rps8
Rps27a.2	<0.0001	0.343269	1	0.999	<0.0001	2	Rps27a
Rpl41	<0.0001	0.33916	1	0.999	<0.0001	2	Rpl41
Fth1.2	<0.0001	-0.852792	0.99	0.993	<0.0001	2	Fth1
Ly6e.2	<0.0001	-1.28852	0.89	0.919	<0.0001	2	Ly6e
Napsa.2	<0.0001	-1.78446	0.005	0.345	<0.0001	2	Napsa
Ebf1.2	<0.0001	-2.31769	0.011	0.345	<0.0001	2	Ebf1
Iglc3.2	<0.0001	-2.53265	0.012	0.342	<0.0001	2	Iglc3
Iglc2.2	<0.0001	-2.9094	0.025	0.357	<0.0001	2	Iglc2
Ly6d.2	<0.0001	-3.22423	0.025	0.358	<0.0001	2	Ly6d
H2-Ab1.2	<0.0001	-3.23675	0.034	0.386	<0.0001	2	H2-Ab1
H2-Eb1.2	<0.0001	-3.73307	0.044	0.39	<0.0001	2	H2-Eb1
Cd79a.2	<0.0001	-4.02332	0.046	0.396	<0.0001	2	Cd79a
H2-Aa.2	<0.0001	-4.26855	0.054	0.409	<0.0001	2	H2-Aa
Cd74.2	<0.0001	-5.90004	0.203	0.531	<0.0001	2	Cd74
Ccl5	<0.0001	2.8914	0.823	0.075	<0.0001	4	Ccl5
Ly6c2	<0.0001	2.58967	0.862	0.113	<0.0001	4	Ly6c2
Nkg7.3	<0.0001	1.68407	0.975	0.24	<0.0001	4	Nkg7
Il2rb	<0.0001	1.60527	0.721	0.112	<0.0001	4	Il2rb
Ctla2a	<0.0001	1.48106	0.51	0.049	<0.0001	4	Ctla2a
Cxcr3	<0.0001	1.26504	0.477	0.015	<0.0001	4	Cxcr3
Ifitm10	<0.0001	1.10779	0.505	0.071	<0.0001	4	Ifitm10
Gzma	<0.0001	6.88224	0.989	0.014	<0.0001	5	Gzma
Ccl5.1	<0.0001	5.59171	0.998	0.069	<0.0001	5	Ccl5
Nkg7.4	<0.0001	4.16365	0.997	0.239	<0.0001	5	Nkg7
AW112010.3	<0.0001	3.73839	0.997	0.435	<0.0001	5	AW112010
Ncr1	<0.0001	3.60975	0.942	0.003	<0.0001	5	Ncr1
Klrb1c	<0.0001	3.48398	0.918	0.005	<0.0001	5	Klrb1c
Lgals1.4	<0.0001	3.44807	0.97	0.225	<0.0001	5	Lgals1
Prf1	<0.0001	3.38129	0.881	0.056	<0.0001	5	Prf1
Klra8	<0.0001	3.36394	0.719	0.002	<0.0001	5	Klra8
Fcer1g	<0.0001	3.34949	0.995	0.087	<0.0001	5	Fcer1g
Tyrobp	<0.0001	3.2452	0.995	0.118	<0.0001	5	Tyrobp
Gzmb	<0.0001	3.21665	0.722	0.005	<0.0001	5	Gzmb
Klre1	<0.0001	3.19288	0.904	0.007	<0.0001	5	Klre1
Klrk1	<0.0001	3.08416	0.886	0.013	<0.0001	5	Klrk1
Klra4	<0.0001	3.07494	0.547	0.001	<0.0001	5	Klra4
Anxa2.1	<0.0001	2.94054	0.953	0.097	<0.0001	5	Anxa2
Ccl4	<0.0001	2.87267	0.509	0.011	<0.0001	5	Ccl4
Klra9	<0.0001	2.72929	0.53	0.002	<0.0001	5	Klra9
Ahnak.2	<0.0001	2.69765	0.947	0.194	<0.0001	5	Ahnak
Il2rb.1	<0.0001	2.66425	0.878	0.107	<0.0001	5	Il2rb
Klra7	<0.0001	2.49131	0.515	0.007	<0.0001	5	Klra7
Id2.3	<0.0001	2.41813	0.844	0.21	<0.0001	5	Id2
Ctsw.4	<0.0001	2.33952	0.918	0.257	<0.0001	5	Ctsw
Klrd1.4	<0.0001	2.31748	0.859	0.2	<0.0001	5	Klrd1
H2afz.3	<0.0001	2.31328	0.989	0.629	<0.0001	5	H2afz
Eomes.1	<0.0001	2.27433	0.661	0.027	<0.0001	5	Eomes
Cma1	<0.0001	2.26922	0.557	0.001	<0.0001	5	Cma1
Serpinb9	<0.0001	2.18773	0.645	0.022	<0.0001	5	Serpinb9
Sytl3	<0.0001	2.07408	0.639	0.03	<0.0001	5	Sytl3
Ifitm10.1	<0.0001	2.05462	0.676	0.065	<0.0001	5	Ifitm10
Il18rap	<0.0001	2.00854	0.602	0.019	<0.0001	5	Il18rap
Klri2	<0.0001	1.99745	0.517	0.001	<0.0001	5	Klri2
Ctsd.2	<0.0001	1.95721	0.896	0.341	<0.0001	5	Ctsd
Itgb1.1	<0.0001	1.94225	0.769	0.143	<0.0001	5	Itgb1
S1pr5	<0.0001	1.8862	0.559	0.021	<0.0001	5	S1pr5
Plek	<0.0001	1.8798	0.706	0.11	<0.0001	5	Plek
Efhd2.1	<0.0001	1.84752	0.729	0.183	<0.0001	5	Efhd2
Klrb1a	<0.0001	1.83943	0.498	0.001	<0.0001	5	Klrb1a
S100a6	<0.0001	1.82226	0.652	0.104	<0.0001	5	S100a6
Klra3	<0.0001	1.79355	0.297	0.003	<0.0001	5	Klra3
Klrc1	<0.0001	1.77644	0.331	0.006	<0.0001	5	Klrc1
Serpinb6b	<0.0001	1.74335	0.469	0.022	<0.0001	5	Serpinb6b
Fasl	<0.0001	1.70277	0.514	0.022	<0.0001	5	Fasl
Tbx21	<0.0001	1.69478	0.517	0.007	<0.0001	5	Tbx21
Klrc2	<0.0001	1.66407	0.488	0.003	<0.0001	5	Klrc2
Bhlhe40	<0.0001	1.64397	0.478	0.025	<0.0001	5	Bhlhe40
Itgam	<0.0001	1.63982	0.514	0.043	<0.0001	5	Itgam
Klrg1	<0.0001	1.63135	0.393	0.003	<0.0001	5	Klrg1
Arsb	<0.0001	1.62393	0.522	0.05	<0.0001	5	Arsb
Cst7.1	<0.0001	1.60244	0.567	0.086	<0.0001	5	Cst7
Zeb2	<0.0001	1.54966	0.587	0.099	<0.0001	5	Zeb2
Adamts14	<0.0001	1.53477	0.443	0.004	<0.0001	5	Adamts14
Tnfsf12	<0.0001	1.51662	0.445	0.014	<0.0001	5	Tnfsf12
Fgl2	<0.0001	1.51005	0.416	0.018	<0.0001	5	Fgl2
Klrb1f	<0.0001	1.49168	0.424	0.004	<0.0001	5	Klrb1f
Gem	<0.0001	1.386	0.361	0.03	<0.0001	5	Gem
Cd244a	<0.0001	1.36455	0.422	0.025	<0.0001	5	Cd244a
Camk2n1	<0.0001	1.32427	0.31	0.007	<0.0001	5	Camk2n1
Osbpl3	<0.0001	1.27528	0.377	0.008	<0.0001	5	Osbpl3
Itga2	<0.0001	1.27523	0.356	0.007	<0.0001	5	Itga2
Samd3	<0.0001	1.27294	0.369	0.011	<0.0001	5	Samd3
Tmem37	<0.0001	1.25236	0.343	0.004	<0.0001	5	Tmem37
Ccr5	<0.0001	1.2208	0.343	0.006	<0.0001	5	Ccr5
Itgax	<0.0001	1.18091	0.307	0.011	<0.0001	5	Itgax
Ccl3	<0.0001	1.14438	0.334	0.008	<0.0001	5	Ccl3
Klrb1b	<0.0001	1.13885	0.252	0.001	<0.0001	5	Klrb1b
Il12rb2	<0.0001	1.13366	0.318	0.006	<0.0001	5	Il12rb2
Olfm1	<0.0001	1.00956	0.257	0.009	<0.0001	5	Olfm1
Sulf2	<0.0001	1.00929	0.281	0.011	<0.0001	5	Sulf2
Gpc1	<0.0001	1.00197	0.252	0.006	<0.0001	5	Gpc1
Ctla2b	<0.0001	0.981722	0.281	0.009	<0.0001	5	Ctla2b
Cst3.6	<0.0001	4.16196	0.998	0.387	<0.0001	7	Cst3
Ifitm3	<0.0001	4.08269	0.986	0.046	<0.0001	7	Ifitm3
Cebpb	<0.0001	4.03963	0.989	0.148	<0.0001	7	Cebpb
Gngt2.1	<0.0001	3.79355	0.969	0.16	<0.0001	7	Gngt2
Fcer1g.1	<0.0001	3.69262	0.991	0.091	<0.0001	7	Fcer1g
Lyz2	<0.0001	3.56561	0.998	0.063	<0.0001	7	Lyz2
Lst1	<0.0001	3.54574	0.96	0.052	<0.0001	7	Lst1
Ifitm2	<0.0001	3.33823	0.951	0.038	<0.0001	7	Ifitm2
Nr4a1	<0.0001	3.33538	0.915	0.05	<0.0001	7	Nr4a1
Apoe.1	<0.0001	3.33537	0.792	0.103	<0.0001	7	Apoe
Gpx1.6	<0.0001	3.32406	0.996	0.671	<0.0001	7	Gpx1
Tyrobp.1	<0.0001	3.26218	0.993	0.122	<0.0001	7	Tyrobp
Ear2	<0.0001	3.20298	0.829	0.006	<0.0001	7	Ear2
Ace	<0.0001	3.17837	0.854	0.006	<0.0001	7	Ace
Pglyrp1.3	<0.0001	3.05404	0.863	0.211	<0.0001	7	Pglyrp1
Ctsb.4	<0.0001	3.02313	0.982	0.239	<0.0001	7	Ctsb
Cybb.2	<0.0001	2.99681	0.964	0.121	<0.0001	7	Cybb
Cd300c2	<0.0001	2.95433	0.857	0.019	<0.0001	7	Cd300c2
Csf1r	<0.0001	2.84787	0.868	0.024	<0.0001	7	Csf1r
Msrb1	<0.0001	2.82644	0.919	0.159	<0.0001	7	Msrb1
Sat1.3	<0.0001	2.8057	0.955	0.405	<0.0001	7	Sat1
Alox5ap	<0.0001	2.80138	0.942	0.045	<0.0001	7	Alox5ap
Spi1.2	<0.0001	2.77243	0.946	0.141	<0.0001	7	Spi1
Apoc2	<0.0001	2.6679	0.623	0.014	<0.0001	7	Apoc2
Psap.4	<0.0001	2.63367	0.991	0.53	<0.0001	7	Psap
Hpgd	<0.0001	2.61731	0.603	0.013	<0.0001	7	Hpgd
Clec4a3	<0.0001	2.58067	0.834	0.023	<0.0001	7	Clec4a3
Ms4a6c	<0.0001	2.57855	0.829	0.058	<0.0001	7	Ms4a6c
Ifitm6	<0.0001	2.56001	0.792	0.026	<0.0001	7	Ifitm6
Adgre4	<0.0001	2.53	0.774	0.009	<0.0001	7	Adgre4
Eno3	<0.0001	2.52191	0.69	0.022	<0.0001	7	Eno3
Lgals3	<0.0001	2.50592	0.866	0.052	<0.0001	7	Lgals3
Cd300a	<0.0001	2.37105	0.796	0.025	<0.0001	7	Cd300a
Fgr	<0.0001	2.35859	0.756	0.033	<0.0001	7	Fgr
Tnfrsf1b	<0.0001	2.29112	0.747	0.058	<0.0001	7	Tnfrsf1b
Metrnl	<0.0001	2.29056	0.735	0.029	<0.0001	7	Metrnl
Cd300ld	<0.0001	2.25756	0.679	0.007	<0.0001	7	Cd300ld
Ly6i	<0.0001	2.25604	0.56	0.005	<0.0001	7	Ly6i
Fabp4	<0.0001	2.24506	0.529	0.001	<0.0001	7	Fabp4
Cd68	<0.0001	2.24196	0.708	0.029	<0.0001	7	Cd68
Itgal.4	<0.0001	2.21867	0.859	0.26	<0.0001	7	Itgal
Rras	<0.0001	2.16367	0.742	0.067	<0.0001	7	Rras
Clec4a1	<0.0001	2.15651	0.699	0.019	<0.0001	7	Clec4a1
Gsr	<0.0001	2.13935	0.798	0.09	<0.0001	7	Gsr
Hfe	<0.0001	2.12948	0.617	0.007	<0.0001	7	Hfe
Plbd1	<0.0001	2.12375	0.731	0.039	<0.0001	7	Plbd1
Klf4	<0.0001	2.12225	0.699	0.036	<0.0001	7	Klf4
S100a4	<0.0001	2.12009	0.661	0.044	<0.0001	7	S100a4
Pou2f2.6	<0.0001	2.1098	0.848	0.231	<0.0001	7	Pou2f2
Gm36161	<0.0001	2.0984	0.646	0.022	<0.0001	7	Gm36161
Treml4	<0.0001	2.08792	0.644	0.003	<0.0001	7	Treml4
Lrp1	<0.0001	2.04711	0.652	0.019	<0.0001	7	Lrp1
Hck	<0.0001	2.03614	0.747	0.07	<0.0001	7	Hck
Grk3	<0.0001	2.01862	0.63	0.008	<0.0001	7	Grk3
Gm21188	<0.0001	2.00684	0.664	0.021	<0.0001	7	Gm21188
Sirpa	<0.0001	1.97301	0.666	0.024	<0.0001	7	Sirpa
Ncf2	<0.0001	1.97175	0.796	0.104	<0.0001	7	Ncf2
Ceacam1	<0.0001	1.97002	0.655	0.046	<0.0001	7	Ceacam1
Pld4	<0.0001	1.9678	0.773	0.096	<0.0001	7	Pld4
Nfam1	<0.0001	1.94735	0.671	0.044	<0.0001	7	Nfam1
Ptpre.1	<0.0001	1.94185	0.753	0.107	<0.0001	7	Ptpre
Prkcd.1	<0.0001	1.90505	0.805	0.171	<0.0001	7	Prkcd
Ccl6	<0.0001	1.8942	0.807	0.036	<0.0001	7	Ccl6
Mpeg1	<0.0001	1.89098	0.644	0.031	<0.0001	7	Mpeg1
Il10ra.3	<0.0001	1.85651	0.803	0.175	<0.0001	7	Il10ra
Myo1f.2	<0.0001	1.85468	0.69	0.079	<0.0001	7	Myo1f
Cd44	<0.0001	1.85419	0.668	0.092	<0.0001	7	Cd44
Csf2ra	<0.0001	1.85322	0.625	0.042	<0.0001	7	Csf2ra
Plek.1	<0.0001	1.8517	0.724	0.112	<0.0001	7	Plek
Lair1	<0.0001	1.85152	0.581	0.024	<0.0001	7	Lair1
S100a6.1	<0.0001	1.83852	0.733	0.103	<0.0001	7	S100a6
Nadk	<0.0001	1.83826	0.727	0.133	<0.0001	7	Nadk
Pilra	<0.0001	1.81614	0.529	0.009	<0.0001	7	Pilra
Cx3cr1	<0.0001	1.80984	0.578	0.021	<0.0001	7	Cx3cr1
Rbpms.1	<0.0001	1.8059	0.61	0.048	<0.0001	7	Rbpms
Bcl2a1b	<0.0001	1.80524	0.534	0.055	<0.0001	7	Bcl2a1b
Krt80	<0.0001	1.73579	0.495	0.01	<0.0001	7	Krt80
Nupr1	<0.0001	1.73304	0.527	0.01	<0.0001	7	Nupr1
Zfyve9	<0.0001	1.71944	0.532	0.014	<0.0001	7	Zfyve9
Marcks	<0.0001	1.71747	0.619	0.045	<0.0001	7	Marcks
Zeb2.1	<0.0001	1.71572	0.691	0.098	<0.0001	7	Zeb2
Samsn1	<0.0001	1.71265	0.619	0.087	<0.0001	7	Samsn1
Abi3	<0.0001	1.70548	0.684	0.116	<0.0001	7	Abi3
Cd36	<0.0001	1.6903	0.466	0.01	<0.0001	7	Cd36
Fcgr4	<0.0001	1.68904	0.446	0.002	<0.0001	7	Fcgr4
Anxa2.2	<0.0001	1.64504	0.729	0.108	<0.0001	7	Anxa2
Ptprj	<0.0001	1.64163	0.625	0.077	<0.0001	7	Ptprj
Dusp16	<0.0001	1.62305	0.478	0.031	<0.0001	7	Dusp16
Cyp4f18.1	<0.0001	1.61553	0.693	0.124	<0.0001	7	Cyp4f18
Ms4a4a	<0.0001	1.59803	0.486	0.034	<0.0001	7	Ms4a4a
Pla2g7	<0.0001	1.54068	0.428	0.014	<0.0001	7	Pla2g7
Adssl1	<0.0001	1.53171	0.502	0.022	<0.0001	7	Adssl1
Slc12a2	<0.0001	1.48532	0.403	0.013	<0.0001	7	Slc12a2
Gda	<0.0001	1.47692	0.464	0.026	<0.0001	7	Gda
Xdh	<0.0001	1.4759	0.522	0.048	<0.0001	7	Xdh
Cbfa2t3	<0.0001	1.47427	0.5	0.038	<0.0001	7	Cbfa2t3
Itgam.1	<0.0001	1.46587	0.529	0.044	<0.0001	7	Itgam
Gm9733	<0.0001	1.45827	0.43	0.021	<0.0001	7	Gm9733
Gpr141	<0.0001	1.45289	0.486	0.018	<0.0001	7	Gpr141
Tnfrsf1a	<0.0001	1.44916	0.576	0.084	<0.0001	7	Tnfrsf1a
Ccdc88a	<0.0001	1.44309	0.451	0.03	<0.0001	7	Ccdc88a
Plin2	<0.0001	1.43853	0.486	0.033	<0.0001	7	Plin2
Hip1	<0.0001	1.43165	0.431	0.015	<0.0001	7	Hip1
Arhgef10l	<0.0001	1.41785	0.464	0.007	<0.0001	7	Arhgef10l
Emilin2	<0.0001	1.41424	0.46	0.027	<0.0001	7	Emilin2
Igsf6	<0.0001	1.40649	0.482	0.022	<0.0001	7	Igsf6
Ap1s2	<0.0001	1.40452	0.54	0.078	<0.0001	7	Ap1s2
Tlr13	<0.0001	1.40405	0.428	0.013	<0.0001	7	Tlr13
S1pr5.1	<0.0001	1.39957	0.471	0.027	<0.0001	7	S1pr5
Pilrb2	<0.0001	1.38773	0.424	0.007	<0.0001	7	Pilrb2
Themis2	<0.0001	1.38508	0.532	0.065	<0.0001	7	Themis2
Cd300e	<0.0001	1.38409	0.372	0	<0.0001	7	Cd300e
Ogfrl1	<0.0001	1.38386	0.48	0.038	<0.0001	7	Ogfrl1
Hp	<0.0001	1.36154	0.428	0.027	<0.0001	7	Hp
Rassf4	<0.0001	1.35915	0.527	0.051	<0.0001	7	Rassf4
Slc11a1	<0.0001	1.34765	0.43	0.011	<0.0001	7	Slc11a1
Tppp3	<0.0001	1.34202	0.327	0.009	<0.0001	7	Tppp3
Mgst1	<0.0001	1.32451	0.444	0.032	<0.0001	7	Mgst1
BC028528	<0.0001	1.32299	0.514	0.062	<0.0001	7	BC028528
Sirpb1c	<0.0001	1.31419	0.422	0.017	<0.0001	7	Sirpb1c
Acer3	<0.0001	1.30821	0.48	0.047	<0.0001	7	Acer3
Tmem51	<0.0001	1.30477	0.426	0.01	<0.0001	7	Tmem51
Sirpb1a	<0.0001	1.29563	0.415	0.012	<0.0001	7	Sirpb1a
Agpat4	<0.0001	1.26566	0.435	0.047	<0.0001	7	Agpat4
Nxpe4	<0.0001	1.2456	0.406	0.012	<0.0001	7	Nxpe4
Fcgr3	<0.0001	1.2437	0.466	0.039	<0.0001	7	Fcgr3
Slc16a3	<0.0001	1.24227	0.383	0.009	<0.0001	7	Slc16a3
Lrrc25	<0.0001	1.23739	0.428	0.021	<0.0001	7	Lrrc25
Klra2	<0.0001	1.23629	0.377	0.016	<0.0001	7	Klra2
Tgfbi	<0.0001	1.22684	0.345	0.025	<0.0001	7	Tgfbi
Plxnb2	<0.0001	1.18941	0.39	0.017	<0.0001	7	Plxnb2
Ifi207	<0.0001	1.18507	0.386	0.017	<0.0001	7	Ifi207
Tlr7	<0.0001	1.18284	0.404	0.029	<0.0001	7	Tlr7
Tifab	<0.0001	1.1759	0.388	0.017	<0.0001	7	Tifab
Il1b	<0.0001	1.16689	0.325	0.01	<0.0001	7	Il1b
Pid1	<0.0001	1.15843	0.375	0.019	<0.0001	7	Pid1
Atp1a3	<0.0001	1.14529	0.384	0.02	<0.0001	7	Atp1a3
Trem3	<0.0001	1.14443	0.336	0.004	<0.0001	7	Trem3
Plod3	<0.0001	1.12291	0.394	0.032	<0.0001	7	Plod3
Fgd4	<0.0001	1.12096	0.352	0.01	<0.0001	7	Fgd4
Bcl2a1d	<0.0001	1.12037	0.312	0.009	<0.0001	7	Bcl2a1d
Atf3	<0.0001	1.10367	0.327	0.023	<0.0001	7	Atf3
Gcnt2	<0.0001	1.09725	0.33	0.009	<0.0001	7	Gcnt2
Smpdl3b	<0.0001	1.08374	0.292	0.005	<0.0001	7	Smpdl3b
Cdkn1a	<0.0001	1.07144	0.274	0.011	<0.0001	7	Cdkn1a
Fes	<0.0001	1.07017	0.377	0.032	<0.0001	7	Fes
6430548M08Rik	<0.0001	1.04316	0.318	0.008	<0.0001	7	6430548M08Rik
Ldlrad3	<0.0001	1.0385	0.341	0.01	<0.0001	7	Ldlrad3
Nfe2	<0.0001	1.03087	0.33	0.017	<0.0001	7	Nfe2
Rap1gap2	<0.0001	1.02143	0.336	0.016	<0.0001	7	Rap1gap2
Scarb1	<0.0001	1.00903	0.341	0.026	<0.0001	7	Scarb1
G0s2	<0.0001	1.00525	0.285	0.015	<0.0001	7	G0s2
Skint3	<0.0001	1.0006	0.289	0.006	<0.0001	7	Skint3
Tnfsf13	<0.0001	0.987616	0.301	0.014	<0.0001	7	Tnfsf13
Pygl	<0.0001	0.970264	0.318	0.023	<0.0001	7	Pygl
Tubb6	<0.0001	0.966843	0.296	0.009	<0.0001	7	Tubb6
Cyp4f16	<0.0001	0.953311	0.321	0.016	<0.0001	7	Cyp4f16
Ebi3	<0.0001	0.95102	0.289	0.019	<0.0001	7	Ebi3
Slc8a1	<0.0001	0.942575	0.28	0.008	<0.0001	7	Slc8a1
Cdc42ep2	<0.0001	0.941844	0.274	0.006	<0.0001	7	Cdc42ep2
Pilrb1	<0.0001	0.936226	0.28	0.005	<0.0001	7	Pilrb1
Tcf7l2	<0.0001	0.930579	0.273	0.003	<0.0001	7	Tcf7l2
Lpcat2	<0.0001	0.923265	0.289	0.017	<0.0001	7	Lpcat2
Havcr2	<0.0001	0.921334	0.276	0.002	<0.0001	7	Havcr2
Rasgrp4	<0.0001	0.918873	0.296	0.016	<0.0001	7	Rasgrp4
Itgax.1	<0.0001	0.902535	0.258	0.014	<0.0001	7	Itgax
Il13ra1	<0.0001	0.879612	0.278	0.011	<0.0001	7	Il13ra1
Naip5	<0.0001	0.878809	0.278	0.012	<0.0001	7	Naip5
Pparg	<0.0001	0.873252	0.251	0.001	<0.0001	7	Pparg
Ltbr	<0.0001	0.848581	0.276	0.012	<0.0001	7	Ltbr
Sirpb1b	<0.0001	0.847649	0.278	0.014	<0.0001	7	Sirpb1b
Tgm2	<0.0001	0.842088	0.26	0.001	<0.0001	7	Tgm2
Cd302	<0.0001	0.840681	0.287	0.015	<0.0001	7	Cd302
Naip2	<0.0001	0.835188	0.292	0.02	<0.0001	7	Naip2
Ifi204	<0.0001	0.792942	0.255	0.014	<0.0001	7	Ifi204
Ly6d.8	<0.0001	3.31379	0.998	0.268	<0.0001	8	Ly6d
Vpreb3.1	<0.0001	2.94894	0.829	0.117	<0.0001	8	Vpreb3
Ms4a1.8	<0.0001	2.86978	0.978	0.239	<0.0001	8	Ms4a1
Iglc1.1	<0.0001	2.81029	0.857	0.097	<0.0001	8	Iglc1
Cd79b.8	<0.0001	2.80946	1	0.309	<0.0001	8	Cd79b
Cd24a.1	<0.0001	2.59231	0.844	0.144	<0.0001	8	Cd24a
Iglc2.8	<0.0001	2.57756	0.941	0.27	<0.0001	8	Iglc2
Cd79a.8	<0.0001	2.48053	1	0.304	<0.0001	8	Cd79a
Ebf1.8	<0.0001	2.31035	0.961	0.256	<0.0001	8	Ebf1
Spib.1	<0.0001	2.19916	0.708	0.08	<0.0001	8	Spib
Siglecg.2	<0.0001	1.95596	0.758	0.148	<0.0001	8	Siglecg
Fcrla.2	<0.0001	1.90283	0.752	0.159	<0.0001	8	Fcrla
Pafah1b3	<0.0001	1.86787	0.578	0.077	<0.0001	8	Pafah1b3
Pkig.1	<0.0001	1.80422	0.721	0.142	<0.0001	8	Pkig
Fam129c	<0.0001	1.51341	0.42	0.029	<0.0001	8	Fam129c
Lynx1	<0.0001	1.29527	0.347	0.027	<0.0001	8	Lynx1
Foxp3	<0.0001	2.19443	0.602	0.008	<0.0001	9	Foxp3
Ctla4	<0.0001	2.02665	0.629	0.034	<0.0001	9	Ctla4
Il2ra	<0.0001	1.89688	0.508	0.006	<0.0001	9	Il2ra
Ikzf2	<0.0001	1.81555	0.506	0.035	<0.0001	9	Ikzf2
Tnfrsf4	<0.0001	1.47198	0.407	0.02	<0.0001	9	Tnfrsf4
Lrrc32	<0.0001	1.09506	0.253	0.002	<0.0001	9	Lrrc32
Lyz2.1	<0.0001	6.02822	1	0.073	<0.0001	10	Lyz2
Ifitm3.1	<0.0001	4.68754	1	0.057	<0.0001	10	Ifitm3
Lgals3.1	<0.0001	4.02101	1	0.058	<0.0001	10	Lgals3
Alox5ap.1	<0.0001	3.80366	1	0.054	<0.0001	10	Alox5ap
Fn1	<0.0001	3.75648	0.923	0.004	<0.0001	10	Fn1
S100a6.2	<0.0001	3.73647	0.997	0.105	<0.0001	10	S100a6
Plac8.8	<0.0001	3.60136	0.997	0.261	<0.0001	10	Plac8
Ms4a6c.1	<0.0001	3.58605	0.995	0.063	<0.0001	10	Ms4a6c
Ifitm2.1	<0.0001	3.53082	0.997	0.048	<0.0001	10	Ifitm2
S100a4.1	<0.0001	3.4328	0.984	0.044	<0.0001	10	S100a4
Ccl6.1	<0.0001	3.40942	0.995	0.041	<0.0001	10	Ccl6
F13a1	<0.0001	3.38816	0.934	0.005	<0.0001	10	F13a1
Tyrobp.2	<0.0001	3.38684	0.997	0.132	<0.0001	10	Tyrobp
Wfdc17	<0.0001	3.24954	0.962	0.029	<0.0001	10	Wfdc17
Hp.1	<0.0001	3.17275	0.937	0.02	<0.0001	10	Hp
Ccr2.1	<0.0001	3.16423	0.948	0.032	<0.0001	10	Ccr2
Fcer1g.2	<0.0001	3.11505	1	0.101	<0.0001	10	Fcer1g
Ly6c2.2	<0.0001	3.09361	0.948	0.123	<0.0001	10	Ly6c2
Mpeg1.1	<0.0001	3.08476	0.984	0.03	<0.0001	10	Mpeg1
Cybb.3	<0.0001	3.04791	0.992	0.13	<0.0001	10	Cybb
Chil3	<0.0001	2.99433	0.598	0.007	<0.0001	10	Chil3
Ifitm6.1	<0.0001	2.85121	0.959	0.031	<0.0001	10	Ifitm6
Cebpb.1	<0.0001	2.807	0.995	0.158	<0.0001	10	Cebpb
Ahnak.4	<0.0001	2.77503	0.995	0.205	<0.0001	10	Ahnak
Msrb1.1	<0.0001	2.74549	0.989	0.166	<0.0001	10	Msrb1
Mgst1.1	<0.0001	2.74424	0.932	0.025	<0.0001	10	Mgst1
Fos.2	<0.0001	2.64044	0.984	0.224	<0.0001	10	Fos
Anxa2.3	<0.0001	2.62476	0.984	0.109	<0.0001	10	Anxa2
Gm9733.1	<0.0001	2.60798	0.839	0.017	<0.0001	10	Gm9733
Plbd1.1	<0.0001	2.59839	0.948	0.042	<0.0001	10	Plbd1
Tgfbi.1	<0.0001	2.56627	0.913	0.016	<0.0001	10	Tgfbi
Grn.1	<0.0001	2.43901	0.929	0.061	<0.0001	10	Grn
Lst1.1	<0.0001	2.43064	0.97	0.062	<0.0001	10	Lst1
Csf1r.1	<0.0001	2.381	0.91	0.033	<0.0001	10	Csf1r
Cd68.1	<0.0001	2.3251	0.891	0.032	<0.0001	10	Cd68
Rassf4.1	<0.0001	2.30012	0.893	0.049	<0.0001	10	Rassf4
Pld4.2	<0.0001	2.29111	0.956	0.1	<0.0001	10	Pld4
Anxa1.2	<0.0001	2.26536	0.858	0.049	<0.0001	10	Anxa1
Clec4a3.1	<0.0001	2.22982	0.883	0.031	<0.0001	10	Clec4a3
Gsr.1	<0.0001	2.20535	0.921	0.095	<0.0001	10	Gsr
Spi1.4	<0.0001	2.1895	0.984	0.149	<0.0001	10	Spi1
Gm36161.1	<0.0001	2.13303	0.877	0.024	<0.0001	10	Gm36161
Fcgr3.1	<0.0001	2.1152	0.852	0.035	<0.0001	10	Fcgr3
Zeb2.3	<0.0001	2.09121	0.921	0.099	<0.0001	10	Zeb2
Tpd52.2	<0.0001	2.07016	0.951	0.157	<0.0001	10	Tpd52
Ccl9	<0.0001	2.0685	0.852	0.013	<0.0001	10	Ccl9
Cd300a.1	<0.0001	2.06791	0.855	0.033	<0.0001	10	Cd300a
Lilrb4a.1	<0.0001	2.03785	0.839	0.019	<0.0001	10	Lilrb4a
Anxa5.2	<0.0001	2.02941	0.962	0.214	<0.0001	10	Anxa5
Gda.1	<0.0001	2.00524	0.77	0.024	<0.0001	10	Gda
C3	<0.0001	1.99202	0.76	0.008	<0.0001	10	C3
Ms4a4a.1	<0.0001	1.98317	0.727	0.034	<0.0001	10	Ms4a4a
Ncf2.2	<0.0001	1.9768	0.932	0.109	<0.0001	10	Ncf2
Gm21188.1	<0.0001	1.96563	0.852	0.024	<0.0001	10	Gm21188
Atf3.1	<0.0001	1.95981	0.749	0.017	<0.0001	10	Atf3
Csf2ra.1	<0.0001	1.93199	0.842	0.044	<0.0001	10	Csf2ra
Emilin2.1	<0.0001	1.9218	0.82	0.024	<0.0001	10	Emilin2
Pnp.1	<0.0001	1.89239	0.842	0.117	<0.0001	10	Pnp
Trf	<0.0001	1.88426	0.664	0.016	<0.0001	10	Trf
Tmem176b	<0.0001	1.86628	0.549	0.017	<0.0001	10	Tmem176b
Lrp1.1	<0.0001	1.8558	0.795	0.023	<0.0001	10	Lrp1
Hacd4	<0.0001	1.85483	0.817	0.018	<0.0001	10	Hacd4
Slfn5	<0.0001	1.83093	0.776	0.118	<0.0001	10	Slfn5
Cebpd	<0.0001	1.77633	0.727	0.015	<0.0001	10	Cebpd
Sirpa.1	<0.0001	1.76835	0.803	0.028	<0.0001	10	Sirpa
Ifi207.1	<0.0001	1.75413	0.702	0.014	<0.0001	10	Ifi207
Igsf6.1	<0.0001	1.75222	0.757	0.021	<0.0001	10	Igsf6
Sirpb1c.1	<0.0001	1.72458	0.675	0.016	<0.0001	10	Sirpb1c
Fgr.1	<0.0001	1.7217	0.787	0.041	<0.0001	10	Fgr
Clec4a1.1	<0.0001	1.70459	0.779	0.025	<0.0001	10	Clec4a1
Pirb.1	<0.0001	1.69256	0.781	0.036	<0.0001	10	Pirb
App.1	<0.0001	1.68478	0.784	0.044	<0.0001	10	App
Nfam1.1	<0.0001	1.68377	0.784	0.049	<0.0001	10	Nfam1
Hpgd.1	<0.0001	1.66635	0.475	0.023	<0.0001	10	Hpgd
Irf5.3	<0.0001	1.65094	0.852	0.125	<0.0001	10	Irf5
Gpr141.1	<0.0001	1.64491	0.678	0.019	<0.0001	10	Gpr141
Plaur.1	<0.0001	1.62282	0.825	0.113	<0.0001	10	Plaur
Tifab.1	<0.0001	1.58797	0.661	0.015	<0.0001	10	Tifab
Hck.2	<0.0001	1.58776	0.79	0.077	<0.0001	10	Hck
Klra2.1	<0.0001	1.57287	0.678	0.014	<0.0001	10	Klra2
Xdh.1	<0.0001	1.56099	0.754	0.048	<0.0001	10	Xdh
BC028528.1	<0.0001	1.56081	0.768	0.062	<0.0001	10	BC028528
Metrnl.1	<0.0001	1.55946	0.694	0.038	<0.0001	10	Metrnl
Creg1.1	<0.0001	1.55804	0.806	0.124	<0.0001	10	Creg1
Cd44.1	<0.0001	1.55313	0.803	0.095	<0.0001	10	Cd44
Lrrc25.1	<0.0001	1.54023	0.705	0.019	<0.0001	10	Lrrc25
Myadm.2	<0.0001	1.50711	0.749	0.069	<0.0001	10	Myadm
Pid1.1	<0.0001	1.49818	0.637	0.018	<0.0001	10	Pid1
Tnfrsf1b.1	<0.0001	1.49053	0.699	0.067	<0.0001	10	Tnfrsf1b
Ap1s2.1	<0.0001	1.48524	0.749	0.079	<0.0001	10	Ap1s2
Itgam.2	<0.0001	1.47109	0.705	0.046	<0.0001	10	Itgam
Clec12a.1	<0.0001	1.46572	0.634	0.028	<0.0001	10	Clec12a
AI839979	<0.0001	1.4549	0.56	0.003	<0.0001	10	AI839979
Myo1f.3	<0.0001	1.44387	0.76	0.085	<0.0001	10	Myo1f
Idh1	<0.0001	1.44085	0.628	0.023	<0.0001	10	Idh1
Tnfrsf1a.1	<0.0001	1.43467	0.768	0.086	<0.0001	10	Tnfrsf1a
Cd177	<0.0001	1.42954	0.541	0.003	<0.0001	10	Cd177
Ifi204.1	<0.0001	1.4247	0.56	0.01	<0.0001	10	Ifi204
Sap30.1	<0.0001	1.41085	0.689	0.056	<0.0001	10	Sap30
Oasl2	<0.0001	1.40178	0.527	0.032	<0.0001	10	Oasl2
Tnfrsf21	<0.0001	1.3936	0.615	0.01	<0.0001	10	Tnfrsf21
Cd302.1	<0.0001	1.39264	0.645	0.01	<0.0001	10	Cd302
Asah1.1	<0.0001	1.39208	0.743	0.067	<0.0001	10	Asah1
Mcemp1.1	<0.0001	1.39118	0.607	0.013	<0.0001	10	Mcemp1
Gstm1	<0.0001	1.38794	0.653	0.032	<0.0001	10	Gstm1
Fam129a.1	<0.0001	1.37601	0.634	0.038	<0.0001	10	Fam129a
Fes.1	<0.0001	1.34768	0.656	0.029	<0.0001	10	Fes
Apoc2.1	<0.0001	1.3417	0.549	0.022	<0.0001	10	Apoc2
Atp1a3.1	<0.0001	1.33767	0.612	0.019	<0.0001	10	Atp1a3
Mcub	<0.0001	1.33149	0.626	0.021	<0.0001	10	Mcub
Rras.1	<0.0001	1.33095	0.702	0.075	<0.0001	10	Rras
Marcks.1	<0.0001	1.32445	0.59	0.053	<0.0001	10	Marcks
Tnfsf13.1	<0.0001	1.31633	0.563	0.011	<0.0001	10	Tnfsf13
Lamp2.1	<0.0001	1.31449	0.732	0.087	<0.0001	10	Lamp2
Cd300c2.1	<0.0001	1.31418	0.656	0.033	<0.0001	10	Cd300c2
Cx3cr1.1	<0.0001	1.31158	0.607	0.027	<0.0001	10	Cx3cr1
Ptpro	<0.0001	1.30569	0.587	0.009	<0.0001	10	Ptpro
Stxbp6	<0.0001	1.29828	0.574	0.003	<0.0001	10	Stxbp6
Plxnb2.1	<0.0001	1.2954	0.582	0.017	<0.0001	10	Plxnb2
Clec4a2	<0.0001	1.29099	0.525	0.004	<0.0001	10	Clec4a2
Acer3.1	<0.0001	1.2821	0.637	0.048	<0.0001	10	Acer3
Ms4a6d	<0.0001	1.28007	0.486	0.015	<0.0001	10	Ms4a6d
Soat1.1	<0.0001	1.27834	0.653	0.076	<0.0001	10	Soat1
Rnpep.1	<0.0001	1.2563	0.678	0.08	<0.0001	10	Rnpep
Camkk2.1	<0.0001	1.24655	0.683	0.078	<0.0001	10	Camkk2
Apobec1.1	<0.0001	1.22578	0.577	0.053	<0.0001	10	Apobec1
Sirpb1b.1	<0.0001	1.22387	0.549	0.011	<0.0001	10	Sirpb1b
Skap2.1	<0.0001	1.22006	0.705	0.069	<0.0001	10	Skap2
Ccdc88a.1	<0.0001	1.21722	0.568	0.032	<0.0001	10	Ccdc88a
Pla2g7.1	<0.0001	1.21493	0.467	0.018	<0.0001	10	Pla2g7
Tnfaip2	<0.0001	1.21076	0.53	0.009	<0.0001	10	Tnfaip2
Cd14	<0.0001	1.20734	0.423	0.003	<0.0001	10	Cd14
Pygl.1	<0.0001	1.20632	0.566	0.021	<0.0001	10	Pygl
Fcgr1	<0.0001	1.20258	0.47	0.004	<0.0001	10	Fcgr1
Klf4.1	<0.0001	1.19597	0.579	0.046	<0.0001	10	Klf4
Trps1.1	<0.0001	1.18171	0.544	0.043	<0.0001	10	Trps1
Plod3.1	<0.0001	1.17737	0.571	0.032	<0.0001	10	Plod3
Cyfip1.1	<0.0001	1.16176	0.585	0.044	<0.0001	10	Cyfip1
Naaa	<0.0001	1.15932	0.525	0.029	<0.0001	10	Naaa
Ltb4r1	<0.0001	1.15759	0.475	0.01	<0.0001	10	Ltb4r1
Ifi211	<0.0001	1.13645	0.464	0.004	<0.0001	10	Ifi211
Tlr13.1	<0.0001	1.11673	0.492	0.016	<0.0001	10	Tlr13
Adssl1.1	<0.0001	1.11505	0.541	0.026	<0.0001	10	Adssl1
Slpi	<0.0001	1.10156	0.432	0.022	<0.0001	10	Slpi
Sirpb1a.1	<0.0001	1.10048	0.459	0.015	<0.0001	10	Sirpb1a
Snx10.1	<0.0001	1.08984	0.604	0.046	<0.0001	10	Snx10
Plin2.1	<0.0001	1.08461	0.546	0.037	<0.0001	10	Plin2
Ogfrl1.1	<0.0001	1.0676	0.56	0.041	<0.0001	10	Ogfrl1
Ppfia4	<0.0001	1.06709	0.497	0.007	<0.0001	10	Ppfia4
Cebpa	<0.0001	1.06665	0.451	0.007	<0.0001	10	Cebpa
Nfil3.1	<0.0001	1.06537	0.544	0.033	<0.0001	10	Nfil3
Aif1	<0.0001	1.06065	0.385	0.008	<0.0001	10	Aif1
Zfyve9.1	<0.0001	1.05874	0.495	0.021	<0.0001	10	Zfyve9
Cfp	<0.0001	1.05093	0.448	0.017	<0.0001	10	Cfp
Ggh.1	<0.0001	1.04855	0.587	0.058	<0.0001	10	Ggh
Scarb1.1	<0.0001	1.04451	0.5	0.026	<0.0001	10	Scarb1
Dna2	<0.0001	1.03727	0.492	0.01	<0.0001	10	Dna2
Fgl2.1	<0.0001	1.0074	0.402	0.024	<0.0001	10	Fgl2
Tppp3.1	<0.0001	0.995269	0.317	0.013	<0.0001	10	Tppp3
Gm1673	<0.0001	0.991185	0.423	0.003	<0.0001	10	Gm1673
Nxpe4.1	<0.0001	0.980443	0.451	0.015	<0.0001	10	Nxpe4
Ltbr.1	<0.0001	0.978958	0.462	0.011	<0.0001	10	Ltbr
Rasgrp4.1	<0.0001	0.971291	0.459	0.016	<0.0001	10	Rasgrp4
Tmem176a	<0.0001	0.965687	0.328	0.011	<0.0001	10	Tmem176a
Arhgef37	<0.0001	0.964198	0.44	0.005	<0.0001	10	Arhgef37
Csf2rb	<0.0001	0.962428	0.484	0.02	<0.0001	10	Csf2rb
Mtus1	<0.0001	0.962083	0.402	0.004	<0.0001	10	Mtus1
Nfe2.1	<0.0001	0.96162	0.462	0.018	<0.0001	10	Nfe2
Ahr	<0.0001	0.957916	0.393	0.022	<0.0001	10	Ahr
Oas1a	<0.0001	0.950845	0.413	0.024	<0.0001	10	Oas1a
Pi16	<0.0001	0.950767	0.421	0.009	<0.0001	10	Pi16
Plcb1	<0.0001	0.946752	0.421	0.001	<0.0001	10	Plcb1
Dstn.1	<0.0001	0.945824	0.516	0.041	<0.0001	10	Dstn
Sqor.1	<0.0001	0.942538	0.486	0.035	<0.0001	10	Sqor
Nupr1.1	<0.0001	0.939699	0.407	0.019	<0.0001	10	Nupr1
Sdc3	<0.0001	0.930217	0.413	0.015	<0.0001	10	Sdc3
Gm5150	<0.0001	0.926034	0.413	0.009	<0.0001	10	Gm5150
Krt80.1	<0.0001	0.924244	0.404	0.018	<0.0001	10	Krt80
F10	<0.0001	0.923812	0.369	0.005	<0.0001	10	F10
Rab32.1	<0.0001	0.914464	0.418	0.023	<0.0001	10	Rab32
Gsto1	<0.0001	0.909794	0.484	0.035	<0.0001	10	Gsto1
Il13ra1.1	<0.0001	0.871176	0.407	0.011	<0.0001	10	Il13ra1
Csf3r	<0.0001	0.849693	0.413	0.013	<0.0001	10	Csf3r
Abcd2	<0.0001	0.847676	0.374	0.004	<0.0001	10	Abcd2
Slc11a1.1	<0.0001	0.838217	0.391	0.017	<0.0001	10	Slc11a1
Tifa	<0.0001	0.83772	0.464	0.027	<0.0001	10	Tifa
Ugt1a7c	<0.0001	0.835303	0.391	0.006	<0.0001	10	Ugt1a7c
Ms4a8a	<0.0001	0.834527	0.35	0.001	<0.0001	10	Ms4a8a
Nhsl2	<0.0001	0.832208	0.369	0.01	<0.0001	10	Nhsl2
Cdkn1a.1	<0.0001	0.827391	0.32	0.013	<0.0001	10	Cdkn1a
Tusc1	<0.0001	0.823666	0.388	0.023	<0.0001	10	Tusc1
Tmem106a	<0.0001	0.816789	0.385	0.011	<0.0001	10	Tmem106a
Serpinb2	<0.0001	0.816652	0.342	0.008	<0.0001	10	Serpinb2
Ldlrad3.1	<0.0001	0.815128	0.377	0.013	<0.0001	10	Ldlrad3
Naip2.1	<0.0001	0.814542	0.393	0.02	<0.0001	10	Naip2
Rab31	<0.0001	0.807569	0.38	0.014	<0.0001	10	Rab31
Rasa4.1	<0.0001	0.801335	0.366	0.021	<0.0001	10	Rasa4
Msr1	<0.0001	0.798037	0.366	0.003	<0.0001	10	Msr1
Aldh3b1	<0.0001	0.796518	0.399	0.017	<0.0001	10	Aldh3b1
Klf10	<0.0001	0.790962	0.383	0.02	<0.0001	10	Klf10
Ralb	<0.0001	0.78567	0.41	0.022	<0.0001	10	Ralb
Cd300lg	<0.0001	0.785064	0.342	0.002	<0.0001	10	Cd300lg
Fgd4.1	<0.0001	0.776359	0.385	0.013	<0.0001	10	Fgd4
P2ry6	<0.0001	0.775853	0.355	0.009	<0.0001	10	P2ry6
Stom	<0.0001	0.772856	0.347	0.007	<0.0001	10	Stom
Adam15	<0.0001	0.767254	0.358	0.012	<0.0001	10	Adam15
Abca9	<0.0001	0.766753	0.311	0.003	<0.0001	10	Abca9
Hmox1	<0.0001	0.763909	0.32	0.008	<0.0001	10	Hmox1
Vcan	<0.0001	0.757331	0.251	0.001	<0.0001	10	Vcan
Arrdc4	<0.0001	0.756777	0.336	0.008	<0.0001	10	Arrdc4
Hpse	<0.0001	0.755246	0.383	0.019	<0.0001	10	Hpse
Adap1.1	<0.0001	0.749221	0.366	0.022	<0.0001	10	Adap1
Nav1	<0.0001	0.748609	0.333	0.009	<0.0001	10	Nav1
Milr1	<0.0001	0.745102	0.402	0.027	<0.0001	10	Milr1
Tubb6.1	<0.0001	0.742634	0.322	0.012	<0.0001	10	Tubb6
Mmp8	<0.0001	0.740433	0.309	0.002	<0.0001	10	Mmp8
Gm14548	<0.0001	0.725975	0.336	0.006	<0.0001	10	Gm14548
I830077J02Rik	<0.0001	0.719281	0.344	0.01	<0.0001	10	I830077J02Rik
Adgre1	<0.0001	0.711291	0.314	0.01	<0.0001	10	Adgre1
Anxa3	<0.0001	0.704542	0.298	0.002	<0.0001	10	Anxa3
Tmem51.1	<0.0001	0.700383	0.339	0.017	<0.0001	10	Tmem51
Tiam1	<0.0001	0.6801	0.325	0.015	<0.0001	10	Tiam1
Slc8a1.1	<0.0001	0.672883	0.314	0.011	<0.0001	10	Slc8a1
Stx11	<0.0001	0.667702	0.363	0.021	<0.0001	10	Stx11
Padi4	<0.0001	0.656247	0.265	0.008	<0.0001	10	Padi4
Olfm1.1	<0.0001	0.646975	0.287	0.012	<0.0001	10	Olfm1
Gas7	<0.0001	0.641808	0.281	0.01	<0.0001	10	Gas7
Cyp27a1	<0.0001	0.640899	0.303	0.008	<0.0001	10	Cyp27a1
Apba1	<0.0001	0.635599	0.276	0.003	<0.0001	10	Apba1
Pstpip2	<0.0001	0.628105	0.301	0.009	<0.0001	10	Pstpip2
Arl11	<0.0001	0.627468	0.29	0.005	<0.0001	10	Arl11
Camk1	<0.0001	0.610435	0.292	0.008	<0.0001	10	Camk1
Mfsd7a	<0.0001	0.609801	0.281	0.001	<0.0001	10	Mfsd7a
Pik3r6	<0.0001	0.602095	0.254	0.003	<0.0001	10	Pik3r6
Slamf8	<0.0001	0.601148	0.268	0.004	<0.0001	10	Slamf8
1600010M07Rik	<0.0001	0.600593	0.27	0.01	<0.0001	10	1600010M07Rik
Zfp385a	<0.0001	0.600155	0.29	0.011	<0.0001	10	Zfp385a
Skint3.1	<0.0001	0.596842	0.265	0.01	<0.0001	10	Skint3
Lilra6	<0.0001	0.590393	0.276	0.008	<0.0001	10	Lilra6
Tns3	<0.0001	0.587123	0.26	0.009	<0.0001	10	Tns3
Gpr35	<0.0001	0.540153	0.262	0.006	<0.0001	10	Gpr35
Cd300lb	<0.0001	0.50815	0.251	0.009	<0.0001	10	Cd300lb
Rora	<0.0001	1.60093	0.446	0.021	<0.0001	11	Rora
Nrgn	<0.0001	4.5342	0.875	0.012	<0.0001	12	Nrgn
Pf4	<0.0001	4.27031	0.714	0.004	<0.0001	12	Pf4
Ppbp	<0.0001	3.82681	0.616	0.002	<0.0001	12	Ppbp
Gng11	<0.0001	3.47474	0.688	0.006	<0.0001	12	Gng11
Tubb1	<0.0001	3.44357	0.5	0	<0.0001	12	Tubb1
Clec1b	<0.0001	3.07892	0.5	0.001	<0.0001	12	Clec1b
Alox12	<0.0001	2.83782	0.509	0.001	<0.0001	12	Alox12
Myl9	<0.0001	2.58317	0.545	0.002	<0.0001	12	Myl9
Clu	<0.0001	2.48144	0.518	0.001	<0.0001	12	Clu
Itga2b	<0.0001	2.4638	0.464	0.006	<0.0001	12	Itga2b
Thbs1	<0.0001	2.43188	0.357	0.007	<0.0001	12	Thbs1
Gp9	<0.0001	2.23724	0.518	0.001	<0.0001	12	Gp9
Gp5	<0.0001	1.89234	0.366	0	<0.0001	12	Gp5
Tmem40	<0.0001	1.89199	0.348	0.001	<0.0001	12	Tmem40
Parvb	<0.0001	1.84719	0.402	0.003	<0.0001	12	Parvb
Treml1	<0.0001	1.77662	0.357	0	<0.0001	12	Treml1
Fhl1	<0.0001	1.65666	0.348	0	<0.0001	12	Fhl1
Cavin2	<0.0001	1.61997	0.277	0	<0.0001	12	Cavin2
Gas2l1	<0.0001	1.59976	0.268	0.003	<0.0001	12	Gas2l1
Cald1	<0.0001	1.58538	0.286	0	<0.0001	12	Cald1
Slc6a4	<0.0001	1.47686	0.259	0.002	<0.0001	12	Slc6a4
Nid1	<0.0001	1.27907	0.444	0.006	<0.0001	13	Nid1
Zbtb32	<0.0001	1.12472	0.38	0.002	<0.0001	13	Zbtb32
Fcrl5	<0.0001	1.08237	0.333	0.005	<0.0001	13	Fcrl5
Ccl4.1	<0.0001	6.34924	0.938	0.026	<0.0001	14	Ccl4
Ifitm1	<0.0001	6.0607	0.975	0.006	<0.0001	14	Ifitm1
Ccl3.1	<0.0001	5.8722	0.975	0.016	<0.0001	14	Ccl3
Cd63	<0.0001	4.45459	0.975	0.002	<0.0001	14	Cd63
Hdc	<0.0001	4.31722	0.988	0.007	<0.0001	14	Hdc
Csf1	<0.0001	4.13604	0.988	0.005	<0.0001	14	Csf1
Ier3	<0.0001	4.05665	0.713	0.007	<0.0001	14	Ier3
Lilr4b	<0.0001	4.05642	0.963	0.01	<0.0001	14	Lilr4b
Ccl9.1	<0.0001	4.03	0.9	0.027	<0.0001	14	Ccl9
Gata2	<0.0001	3.75647	0.912	0.001	<0.0001	14	Gata2
Cyp11a1	<0.0001	3.6968	0.95	0	<0.0001	14	Cyp11a1
Osm	<0.0001	3.58839	0.863	0.017	<0.0001	14	Osm
Csf2rb.1	<0.0001	3.54697	0.912	0.026	<0.0001	14	Csf2rb
Cd200r3	<0.0001	3.2128	0.838	0.006	<0.0001	14	Cd200r3
Lilrb4a.2	<0.0001	3.06874	0.838	0.033	<0.0001	14	Lilrb4a
Cpa3	<0.0001	3.03982	0.662	0	<0.0001	14	Cpa3
Fcer1a	<0.0001	2.99121	0.787	0	<0.0001	14	Fcer1a
Csf2rb2	<0.0001	2.85228	0.8	0.004	<0.0001	14	Csf2rb2
Ms4a2	<0.0001	2.842	0.775	0	<0.0001	14	Ms4a2
Hacd4.2	<0.0001	2.80715	0.812	0.031	<0.0001	14	Hacd4
Hgf	<0.0001	2.59078	0.688	0.004	<0.0001	14	Hgf
Rab44	<0.0001	2.53676	0.75	0.003	<0.0001	14	Rab44
Cxcr2	<0.0001	2.41497	0.662	0.004	<0.0001	14	Cxcr2
Id1	<0.0001	2.20405	0.4	0.006	<0.0001	14	Id1
Mcpt8	<0.0001	2.17067	0.45	0	<0.0001	14	Mcpt8
Cdh1	<0.0001	2.14788	0.613	0.002	<0.0001	14	Cdh1
C3ar1	<0.0001	2.09329	0.6	0	<0.0001	14	C3ar1
Il4	<0.0001	2.02411	0.613	0.001	<0.0001	14	Il4
Slc7a8	<0.0001	1.98517	0.45	0.002	<0.0001	14	Slc7a8
Aqp9	<0.0001	1.97237	0.525	0.002	<0.0001	14	Aqp9
C5ar1	<0.0001	1.92169	0.512	0.007	<0.0001	14	C5ar1
Alox5	<0.0001	1.89202	0.512	0.007	<0.0001	14	Alox5
Itga2b.1	<0.0001	1.85332	0.575	0.006	<0.0001	14	Itga2b
Ccr1	<0.0001	1.8441	0.5	0.006	<0.0001	14	Ccr1
Adora2b	<0.0001	1.81156	0.412	0.006	<0.0001	14	Adora2b
Il6	<0.0001	1.8108	0.488	0	<0.0001	14	Il6
Igfbp7	<0.0001	1.7476	0.35	0	<0.0001	14	Igfbp7
Slc18a2	<0.0001	1.68701	0.462	0.003	<0.0001	14	Slc18a2
Stx3	<0.0001	1.68562	0.475	0.008	<0.0001	14	Stx3
Csrp3	<0.0001	1.67932	0.4	0	<0.0001	14	Csrp3
Hk3	<0.0001	1.65706	0.488	0.008	<0.0001	14	Hk3
Myo1d	<0.0001	1.51745	0.412	0.002	<0.0001	14	Myo1d
Adam8	<0.0001	1.43119	0.438	0.004	<0.0001	14	Adam8
Npl	<0.0001	1.37841	0.35	0	<0.0001	14	Npl
Perp	<0.0001	1.25553	0.325	0.001	<0.0001	14	Perp
Cpne2	<0.0001	1.25548	0.362	0.004	<0.0001	14	Cpne2
Alox15	<0.0001	1.19936	0.325	0	<0.0001	14	Alox15
Hcar2	<0.0001	1.1644	0.3	0.001	<0.0001	14	Hcar2
E2f8	<0.0001	1.15729	0.275	0.001	<0.0001	14	E2f8
Adgrg1	<0.0001	1.11969	0.325	0.001	<0.0001	14	Adgrg1
Klf5	<0.0001	1.09532	0.3	0.001	<0.0001	14	Klf5
Slc6a4.1	<0.0001	0.9102	0.275	0.002	<0.0001	14	Slc6a4
S100a9	<0.0001	9.44175	1	0.004	<0.0001	15	S100a9
S100a8	<0.0001	8.88779	0.974	0.003	<0.0001	15	S100a8
Retnlg	<0.0001	6.13716	0.855	0.001	<0.0001	15	Retnlg
Il1b.1	<0.0001	5.78997	0.882	0.016	<0.0001	15	Il1b
Slpi.1	<0.0001	5.36769	0.987	0.027	<0.0001	15	Slpi
Lcn2	<0.0001	4.20351	0.553	0	<0.0001	15	Lcn2
Csf3r.1	<0.0001	3.86145	0.908	0.018	<0.0001	15	Csf3r
Mmp9	<0.0001	3.61007	0.789	0	<0.0001	15	Mmp9
Cxcr2.1	<0.0001	3.23706	0.803	0.004	<0.0001	15	Cxcr2
Ifitm1.1	<0.0001	2.97424	0.513	0.008	<0.0001	15	Ifitm1
H2-Q10	<0.0001	2.93714	0.605	0.007	<0.0001	15	H2-Q10
Hdc.1	<0.0001	2.73188	0.684	0.008	<0.0001	15	Hdc
Lrg1	<0.0001	2.69162	0.553	0	<0.0001	15	Lrg1
C5ar1.1	<0.0001	2.55696	0.618	0.007	<0.0001	15	C5ar1
Cxcl2	<0.0001	2.55503	0.263	0.001	<0.0001	15	Cxcl2
Tnfaip2.1	<0.0001	2.54837	0.711	0.018	<0.0001	15	Tnfaip2
Ccr1.1	<0.0001	2.47573	0.645	0.005	<0.0001	15	Ccr1
Slfn4	<0.0001	2.39285	0.579	0.003	<0.0001	15	Slfn4
Stfa2l1	<0.0001	2.35568	0.316	0	<0.0001	15	Stfa2l1
Slc40a1	<0.0001	2.29215	0.526	0	<0.0001	15	Slc40a1
Cd300lf	<0.0001	2.1706	0.566	0.005	<0.0001	15	Cd300lf
Clec4d	<0.0001	2.13676	0.526	0.003	<0.0001	15	Clec4d
Siglece	<0.0001	1.95534	0.487	0.004	<0.0001	15	Siglece
Trem1	<0.0001	1.7845	0.447	0.006	<0.0001	15	Trem1
Cd33	<0.0001	1.74274	0.408	0.003	<0.0001	15	Cd33
Chil1	<0.0001	1.70946	0.382	0	<0.0001	15	Chil1
Asprv1	<0.0001	1.70589	0.289	0	<0.0001	15	Asprv1
Cd63.1	<0.0001	1.65428	0.395	0.005	<0.0001	15	Cd63
Adam8.1	<0.0001	1.60265	0.408	0.005	<0.0001	15	Adam8
Il1rn	<0.0001	1.57451	0.329	0.002	<0.0001	15	Il1rn
Arg2	<0.0001	1.54007	0.368	0	<0.0001	15	Arg2
Il1f9	<0.0001	1.47998	0.342	0	<0.0001	15	Il1f9
Phospho1	<0.0001	1.40842	0.316	0.002	<0.0001	15	Phospho1
Fpr1	<0.0001	1.40147	0.276	0	<0.0001	15	Fpr1
Il1r2	<0.0001	1.39281	0.303	0.001	<0.0001	15	Il1r2
Hbb-bs	<0.0001	9.67652	1	0.018	<0.0001	16	Hbb-bs
Hba-a1	<0.0001	7.80077	1	0.006	<0.0001	16	Hba-a1
Hba-a2	<0.0001	7.67621	1	0.003	<0.0001	16	Hba-a2
Hbb-bt	<0.0001	7.37058	1	0.003	<0.0001	16	Hbb-bt
Alas2	<0.0001	6.08078	1	0.002	<0.0001	16	Alas2
Snca	<0.0001	4.71616	0.982	0.002	<0.0001	16	Snca
Ube2l6.1	<0.0001	4.62101	0.982	0.033	<0.0001	16	Ube2l6
Rsad2	<0.0001	3.41085	0.807	0.013	<0.0001	16	Rsad2
Gypa	<0.0001	2.72349	0.596	0	<0.0001	16	Gypa
Ube2c	<0.0001	2.4226	0.614	0.003	<0.0001	16	Ube2c
Apol11b	<0.0001	2.21055	0.351	0	<0.0001	16	Apol11b
Slc4a1	<0.0001	1.87478	0.509	0	<0.0001	16	Slc4a1
Trim10	<0.0001	1.33363	0.368	0	<0.0001	16	Trim10
Rec114	<0.0001	1.2586	0.316	0.001	<0.0001	16	Rec114
Tspo2	<0.0001	1.17236	0.368	0	<0.0001	16	Tspo2
Nusap1	<0.0001	1.16483	0.333	0.002	<0.0001	16	Nusap1
F930017D23Rik	<0.0001	0.915752	0.298	0	<0.0001	16	F930017D23Rik
Paqr9	<0.0001	0.907615	0.281	0	<0.0001	16	Paqr9
Cd209a	<0.0001	4.01421	0.92	0.004	<0.0001	17	Cd209a
Ccnd1	<0.0001	1.48951	0.48	0.001	<0.0001	17	Ccnd1
Flt3	<0.0001	1.42252	0.6	0.003	<0.0001	17	Flt3
Gm34680	<0.0001	1.34639	0.28	0.001	<0.0001	17	Gm34680
Lmo1	<0.0001	1.32186	0.56	0.004	<0.0001	17	Lmo1
Clec9a	<0.0001	1.29961	0.44	0	<0.0001	17	Clec9a
Fcor	<0.0001	0.837832	0.44	0.002	<0.0001	17	Fcor
Cd209d	<0.0001	0.816182	0.32	0	<0.0001	17	Cd209d
Rps14.1	<0.0001	-0.438389	0.994	0.996	<0.0001	1	Rps14
Izumo1r.1	<0.0001	1.92432	0.646	0.094	<0.0001	9	Izumo1r
Utrn.1	<0.0001	-1.05049	0.076	0.44	<0.0001	1	Utrn
Kcne3	<0.0001	0.798319	0.44	0.003	<0.0001	17	Kcne3
Ehd4.2	<0.0001	1.30144	0.757	0.102	<0.0001	10	Ehd4
Itgb2.4	<0.0001	2.073	0.925	0.388	<0.0001	5	Itgb2
Ctla2a.1	<0.0001	1.49456	0.429	0.053	<0.0001	5	Ctla2a
Anxa4	<0.0001	0.595255	0.292	0.014	<0.0001	10	Anxa4
Rpl3.2	<0.0001	0.444723	0.998	0.976	<0.0001	2	Rpl3
Cd244a.1	<0.0001	0.978101	0.345	0.029	<0.0001	7	Cd244a
Tsc22d3.1	<0.0001	0.833175	0.88	0.803	<0.0001	1	Tsc22d3
S100a1	<0.0001	0.549288	0.276	0.012	<0.0001	10	S100a1
Fcer2a	<0.0001	-1.4689	0.008	0.257	<0.0001	0	Fcer2a
Grn	<0.0001	1.37612	0.5	0.065	<0.0001	7	Grn
Cd19.4	<0.0001	1.81003	0.851	0.208	<0.0001	8	Cd19
Apobr	<0.0001	0.974095	0.314	0.024	<0.0001	7	Apobr
Cyp4f16.1	<0.0001	0.672665	0.339	0.019	<0.0001	10	Cyp4f16
Btla	<0.0001	1.0181	0.338	0.103	<0.0001	1	Btla
Rgcc	<0.0001	-1.27154	0.011	0.332	<0.0001	1	Rgcc
Ifi30.7	<0.0001	2.57092	0.848	0.253	<0.0001	8	Ifi30
Cers6.1	<0.0001	0.982745	0.514	0.048	<0.0001	10	Cers6
Fam189b.1	<0.0001	0.77897	0.577	0.244	<0.0001	2	Fam189b
Tmem38b.1	<0.0001	0.795052	0.391	0.027	<0.0001	10	Tmem38b
Vsir	<0.0001	-1.00511	0.034	0.371	<0.0001	1	Vsir
Rpl5.1	<0.0001	-0.598026	0.911	0.971	<0.0001	1	Rpl5
Rps16.2	<0.0001	0.336586	1	0.999	<0.0001	2	Rps16
Unc93b1.7	<0.0001	1.94077	0.875	0.245	<0.0001	8	Unc93b1
Mef2c.2	<0.0001	-1.84244	0.017	0.339	<0.0001	2	Mef2c
Litaf.1	<0.0001	0.863133	0.467	0.039	<0.0001	10	Litaf
Rpl30.2	<0.0001	0.337206	1	0.998	<0.0001	2	Rpl30
Dapl1.2	<0.0001	1.02785	0.507	0.199	<0.0001	2	Dapl1
Swap70	<0.0001	-1.20028	0.016	0.268	<0.0001	0	Swap70
Itgb1.2	<0.0001	1.56567	0.715	0.147	<0.0001	7	Itgb1
Maf	<0.0001	1.17935	0.29	0.014	<0.0001	11	Maf
Cebpd.2	<0.0001	2.81592	0.75	0.028	<0.0001	15	Cebpd
Vps37b.1	<0.0001	-1.04468	0.111	0.481	<0.0001	1	Vps37b
Ebi3.1	<0.0001	0.622716	0.347	0.021	<0.0001	10	Ebi3
Dusp3	<0.0001	0.688208	0.314	0.017	<0.0001	10	Dusp3
Iglc3.8	<0.0001	1.94933	0.932	0.255	<0.0001	8	Iglc3
Dock5	<0.0001	0.905155	0.285	0.02	<0.0001	7	Dock5
Scimp	<0.0001	1.04692	0.303	0.025	<0.0001	5	Scimp
Plac8.5	<0.0001	2.54258	0.857	0.258	<0.0001	7	Plac8
L1cam	<0.0001	1.0803	0.334	0.029	<0.0001	7	L1cam
Prkcd.3	<0.0001	1.70848	0.918	0.176	<0.0001	10	Prkcd
Dmxl2	<0.0001	1.06529	0.262	0.003	<0.0001	14	Dmxl2
Rpl35a.1	<0.0001	0.320994	1	0.998	<0.0001	2	Rpl35a
Fcgr2b.2	<0.0001	1.29019	0.702	0.091	<0.0001	10	Fcgr2b
Ctsb.5	<0.0001	2.026	0.973	0.248	<0.0001	10	Ctsb
H2-DMb2.2	<0.0001	-2.04455	0.014	0.33	<0.0001	2	H2-DMb2
Lyn.3	<0.0001	1.63817	0.847	0.207	<0.0001	7	Lyn
Apobec3	<0.0001	-1.09623	0.171	0.462	<0.0001	0	Apobec3
Chsy1	<0.0001	1.11779	0.361	0.038	<0.0001	5	Chsy1
Dok2	<0.0001	1.56161	0.557	0.101	<0.0001	5	Dok2
Trat1	<0.0001	0.737822	0.305	0.087	<0.0001	0	Trat1
2009-09-01	<0.0001	-1.01022	0.073	0.425	<0.0001	1	2009-09-01
Clec12a	<0.0001	1.01211	0.347	0.031	<0.0001	7	Clec12a
Pot1b	<0.0001	1.42231	0.513	0.075	<0.0001	7	Pot1b
Eif4ebp1.1	<0.0001	1.15801	0.689	0.089	<0.0001	10	Eif4ebp1
Rap2a.1	<0.0001	0.860518	0.473	0.041	<0.0001	10	Rap2a
Pltp	<0.0001	1.18025	0.3	0.023	<0.0001	7	Pltp
Fam78a.1	<0.0001	-1.05569	0.056	0.396	<0.0001	1	Fam78a
Rpl12.2	<0.0001	0.478736	0.998	0.96	<0.0001	2	Rpl12
Ptpn6.1	<0.0001	1.02782	0.623	0.38	<0.0001	1	Ptpn6
Ighm.8	<0.0001	2.20003	0.996	0.644	<0.0001	8	Ighm
Filip1l.1	<0.0001	1.0712	0.448	0.193	<0.0001	1	Filip1l
Cnn3	<0.0001	0.973345	0.349	0.112	<0.0001	1	Cnn3
Irf8.2	<0.0001	1.99004	0.726	0.177	<0.0001	5	Irf8
Prr13.4	<0.0001	2.10348	0.903	0.313	<0.0001	7	Prr13
Tnfsf12.1	<0.0001	0.683818	0.358	0.023	<0.0001	10	Tnfsf12
Igkc.2	<0.0001	-2.55901	0.024	0.337	<0.0001	2	Igkc
Rps23.2	<0.0001	0.386826	0.999	0.993	<0.0001	2	Rps23
Ctsw.3	<0.0001	1.44772	0.879	0.258	<0.0001	4	Ctsw
Rpl17	<0.0001	0.367113	1	0.995	<0.0001	2	Rpl17
Atp1b3	<0.0001	0.677541	0.802	0.545	<0.0001	0	Atp1b3
Rps27a	<0.0001	0.2963	1	0.999	<0.0001	0	Rps27a
Ftl1.4	<0.0001	1.96712	0.998	0.936	<0.0001	7	Ftl1
Ramp1.1	<0.0001	-1.0174	0.002	0.303	<0.0001	1	Ramp1
Mcemp1	<0.0001	0.842854	0.265	0.018	<0.0001	7	Mcemp1
Rpl37	<0.0001	0.338791	1	0.998	<0.0001	2	Rpl37
Rpl30	<0.0001	0.311563	1	0.998	<0.0001	0	Rpl30
Prdx5.5	<0.0001	2.73337	0.997	0.366	<0.0001	10	Prdx5
H3f3a.2	<0.0001	-1.00878	0.953	0.965	<0.0001	2	H3f3a
Galnt9	<0.0001	0.534243	0.265	0.012	<0.0001	10	Galnt9
Hp.2	<0.0001	3.67398	0.842	0.037	<0.0001	15	Hp
Hexa.1	<0.0001	1.39999	0.79	0.125	<0.0001	10	Hexa
Emb	<0.0001	0.701707	0.764	0.473	<0.0001	0	Emb
Ms4a1.2	<0.0001	-2.15493	0.015	0.324	<0.0001	2	Ms4a1
Fam129a	<0.0001	1.06021	0.383	0.04	<0.0001	7	Fam129a
Ms4a4c.3	<0.0001	2.04221	0.913	0.198	<0.0001	10	Ms4a4c
Dusp6.1	<0.0001	1.03085	0.525	0.053	<0.0001	10	Dusp6
Serp1	<0.0001	-1.16693	0.255	0.527	<0.0001	0	Serp1
Limd2	<0.0001	0.492684	0.983	0.905	<0.0001	0	Limd2
Vwa5a	<0.0001	0.641476	0.309	0.017	<0.0001	10	Vwa5a
Cd37	<0.0001	-1.26813	0.586	0.757	<0.0001	0	Cd37
Rpl39	<0.0001	0.356955	1	0.995	<0.0001	2	Rpl39
Rps7	<0.0001	0.322269	1	0.997	<0.0001	0	Rps7
Ctss.6	<0.0001	2.03599	0.978	0.506	<0.0001	7	Ctss
Lamp1.4	<0.0001	2.13816	0.992	0.316	<0.0001	10	Lamp1
Apoe.2	<0.0001	2.35254	0.73	0.112	<0.0001	10	Apoe
Zap70.1	<0.0001	-0.964529	0.003	0.3	<0.0001	1	Zap70
Rpl28	<0.0001	0.356897	1	0.994	<0.0001	2	Rpl28
Rpl12.1	<0.0001	-0.575138	0.969	0.968	<0.0001	1	Rpl12
Fcmr.2	<0.0001	-2.05534	0.008	0.309	<0.0001	2	Fcmr
Unc93b1.2	<0.0001	-1.5584	0.021	0.326	<0.0001	2	Unc93b1
Ahnak	<0.0001	-1.5435	0.042	0.293	<0.0001	0	Ahnak
Rps20.2	<0.0001	-1.53054	0.99	0.996	<0.0001	5	Rps20
Ldlr	<0.0001	0.92808	0.291	0.023	<0.0001	7	Ldlr
Znrf1.1	<0.0001	-0.98571	0.04	0.362	<0.0001	1	Znrf1
Trf.1	<0.0001	2.25663	0.7	0.027	<0.0001	14	Trf
Ccl6.2	<0.0001	6.01035	0.963	0.057	<0.0001	14	Ccl6
Ccr2	<0.0001	1.16735	0.364	0.04	<0.0001	5	Ccr2
Bach1.1	<0.0001	1.25722	0.708	0.101	<0.0001	10	Bach1
Rack1.1	<0.0001	0.433438	0.997	0.967	<0.0001	2	Rack1
Tpd52.1	<0.0001	1.53527	0.713	0.156	<0.0001	7	Tpd52
Arhgef10l.1	<0.0001	0.615933	0.295	0.016	<0.0001	10	Arhgef10l
Dgkh	<0.0001	0.905452	0.296	0.024	<0.0001	7	Dgkh
Pik3ap1.1	<0.0001	1.33984	0.505	0.074	<0.0001	7	Pik3ap1
H3f3b	<0.0001	-0.603804	0.97	0.986	<0.0001	2	H3f3b
Fxyd5	<0.0001	0.492814	0.969	0.742	<0.0001	0	Fxyd5
C1galt1c1	<0.0001	0.979326	0.489	0.048	<0.0001	10	C1galt1c1
Plcg2	<0.0001	0.893789	0.3	0.084	<0.0001	1	Plcg2
Tlr2	<0.0001	0.561515	0.257	0.012	<0.0001	10	Tlr2
Chd3.1	<0.0001	-0.995651	0.166	0.532	<0.0001	1	Chd3
Gsap	<0.0001	1.05004	0.35	0.039	<0.0001	5	Gsap
Napsa.6	<0.0001	1.76122	0.881	0.257	<0.0001	7	Napsa
Rpl11	<0.0001	0.319691	1	0.997	<0.0001	2	Rpl11
Man1a.1	<0.0001	1.08159	0.435	0.2	<0.0001	1	Man1a
Ctsh.5	<0.0001	1.64061	0.959	0.202	<0.0001	10	Ctsh
Tlr7.1	<0.0001	0.861796	0.41	0.034	<0.0001	10	Tlr7
Mapkapk2.1	<0.0001	1.47877	0.803	0.138	<0.0001	10	Mapkapk2
Slamf7	<0.0001	1.14347	0.366	0.043	<0.0001	5	Slamf7
Cdr2	<0.0001	1.73167	0.579	0.013	<0.0001	16	Cdr2
Znrf1	<0.0001	0.754353	0.474	0.225	<0.0001	0	Znrf1
Ass1.1	<0.0001	-1.05894	0.05	0.368	<0.0001	1	Ass1
Cyb561a3	<0.0001	0.903051	0.296	0.084	<0.0001	1	Cyb561a3
Sh2d1a.1	<0.0001	-0.962813	0.003	0.287	<0.0001	1	Sh2d1a
Rps14.2	<0.0001	0.353914	1	0.994	<0.0001	2	Rps14
Arl4c.2	<0.0001	0.736024	0.657	0.33	<0.0001	2	Arl4c
Ctla2a.2	<0.0001	4.08753	0.848	0.061	<0.0001	12	Ctla2a
Tubb5.1	<0.0001	0.677883	0.894	0.637	<0.0001	2	Tubb5
Satb1.1	<0.0001	-0.959846	0.322	0.677	<0.0001	1	Satb1
Ctsd	<0.0001	-1.02316	0.091	0.431	<0.0001	1	Ctsd
Parp1.1	<0.0001	1.06074	0.43	0.194	<0.0001	1	Parp1
Rps19.2	<0.0001	-1.48039	0.939	0.996	<0.0001	5	Rps19
Irf5.1	<0.0001	1.40113	0.641	0.123	<0.0001	7	Irf5
Gm15987	<0.0001	0.871257	0.26	0.064	<0.0001	1	Gm15987
Il7r.2	<0.0001	0.666818	0.807	0.429	<0.0001	2	Il7r
Cd79b.2	<0.0001	-3.0032	0.098	0.389	<0.0001	2	Cd79b
Rpl5	<0.0001	0.430279	0.992	0.946	<0.0001	0	Rpl5
Trib2	<0.0001	0.7582	0.405	0.165	<0.0001	0	Trib2
Serpine2	<0.0001	1.39312	0.262	0.003	<0.0001	14	Serpine2
Nr4a1.1	<0.0001	1.11645	0.577	0.067	<0.0001	10	Nr4a1
Aldh2.4	<0.0001	1.5546	0.904	0.181	<0.0001	10	Aldh2
Rpl35	<0.0001	0.364433	1	0.99	<0.0001	2	Rpl35
Phospho1.1	<0.0001	0.776085	0.263	0.002	<0.0001	16	Phospho1
Parp12	<0.0001	0.644578	0.257	0.013	<0.0001	10	Parp12
Ly86.2	<0.0001	-1.47489	0.008	0.298	<0.0001	2	Ly86
Tmem38b	<0.0001	0.874227	0.298	0.026	<0.0001	7	Tmem38b
Nrp1	<0.0001	0.632191	0.303	0.018	<0.0001	10	Nrp1
Rpl19.2	<0.0001	0.294907	1	0.998	<0.0001	2	Rpl19
Cmtm3	<0.0001	0.620078	0.317	0.02	<0.0001	10	Cmtm3
Pilra.2	<0.0001	2.15521	0.658	0.024	<0.0001	15	Pilra
Rgs10	<0.0001	0.658987	0.663	0.387	<0.0001	0	Rgs10
Evi5	<0.0001	0.565812	0.295	0.017	<0.0001	10	Evi5
Ehbp1l1.1	<0.0001	0.986422	0.598	0.073	<0.0001	10	Ehbp1l1
H3f3a.7	<0.0001	1.56745	1	0.962	<0.0001	8	H3f3a
Myo1g.2	<0.0001	1.85147	0.803	0.252	<0.0001	7	Myo1g
Cst3.8	<0.0001	2.73297	0.997	0.394	<0.0001	10	Cst3
Lef1.2	<0.0001	0.609179	0.879	0.5	<0.0001	2	Lef1
Rpl35a	<0.0001	0.277549	1	0.998	<0.0001	0	Rpl35a
Fgd2	<0.0001	1.35648	0.415	0.053	<0.0001	8	Fgd2
Adgrg3	<0.0001	1.17952	0.325	0.005	<0.0001	14	Adgrg3
Rps13	<0.0001	0.307638	1	0.997	<0.0001	2	Rps13
Il18r1	<0.0001	1.2222	0.39	0.053	<0.0001	5	Il18r1
Krt222	<0.0001	0.7089	0.25	0.004	<0.0001	13	Krt222
Gcnt2.2	<0.0001	2.05199	0.553	0.017	<0.0001	15	Gcnt2
Inpp4b.1	<0.0001	-1.00203	0.107	0.439	<0.0001	1	Inpp4b
Tent5c.1	<0.0001	-1.02837	0.008	0.288	<0.0001	1	Tent5c
Ifi30.9	<0.0001	2.10111	0.956	0.257	<0.0001	10	Ifi30
Klrd1.1	<0.0001	-1.25024	0.005	0.281	<0.0001	1	Klrd1
Emilin2.2	<0.0001	2.76814	0.787	0.038	<0.0001	14	Emilin2
Igf1r	<0.0001	1.91656	0.65	0.025	<0.0001	14	Igf1r
Itgb2	<0.0001	-1.08698	0.136	0.477	<0.0001	1	Itgb2
Lilr4b.1	<0.0001	1.90902	0.474	0.012	<0.0001	15	Lilr4b
Smpdl3a.5	<0.0001	1.99577	0.923	0.251	<0.0001	10	Smpdl3a
Evi2a	<0.0001	0.724636	0.361	0.027	<0.0001	10	Evi2a
Zyx.3	<0.0001	1.63721	0.817	0.276	<0.0001	5	Zyx
Tnfrsf13c.1	<0.0001	1.65682	0.629	0.127	<0.0001	8	Tnfrsf13c
Cd226	<0.0001	0.580281	0.286	0.074	<0.0001	2	Cd226
Creg1	<0.0001	1.44678	0.61	0.123	<0.0001	7	Creg1
Psap.7	<0.0001	3.44685	1	0.535	<0.0001	10	Psap
Fam49a	<0.0001	1.44608	0.601	0.123	<0.0001	7	Fam49a
Rasa4	<0.0001	0.853563	0.262	0.02	<0.0001	7	Rasa4
Syk.2	<0.0001	-1.35261	0.012	0.294	<0.0001	2	Syk
Snx30	<0.0001	0.887938	0.276	0.078	<0.0001	1	Snx30
Spn	<0.0001	-1.00016	0.02	0.306	<0.0001	1	Spn
Tmsb10.2	<0.0001	0.358912	1	0.997	<0.0001	2	Tmsb10
G6pdx.1	<0.0001	0.969409	0.557	0.067	<0.0001	10	G6pdx
Srpk1.1	<0.0001	-0.870878	0.142	0.494	<0.0001	1	Srpk1
Stap1	<0.0001	1.0025	0.398	0.166	<0.0001	1	Stap1
Smpdl3a.3	<0.0001	1.76761	0.807	0.247	<0.0001	7	Smpdl3a
Bhlhe41	<0.0001	0.610279	0.25	0.004	<0.0001	13	Bhlhe41
Cd19.2	<0.0001	-1.55075	0.006	0.284	<0.0001	2	Cd19
Rps7.1	<0.0001	-0.346994	0.999	0.997	<0.0001	1	Rps7
Bpgm	<0.0001	5.12748	1	0.049	<0.0001	16	Bpgm
Cst7	<0.0001	1.0284	0.509	0.088	<0.0001	4	Cst7
Rps20	<0.0001	0.335748	1	0.994	<0.0001	0	Rps20
Gm2a.5	<0.0001	1.75887	0.809	0.255	<0.0001	7	Gm2a
Sulf2.1	<0.0001	0.543343	0.276	0.016	<0.0001	10	Sulf2
Sept1.1	<0.0001	-0.786508	0.476	0.784	<0.0001	1	2001-09-01
Wfdc21	<0.0001	3.15869	0.395	0.008	<0.0001	15	Wfdc21
Inpp4b	<0.0001	0.707483	0.555	0.299	<0.0001	0	Inpp4b
Tmcc1	<0.0001	1.29779	0.518	0.088	<0.0001	7	Tmcc1
Ddit4.1	<0.0001	1.61749	0.626	0.131	<0.0001	7	Ddit4
Irf5	<0.0001	0.811556	0.315	0.096	<0.0001	1	Irf5
Snx5.1	<0.0001	1.04393	0.54	0.328	<0.0001	1	Snx5
Rps24.2	<0.0001	-1.04154	1	0.999	<0.0001	5	Rps24
Nadk.1	<0.0001	1.35814	0.779	0.138	<0.0001	10	Nadk
Gm42031	<0.0001	-0.995927	0.027	0.252	<0.0001	0	Gm42031
Blvrb	<0.0001	0.891475	0.309	0.099	<0.0001	1	Blvrb
Rpl5.2	<0.0001	0.435306	0.996	0.95	<0.0001	2	Rpl5
Cyba.6	<0.0001	1.75231	0.996	0.812	<0.0001	7	Cyba
Myo1c	<0.0001	0.836006	0.255	0.066	<0.0001	1	Myo1c
Cst3	<0.0001	-1.98892	0.229	0.477	<0.0001	0	Cst3
Serinc3.2	<0.0001	-1.28644	0.264	0.526	<0.0001	2	Serinc3
Jazf1	<0.0001	0.874894	0.262	0.004	<0.0001	14	Jazf1
Rpl3.1	<0.0001	-0.460134	0.969	0.983	<0.0001	1	Rpl3
Nsg2	<0.0001	0.722345	0.498	0.249	<0.0001	0	Nsg2
Etv6	<0.0001	1.20274	0.482	0.076	<0.0001	7	Etv6
H2-Q7	<0.0001	-0.827564	0.412	0.751	<0.0001	1	H2-Q7
Rps3.1	<0.0001	-0.345947	0.998	0.997	<0.0001	1	Rps3
Ninj1	<0.0001	0.998056	0.525	0.061	<0.0001	10	Ninj1
Themis.1	<0.0001	-0.893888	0.003	0.269	<0.0001	1	Themis
Cd5	<0.0001	0.761601	0.473	0.226	<0.0001	0	Cd5
Rpl36a.2	<0.0001	0.433912	0.997	0.962	<0.0001	2	Rpl36a
Prkcb.1	<0.0001	0.971246	0.489	0.262	<0.0001	1	Prkcb
Rplp2	<0.0001	0.316522	1	0.993	<0.0001	0	Rplp2
Rpl23	<0.0001	0.281972	1	0.997	<0.0001	0	Rpl23
Cxxc5	<0.0001	0.879577	0.295	0.092	<0.0001	1	Cxxc5
Pgd.1	<0.0001	1.1549	0.689	0.106	<0.0001	10	Pgd
Cd9	<0.0001	1.37517	0.679	0.175	<0.0001	5	Cd9
Rpl37a	<0.0001	0.352473	0.999	0.995	<0.0001	2	Rpl37a
Morrbid	<0.0001	1.69158	0.475	0.014	<0.0001	14	Morrbid
Cerk	<0.0001	0.940836	0.329	0.116	<0.0001	1	Cerk
Rab32	<0.0001	0.797682	0.273	0.023	<0.0001	7	Rab32
Ly86.7	<0.0001	1.7087	0.951	0.225	<0.0001	10	Ly86
Gm43305.6	<0.0001	1.9103	0.826	0.266	<0.0001	8	Gm43305
Cd7	<0.0001	-1.14709	0.002	0.264	<0.0001	1	Cd7
Rps6.2	<0.0001	0.446793	0.993	0.948	<0.0001	2	Rps6
Rpl9	<0.0001	0.288068	1	0.999	<0.0001	2	Rpl9
Id2.1	<0.0001	-1.23543	0.017	0.289	<0.0001	1	Id2
Lyn.5	<0.0001	1.6742	0.923	0.212	<0.0001	10	Lyn
Bank1.2	<0.0001	-1.63816	0.024	0.299	<0.0001	2	Bank1
Lyn.2	<0.0001	-1.33252	0.01	0.282	<0.0001	2	Lyn
Ctsh.2	<0.0001	-1.31381	0.004	0.272	<0.0001	2	Ctsh
Rps4x.1	<0.0001	-0.335801	0.999	0.997	<0.0001	1	Rps4x
Rps3a1.1	<0.0001	-0.311748	0.999	0.998	<0.0001	1	Rps3a1
Sypl	<0.0001	0.924013	0.317	0.109	<0.0001	1	Sypl
Tmcc1.1	<0.0001	1.11215	0.634	0.09	<0.0001	10	Tmcc1
Cd96.1	<0.0001	-0.863066	0.001	0.261	<0.0001	1	Cd96
Clec4e	<0.0001	2.13935	0.434	0.011	<0.0001	15	Clec4e
Peli1.1	<0.0001	-0.845657	0.294	0.649	<0.0001	1	Peli1
Ms4a4c	<0.0001	-1.01664	0.05	0.279	<0.0001	0	Ms4a4c
Tm6sf1.3	<0.0001	1.29939	0.751	0.131	<0.0001	10	Tm6sf1
Foxp1	<0.0001	0.796168	0.771	0.656	<0.0001	1	Foxp1
Rps8.3	<0.0001	-1.04138	1	0.999	<0.0001	5	Rps8
Rps3a1	<0.0001	0.267062	1	0.998	<0.0001	0	Rps3a1
Sap30	<0.0001	1.08779	0.417	0.058	<0.0001	7	Sap30
Igkc.8	<0.0001	1.78752	0.872	0.255	<0.0001	8	Igkc
Rps15a.4	<0.0001	-1.18992	0.995	0.997	<0.0001	7	Rps15a
Gstm1.1	<0.0001	3.25951	0.787	0.042	<0.0001	14	Gstm1
Myl6	<0.0001	-0.648004	0.792	0.946	<0.0001	1	Myl6
Rpl19.1	<0.0001	-0.299678	0.999	0.998	<0.0001	1	Rpl19
Ccr7	<0.0001	0.55803	0.933	0.732	<0.0001	0	Ccr7
Npm1.1	<0.0001	-0.608013	0.788	0.927	<0.0001	1	Npm1
Tep1.1	<0.0001	1.05876	0.557	0.072	<0.0001	10	Tep1
Apoe	<0.0001	0.598957	0.294	0.083	<0.0001	1	Apoe
Npc2	<0.0001	0.507834	0.864	0.628	<0.0001	0	Npc2
Bach1	<0.0001	1.33808	0.538	0.099	<0.0001	7	Bach1
Ctsz.5	<0.0001	1.54229	0.918	0.217	<0.0001	10	Ctsz
Pirb	<0.0001	0.994728	0.359	0.042	<0.0001	7	Pirb
Pygl.2	<0.0001	2.07067	0.675	0.03	<0.0001	14	Pygl
Rps20.3	<0.0001	-1.41104	0.991	0.996	<0.0001	7	Rps20
Il6ra.1	<0.0001	-0.878206	0.049	0.342	<0.0001	1	Il6ra
Fam174b	<0.0001	1.66336	0.438	0.012	<0.0001	14	Fam174b
Ltb.2	<0.0001	-2.27853	0.204	0.877	<0.0001	5	Ltb
Cd37.2	<0.0001	-1.31925	0.607	0.733	<0.0001	2	Cd37
Pla2g7.2	<0.0001	2.91164	0.632	0.025	<0.0001	15	Pla2g7
Htra2	<0.0001	1.16731	0.437	0.066	<0.0001	7	Htra2
Cyba	<0.0001	-0.826288	0.734	0.851	<0.0001	0	Cyba
Rpl35a.2	<0.0001	-0.926558	1	0.999	<0.0001	5	Rpl35a
Ctss.9	<0.0001	2.32142	0.997	0.511	<0.0001	10	Ctss
Dnajc15.1	<0.0001	-0.906643	0.077	0.379	<0.0001	1	Dnajc15
Cd4.1	<0.0001	-1.01237	0.003	0.257	<0.0001	1	Cd4
Pygl.3	<0.0001	2.26418	0.684	0.03	<0.0001	15	Pygl
Cd6.1	<0.0001	-0.903559	0.003	0.256	<0.0001	1	Cd6
Prkar2b	<0.0001	2.57838	0.411	0.015	<0.0001	12	Prkar2b
Dnajb14	<0.0001	0.796127	0.415	0.04	<0.0001	10	Dnajb14
Smagp	<0.0001	0.879128	0.296	0.029	<0.0001	7	Smagp
Rpl8.1	<0.0001	0.312522	1	0.996	<0.0001	2	Rpl8
Ms4a4b.2	<0.0001	0.551624	0.984	0.622	<0.0001	2	Ms4a4b
Tecpr1.1	<0.0001	-0.880351	0.081	0.385	<0.0001	1	Tecpr1
Prdx6.1	<0.0001	-0.814912	0.197	0.547	<0.0001	1	Prdx6
Arhgap17.1	<0.0001	0.926876	0.393	0.171	<0.0001	1	Arhgap17
Pdcd4.1	<0.0001	-0.819746	0.244	0.595	<0.0001	1	Pdcd4
Cd37.7	<0.0001	1.70116	0.991	0.699	<0.0001	8	Cd37
Itk	<0.0001	0.656684	0.576	0.322	<0.0001	0	Itk
Naga	<0.0001	1.20135	0.415	0.061	<0.0001	7	Naga
P2ry14	<0.0001	1.03059	0.288	0.005	<0.0001	14	P2ry14
Trps1	<0.0001	0.972386	0.359	0.044	<0.0001	7	Trps1
Alox5ap.3	<0.0001	4.14735	0.975	0.07	<0.0001	14	Alox5ap
Pou2af1.1	<0.0001	1.46252	0.528	0.098	<0.0001	8	Pou2af1
Rps7.3	<0.0001	-1.06406	0.995	0.998	<0.0001	5	Rps7
Rps23	<0.0001	0.313252	0.999	0.992	<0.0001	0	Rps23
Hopx.3	<0.0001	1.25784	0.65	0.103	<0.0001	10	Hopx
Ehbp1l1	<0.0001	1.17603	0.453	0.072	<0.0001	7	Ehbp1l1
Anxa1	<0.0001	1.12408	0.384	0.055	<0.0001	5	Anxa1
Tdrp.2	<0.0001	0.672228	0.401	0.15	<0.0001	2	Tdrp
Plekhg3	<0.0001	0.606071	0.303	0.021	<0.0001	10	Plekhg3
Psme2	<0.0001	-0.723756	0.392	0.74	<0.0001	1	Psme2
Casp4	<0.0001	0.645681	0.336	0.026	<0.0001	10	Casp4
Tsc22d1	<0.0001	3.98798	0.723	0.051	<0.0001	12	Tsc22d1
Rps24.3	<0.0001	-1.06012	1	0.999	<0.0001	7	Rps24
Rps14	<0.0001	0.293528	0.999	0.994	<0.0001	0	Rps14
Napsa.7	<0.0001	1.66075	0.835	0.259	<0.0001	8	Napsa
Casp1.1	<0.0001	0.874458	0.516	0.062	<0.0001	10	Casp1
Sytl3.1	<0.0001	2.67329	0.825	0.049	<0.0001	14	Sytl3
Rps4x.3	<0.0001	-0.993914	1	0.997	<0.0001	5	Rps4x
Tdrp.1	<0.0001	-0.860864	0.002	0.25	<0.0001	1	Tdrp
Lat2	<0.0001	0.79158	0.274	0.081	<0.0001	1	Lat2
Adgre4.1	<0.0001	0.752199	0.342	0.028	<0.0001	10	Adgre4
S1pr1	<0.0001	0.652659	0.702	0.461	<0.0001	0	S1pr1
Ifi30.2	<0.0001	-1.58008	0.057	0.326	<0.0001	2	Ifi30
Ctsc.8	<0.0001	1.86813	0.899	0.243	<0.0001	10	Ctsc
Rpl21.2	<0.0001	-1.02867	0.993	0.998	<0.0001	7	Rpl21
Nme2	<0.0001	-0.627264	0.652	0.884	<0.0001	1	Nme2
Atrnl1	<0.0001	0.582912	0.257	0.016	<0.0001	10	Atrnl1
Gimap6	<0.0001	0.558984	0.893	0.719	<0.0001	0	Gimap6
Fxyd5.5	<0.0001	-2.91278	0.099	0.83	<0.0001	8	Fxyd5
Upb1	<0.0001	1.42205	0.44	0.004	<0.0001	17	Upb1
Oas3	<0.0001	0.789583	0.347	0.03	<0.0001	10	Oas3
Rpl15.1	<0.0001	-0.400911	0.988	0.991	<0.0001	1	Rpl15
Mmp8.1	<0.0001	2.43879	0.342	0.007	<0.0001	15	Mmp8
Bin2	<0.0001	-0.781715	0.267	0.617	<0.0001	1	Bin2
Ldha.1	<0.0001	-0.741681	0.362	0.712	<0.0001	1	Ldha
Rps10.1	<0.0001	-0.295507	0.999	0.998	<0.0001	1	Rps10
Adap1	<0.0001	0.78412	0.253	0.022	<0.0001	7	Adap1
Cebpa.1	<0.0001	1.71316	0.462	0.014	<0.0001	14	Cebpa
Vim.6	<0.0001	2.70655	1	0.564	<0.0001	10	Vim
As3mt	<0.0001	1.00229	0.305	0.036	<0.0001	5	As3mt
Srgn	<0.0001	-0.745733	0.724	0.85	<0.0001	0	Srgn
Plekho2	<0.0001	1.15238	0.424	0.065	<0.0001	7	Plekho2
Rps7.4	<0.0001	-1.11913	1	0.998	<0.0001	7	Rps7
Rpl36	<0.0001	0.299671	1	0.996	<0.0001	2	Rpl36
Dmxl1.1	<0.0001	1.00644	0.396	0.186	<0.0001	1	Dmxl1
Ighd.2	<0.0001	-1.58556	0.024	0.279	<0.0001	2	Ighd
Sqor	<0.0001	0.86711	0.316	0.035	<0.0001	7	Sqor
Lsp1	<0.0001	-0.711021	0.7	0.833	<0.0001	0	Lsp1
Rnf130.4	<0.0001	1.44172	0.76	0.22	<0.0001	7	Rnf130
Slc12a7	<0.0001	0.6079	0.329	0.109	<0.0001	2	Slc12a7
Rgs2	<0.0001	1.49223	0.616	0.144	<0.0001	7	Rgs2
Dnase1l1	<0.0001	0.673338	0.369	0.033	<0.0001	10	Dnase1l1
Leprotl1	<0.0001	0.60698	0.691	0.444	<0.0001	0	Leprotl1
Flna.3	<0.0001	1.7241	0.937	0.491	<0.0001	7	Flna
Pabpc1	<0.0001	-0.5607	0.751	0.931	<0.0001	1	Pabpc1
Galnt6.1	<0.0001	-0.830924	0.033	0.298	<0.0001	1	Galnt6
Itk.2	<0.0001	0.639548	0.648	0.331	<0.0001	2	Itk
Tmsb4x.3	<0.0001	0.896348	0.998	0.999	<0.0001	7	Tmsb4x
Rpsa	<0.0001	0.283273	1	0.996	<0.0001	0	Rpsa
Lmbrd1	<0.0001	0.928805	0.349	0.145	<0.0001	1	Lmbrd1
Eomes	<0.0001	0.63733	0.323	0.04	<0.0001	4	Eomes
Ethe1	<0.0001	1.1013	0.642	0.102	<0.0001	10	Ethe1
Rpl21	<0.0001	0.282287	1	0.998	<0.0001	2	Rpl21
Rps16.4	<0.0001	-0.93096	0.997	0.999	<0.0001	5	Rps16
Rps26.1	<0.0001	-1.01173	0.992	0.997	<0.0001	5	Rps26
Gpx1.8	<0.0001	2.6333	0.997	0.675	<0.0001	10	Gpx1
Ikzf3	<0.0001	-0.919008	0.166	0.41	<0.0001	0	Ikzf3
Xbp1.1	<0.0001	1.1489	0.694	0.12	<0.0001	10	Xbp1
Sdc4	<0.0001	1.4235	0.429	0.068	<0.0001	8	Sdc4
Rnase6.2	<0.0001	1.54805	0.651	0.16	<0.0001	8	Rnase6
Prdx5.4	<0.0001	1.76895	0.857	0.364	<0.0001	7	Prdx5
Rnf130.5	<0.0001	1.42474	0.91	0.223	<0.0001	10	Rnf130
Rflnb.1	<0.0001	-0.932565	0.211	0.531	<0.0001	1	Rflnb
Ftl1.5	<0.0001	1.99468	1	0.936	<0.0001	10	Ftl1
Rps15a.3	<0.0001	-0.979223	0.994	0.997	<0.0001	5	Rps15a
Cyfip1	<0.0001	0.952519	0.356	0.046	<0.0001	7	Cyfip1
Naip5.1	<0.0001	0.515743	0.251	0.015	<0.0001	10	Naip5
Spn.2	<0.0001	1.64833	0.744	0.231	<0.0001	7	Spn
Ldlr.1	<0.0001	0.694868	0.317	0.025	<0.0001	10	Ldlr
Rpl13.3	<0.0001	-0.947874	0.998	0.999	<0.0001	7	Rpl13
Hopx	<0.0001	0.993253	0.505	0.099	<0.0001	4	Hopx
Chd3	<0.0001	0.658771	0.627	0.39	<0.0001	0	Chd3
Rpl21.1	<0.0001	-0.886102	0.997	0.998	<0.0001	5	Rpl21
Capg.2	<0.0001	-1.22122	0.041	0.298	<0.0001	2	Capg
Gm34084	<0.0001	1.31334	0.316	0.006	<0.0001	15	Gm34084
Ptpre.2	<0.0001	1.11042	0.68	0.116	<0.0001	10	Ptpre
Rpsa.1	<0.0001	-0.336596	0.999	0.996	<0.0001	1	Rpsa
Xylt1	<0.0001	0.856397	0.283	0.095	<0.0001	1	Xylt1
Fosl2	<0.0001	0.631284	0.292	0.022	<0.0001	10	Fosl2
Rps26.2	<0.0001	-1.08786	0.989	0.997	<0.0001	7	Rps26
Rps10	<0.0001	0.250173	1	0.998	<0.0001	0	Rps10
Rap2a	<0.0001	0.997862	0.332	0.041	<0.0001	7	Rap2a
Atp1b1.1	<0.0001	-0.891943	0.049	0.319	<0.0001	1	Atp1b1
Syne3	<0.0001	0.890303	0.258	0.027	<0.0001	5	Syne3
Rps28.3	<0.0001	-1.12932	0.923	0.993	<0.0001	5	Rps28
Tent5c	<0.0001	0.637838	0.381	0.171	<0.0001	0	Tent5c
Dusp22	<0.0001	0.736225	0.407	0.042	<0.0001	10	Dusp22
Rpl3	<0.0001	0.331224	0.997	0.973	<0.0001	0	Rpl3
Ifngr1.3	<0.0001	1.62548	0.899	0.454	<0.0001	5	Ifngr1
Ccr7.3	<0.0001	-2.40563	0.143	0.814	<0.0001	5	Ccr7
Unc93b1.9	<0.0001	1.53998	0.948	0.25	<0.0001	10	Unc93b1
Ccl6.3	<0.0001	3.83705	0.895	0.058	<0.0001	15	Ccl6
Ly6a	<0.0001	1.12385	0.513	0.288	<0.0001	1	Ly6a
Pfn1.2	<0.0001	0.93708	0.998	0.994	<0.0001	5	Pfn1
Dbi.3	<0.0001	1.66621	0.932	0.289	<0.0001	10	Dbi
2011-09-01	<0.0001	1.31358	0.496	0.107	<0.0001	5	2011-09-01
Dleu2.1	<0.0001	1.22644	0.691	0.125	<0.0001	10	Dleu2
Gda.2	<0.0001	2.66114	0.724	0.037	<0.0001	15	Gda
Ehd4	<0.0001	1.17627	0.525	0.102	<0.0001	7	Ehd4
Nedd4.2	<0.0001	2.84983	0.887	0.063	<0.0001	14	Nedd4
Dusp10	<0.0001	0.66058	0.329	0.132	<0.0001	0	Dusp10
Ppdpf	<0.0001	0.831469	0.662	0.517	<0.0001	1	Ppdpf
Alox5ap.4	<0.0001	3.41992	0.987	0.07	<0.0001	15	Alox5ap
Thy1	<0.0001	0.586888	0.697	0.419	<0.0001	0	Thy1
Irf7.1	<0.0001	1.7279	0.76	0.16	<0.0001	10	Irf7
Lyl1	<0.0001	0.951477	0.388	0.056	<0.0001	7	Lyl1
Gtf2i.1	<0.0001	-0.789758	0.074	0.357	<0.0001	1	Gtf2i
Dok3.1	<0.0001	1.21865	0.653	0.153	<0.0001	7	Dok3
Rpl8.2	<0.0001	-0.953983	0.982	0.997	<0.0001	5	Rpl8
Tpt1.5	<0.0001	-1.08555	0.996	0.999	<0.0001	8	Tpt1
Rps3a1.3	<0.0001	-0.849001	1	0.998	<0.0001	5	Rps3a1
Itgb2.5	<0.0001	1.6404	0.883	0.391	<0.0001	7	Itgb2
Rpl13.2	<0.0001	-0.853475	1	0.999	<0.0001	5	Rpl13
Eif4ebp1	<0.0001	1.11495	0.484	0.089	<0.0001	7	Eif4ebp1
H2-K1	<0.0001	-0.410181	0.979	0.995	<0.0001	1	H2-K1
Rpl35.1	<0.0001	-1.07412	0.944	0.994	<0.0001	5	Rpl35
Selplg.1	<0.0001	0.528765	0.874	0.585	<0.0001	2	Selplg
Rpl12.5	<0.0001	-1.65344	0.809	0.973	<0.0001	7	Rpl12
Gda.3	<0.0001	2.49914	0.825	0.038	<0.0001	16	Gda
Rpl34	<0.0001	0.255922	1	0.998	<0.0001	2	Rpl34
Bhlhe40.1	<0.0001	0.90907	0.296	0.033	<0.0001	7	Bhlhe40
Npc2.7	<0.0001	1.81297	0.997	0.688	<0.0001	10	Npc2
Mgst2.1	<0.0001	-0.799498	0.044	0.303	<0.0001	1	Mgst2
Litaf	<0.0001	0.871903	0.319	0.039	<0.0001	7	Litaf
Ifngr1.5	<0.0001	1.62506	0.913	0.455	<0.0001	7	Ifngr1
Ifitm2.3	<0.0001	3.56429	0.934	0.064	<0.0001	15	Ifitm2
Rpl18	<0.0001	-0.318089	0.999	0.997	<0.0001	1	Rpl18
Ptprc.1	<0.0001	1.16656	0.99	0.87	<0.0001	5	Ptprc
Rps27a.3	<0.0001	-0.846506	0.998	0.999	<0.0001	5	Rps27a
Actg1.3	<0.0001	1.27374	0.997	0.907	<0.0001	5	Actg1
B2m.1	<0.0001	1.01237	0.998	0.979	<0.0001	7	B2m
Rpl27a	<0.0001	0.28346	1	0.997	<0.0001	2	Rpl27a
Trafd1.1	<0.0001	1.11643	0.59	0.094	<0.0001	10	Trafd1
Rps24.4	<0.0001	-0.936673	1	0.999	<0.0001	8	Rps24
Rps21.1	<0.0001	0.306519	1	0.996	<0.0001	2	Rps21
Lilrb4a	<0.0001	0.80691	0.274	0.028	<0.0001	7	Lilrb4a
Ugcg.2	<0.0001	1.49347	0.851	0.39	<0.0001	5	Ugcg
S100a10.2	<0.0001	1.39916	0.978	0.734	<0.0001	5	S100a10
Tm6sf1.1	<0.0001	1.29247	0.543	0.13	<0.0001	5	Tm6sf1
Lyl1.1	<0.0001	0.781009	0.47	0.058	<0.0001	10	Lyl1
Rpsa.5	<0.0001	-1.04719	0.996	0.997	<0.0001	7	Rpsa
Ctsz.1	<0.0001	0.80433	0.405	0.188	<0.0001	1	Ctsz
Klrd1.3	<0.0001	1.25082	0.711	0.206	<0.0001	4	Klrd1
Npm1.2	<0.0001	0.447647	0.978	0.879	<0.0001	2	Npm1
Ncf1	<0.0001	0.804016	0.274	0.092	<0.0001	1	Ncf1
Fgl2.2	<0.0001	2.92292	0.632	0.03	<0.0001	15	Fgl2
Rpl23.1	<0.0001	-0.296086	0.999	0.998	<0.0001	1	Rpl23
Rpl19.4	<0.0001	-0.879515	0.996	0.998	<0.0001	7	Rpl19
Tcirg1.1	<0.0001	0.930233	0.53	0.075	<0.0001	10	Tcirg1
Ipcef1.1	<0.0001	-0.75984	0.023	0.264	<0.0001	1	Ipcef1
Rpl10a.1	<0.0001	-0.354927	0.993	0.991	<0.0001	1	Rpl10a
Rps4x.4	<0.0001	-0.956841	1	0.997	<0.0001	7	Rps4x
Rnf130	<0.0001	-0.896821	0.085	0.298	<0.0001	0	Rnf130
Ppia	<0.0001	-0.338304	0.993	0.996	<0.0001	1	Ppia
Rel.1	<0.0001	0.941416	0.444	0.244	<0.0001	1	Rel
Jun	<0.0001	0.800153	0.533	0.313	<0.0001	0	Jun
Rps9.1	<0.0001	-0.875124	0.979	0.998	<0.0001	5	Rps9
Rps5.2	<0.0001	-0.886963	0.994	0.997	<0.0001	5	Rps5
Otub2	<0.0001	1.02675	0.262	0.005	<0.0001	14	Otub2
Trac	<0.0001	0.649165	0.44	0.225	<0.0001	0	Trac
Tmsb4x.2	<0.0001	0.784753	1	0.999	<0.0001	5	Tmsb4x
Slc41a3	<0.0001	1.60397	0.488	0.018	<0.0001	14	Slc41a3
Rpl18a.1	<0.0001	-0.831909	0.997	0.999	<0.0001	5	Rpl18a
Rps2.1	<0.0001	-0.362875	0.996	0.995	<0.0001	1	Rps2
Fech	<0.0001	3.6722	0.947	0.057	<0.0001	16	Fech
Stk10.2	<0.0001	1.64855	0.85	0.377	<0.0001	7	Stk10
Rps21	<0.0001	0.27687	1	0.995	<0.0001	0	Rps21
Nrm	<0.0001	0.854386	0.314	0.125	<0.0001	1	Nrm
Gngt2.2	<0.0001	1.45529	0.779	0.173	<0.0001	10	Gngt2
Il10ra	<0.0001	-0.865138	0.053	0.253	<0.0001	0	Il10ra
Capg	<0.0001	-1.03811	0.098	0.306	<0.0001	0	Capg
Rps3a1.4	<0.0001	-0.862495	0.998	0.998	<0.0001	7	Rps3a1
Ptma	<0.0001	0.445731	0.986	0.983	<0.0001	1	Ptma
Rplp1.5	<0.0001	-1.27748	0.991	0.997	<0.0001	7	Rplp1
Ctla4.1	<0.0001	1.3431	0.388	0.042	<0.0001	11	Ctla4
Rpsa.4	<0.0001	-0.936379	0.994	0.997	<0.0001	5	Rpsa
Rps8.4	<0.0001	-0.931522	1	0.999	<0.0001	7	Rps8
Ptpn6	<0.0001	-0.950334	0.271	0.492	<0.0001	0	Ptpn6
Myo1f.1	<0.0001	1.12122	0.443	0.086	<0.0001	5	Myo1f
Fau.1	<0.0001	-0.660406	1	1	<0.0001	5	Fau
Abhd12	<0.0001	1.18121	0.486	0.096	<0.0001	7	Abhd12
Ly6a.1	<0.0001	-1.36405	0.129	0.384	<0.0001	2	Ly6a
Unc119.1	<0.0001	1.22308	0.5	0.101	<0.0001	7	Unc119
Snx2	<0.0001	-0.926893	0.188	0.41	<0.0001	0	Snx2
Sat1.4	<0.0001	1.91423	0.973	0.411	<0.0001	10	Sat1
Rack1	<0.0001	-0.421224	0.95	0.978	<0.0001	1	Rack1
Rps2.5	<0.0001	-1.14689	0.984	0.996	<0.0001	7	Rps2
Lgals1.1	<0.0001	-1.41119	0.054	0.304	<0.0001	1	Lgals1
Rps3	<0.0001	0.254632	1	0.996	<0.0001	0	Rps3
Atp6v1b2.1	<0.0001	1.31448	0.825	0.198	<0.0001	10	Atp6v1b2
Gramd3.1	<0.0001	-0.792672	0.173	0.477	<0.0001	1	Gramd3
Tacstd2	<0.0001	1.32047	0.35	0.009	<0.0001	14	Tacstd2
Hck.1	<0.0001	1.3862	0.444	0.081	<0.0001	8	Hck
Rpl22l1.2	<0.0001	0.465077	0.975	0.846	<0.0001	2	Rpl22l1
Cln8	<0.0001	0.541941	0.276	0.021	<0.0001	10	Cln8
Aldh2	<0.0001	-0.901641	0.055	0.252	<0.0001	0	Aldh2
Rpl23.4	<0.0001	-0.861409	0.997	0.998	<0.0001	5	Rpl23
Ikzf2.1	<0.0001	1.48817	0.377	0.04	<0.0001	11	Ikzf2
Rap1a.1	<0.0001	1.51663	0.908	0.491	<0.0001	7	Rap1a
Rpl13a.1	<0.0001	0.307222	1	0.994	<0.0001	2	Rpl13a
Tmem108	<0.0001	0.517913	0.347	0.125	<0.0001	2	Tmem108
Rps13.1	<0.0001	-0.803954	0.995	0.998	<0.0001	5	Rps13
Arpc5l.1	<0.0001	0.837439	0.551	0.379	<0.0001	1	Arpc5l
Tes.1	<0.0001	-0.72068	0.139	0.44	<0.0001	1	Tes
Dusp6	<0.0001	0.924382	0.361	0.053	<0.0001	7	Dusp6
Apobec1	<0.0001	0.983976	0.365	0.054	<0.0001	7	Apobec1
Vars.1	<0.0001	0.897056	0.384	0.19	<0.0001	1	Vars
Atox1.4	<0.0001	1.63398	0.881	0.443	<0.0001	7	Atox1
Rpl18a	<0.0001	0.259991	1	0.999	<0.0001	2	Rpl18a
Eef1a1.4	<0.0001	-0.860043	0.998	0.998	<0.0001	7	Eef1a1
Mef2a.1	<0.0001	1.37462	0.662	0.191	<0.0001	7	Mef2a
Rps27.3	<0.0001	-1.47293	0.997	0.998	<0.0001	10	Rps27
Ly6e.7	<0.0001	1.26588	1	0.91	<0.0001	8	Ly6e
Hsd11b1.1	<0.0001	1.42005	0.61	0.18	<0.0001	5	Hsd11b1
Rps28	<0.0001	0.287975	1	0.987	<0.0001	0	Rps28
Cyba.2	<0.0001	-0.853058	0.759	0.832	<0.0001	2	Cyba
Actb.1	<0.0001	0.888011	1	1	<0.0001	5	Actb
Gm19585.1	<0.0001	1.34281	0.501	0.118	<0.0001	5	Gm19585
Taldo1.4	<0.0001	1.70719	0.978	0.501	<0.0001	10	Taldo1
Smim3.1	<0.0001	1.69785	0.462	0.017	<0.0001	14	Smim3
Emb.2	<0.0001	0.541006	0.809	0.493	<0.0001	2	Emb
Ly86.6	<0.0001	1.43934	0.749	0.223	<0.0001	8	Ly86
Ctsa.5	<0.0001	1.55715	0.904	0.277	<0.0001	10	Ctsa
Gyg.1	<0.0001	0.994142	0.585	0.096	<0.0001	10	Gyg
Fyb.3	<0.0001	1.50178	0.935	0.54	<0.0001	7	Fyb
Blnk.1	<0.0001	1.39259	0.585	0.138	<0.0001	8	Blnk
Zyx.8	<0.0001	1.4706	0.926	0.282	<0.0001	10	Zyx
Rpl13a.3	<0.0001	-1.0362	0.98	0.995	<0.0001	7	Rpl13a
Rpl12.4	<0.0001	-1.36914	0.82	0.974	<0.0001	5	Rpl12
Actn1.2	<0.0001	0.58219	0.649	0.346	<0.0001	2	Actn1
Klf3.1	<0.0001	-0.714395	0.428	0.737	<0.0001	1	Klf3
Cd74.8	<0.0001	1.69046	0.989	0.449	<0.0001	8	Cd74
Arl6ip5	<0.0001	-0.691077	0.242	0.569	<0.0001	1	Arl6ip5
Gsap.1	<0.0001	0.873518	0.316	0.042	<0.0001	7	Gsap
Rnf149	<0.0001	1.00913	0.399	0.067	<0.0001	7	Rnf149
Lamp1.3	<0.0001	1.46538	0.809	0.314	<0.0001	7	Lamp1
Serinc3.7	<0.0001	1.54968	0.897	0.46	<0.0001	8	Serinc3
Rpl6	<0.0001	0.289845	1	0.996	<0.0001	2	Rpl6
Rps10.4	<0.0001	-0.786363	0.995	0.999	<0.0001	5	Rps10
Bach2	<0.0001	0.877213	0.521	0.337	<0.0001	1	Bach2
Bank1.7	<0.0001	1.38291	0.765	0.227	<0.0001	8	Bank1
Arap3	<0.0001	1.21571	0.338	0.009	<0.0001	14	Arap3
Car2	<0.0001	0.921617	0.291	0.039	<0.0001	5	Car2
Rps10.5	<0.0001	-0.846303	0.998	0.999	<0.0001	7	Rps10
Atf6	<0.0001	0.740532	0.437	0.055	<0.0001	10	Atf6
Dok3.3	<0.0001	1.00711	0.781	0.156	<0.0001	10	Dok3
Calm1.3	<0.0001	1.33988	0.993	0.905	<0.0001	7	Calm1
Comt	<0.0001	0.841588	0.495	0.07	<0.0001	10	Comt
Prxl2a	<0.0001	2.25247	0.632	0.024	<0.0001	16	Prxl2a
Ctsz.3	<0.0001	1.35244	0.713	0.216	<0.0001	7	Ctsz
Rps27	<0.0001	-0.866437	0.994	0.998	<0.0001	5	Rps27
Rpl10a.4	<0.0001	-1.06827	0.971	0.992	<0.0001	7	Rpl10a
Crip1.7	<0.0001	2.09343	0.995	0.788	<0.0001	10	Crip1
Ndrg1	<0.0001	0.586227	0.262	0.02	<0.0001	10	Ndrg1
Mllt3.1	<0.0001	-0.751998	0.038	0.275	<0.0001	1	Mllt3
Anxa1.1	<0.0001	0.992451	0.372	0.057	<0.0001	7	Anxa1
Rgs18.1	<0.0001	1.52201	0.475	0.018	<0.0001	14	Rgs18
Rps5.3	<0.0001	-0.902609	0.996	0.997	<0.0001	7	Rps5
Rnase6.1	<0.0001	1.24018	0.634	0.16	<0.0001	7	Rnase6
Rpl30.3	<0.0001	-0.803703	0.997	0.998	<0.0001	5	Rpl30
Laptm4a.5	<0.0001	1.46707	0.841	0.378	<0.0001	7	Laptm4a
B4galt5	<0.0001	0.840416	0.325	0.045	<0.0001	7	B4galt5
Rps16.5	<0.0001	-0.864656	1	0.999	<0.0001	7	Rps16
Rplp0.4	<0.0001	-1.14991	0.984	0.996	<0.0001	5	Rplp0
Hpcal1	<0.0001	-0.693814	0.026	0.255	<0.0001	1	Hpcal1
Zfp36.8	<0.0001	1.7641	0.978	0.436	<0.0001	10	Zfp36
Rara.1	<0.0001	1.22122	0.77	0.174	<0.0001	10	Rara
Nlrp3.1	<0.0001	1.31722	0.342	0.009	<0.0001	15	Nlrp3
Rpl32	<0.0001	-0.297023	0.999	0.996	<0.0001	1	Rpl32
S100a10	<0.0001	-0.780051	0.655	0.778	<0.0001	0	S100a10
Gm42031.3	<0.0001	1.53027	0.62	0.173	<0.0001	8	Gm42031
Rpl32.4	<0.0001	-0.912619	0.998	0.997	<0.0001	7	Rpl32
Rps24.5	<0.0001	-1.27124	0.997	0.999	<0.0001	10	Rps24
Il18rap.1	<0.0001	1.97801	0.662	0.037	<0.0001	14	Il18rap
Spi1	<0.0001	0.416903	0.34	0.124	<0.0001	1	Spi1
Saraf	<0.0001	0.553037	0.656	0.424	<0.0001	0	Saraf
Kbtbd11.1	<0.0001	-0.733404	0.053	0.299	<0.0001	1	Kbtbd11
Chst3.1	<0.0001	1.24354	0.404	0.07	<0.0001	8	Chst3
Tcf7.2	<0.0001	0.41833	0.888	0.515	<0.0001	2	Tcf7
H1f0	<0.0001	0.853202	0.374	0.043	<0.0001	10	H1f0
Sgk1	<0.0001	1.11813	0.446	0.086	<0.0001	7	Sgk1
Actg1.6	<0.0001	1.55445	1	0.908	<0.0001	10	Actg1
A930005H10Rik.1	<0.0001	-0.734561	0.078	0.338	<0.0001	1	A930005H10Rik
Rps29.3	<0.0001	-0.924159	0.979	0.995	<0.0001	5	Rps29
E2f2	<0.0001	0.582162	0.311	0.029	<0.0001	10	E2f2
Gm2682	<0.0001	0.582293	0.553	0.331	<0.0001	0	Gm2682
Rpl18.3	<0.0001	-0.844653	0.99	0.997	<0.0001	5	Rpl18
Rpl18a.2	<0.0001	-0.801477	1	0.999	<0.0001	7	Rpl18a
Rpl14.2	<0.0001	0.336446	0.997	0.978	<0.0001	2	Rpl14
Rps15a	<0.0001	-0.26058	1	0.997	<0.0001	1	Rps15a
Arrb2.1	<0.0001	-0.685078	0.092	0.361	<0.0001	1	Arrb2
Rap1b.2	<0.0001	1.38513	0.964	0.734	<0.0001	7	Rap1b
Pglyrp1	<0.0001	-1.18201	0.089	0.289	<0.0001	0	Pglyrp1
Plaur	<0.0001	1.14142	0.523	0.115	<0.0001	7	Plaur
Sh2d2a.1	<0.0001	1.32861	0.568	0.164	<0.0001	5	Sh2d2a
Rpl10a	<0.0001	0.279984	1	0.988	<0.0001	0	Rpl10a
Lgals3.2	<0.0001	2.412	0.938	0.075	<0.0001	14	Lgals3
Rps27.1	<0.0001	-0.902407	0.995	0.998	<0.0001	7	Rps27
Serpinb1a.2	<0.0001	1.49321	0.62	0.162	<0.0001	8	Serpinb1a
Cd7.1	<0.0001	0.428629	0.4	0.164	<0.0001	2	Cd7
Rbpms	<0.0001	0.94323	0.345	0.056	<0.0001	5	Rbpms
Ube2l6	<0.0001	0.616008	0.317	0.03	<0.0001	10	Ube2l6
Ctsz	<0.0001	-0.839879	0.091	0.289	<0.0001	0	Ctsz
Csgalnact2.1	<0.0001	0.647489	0.355	0.038	<0.0001	10	Csgalnact2
Mapk3	<0.0001	1.04759	0.493	0.104	<0.0001	7	Mapk3
Ccr7.5	<0.0001	-2.28149	0.175	0.81	<0.0001	7	Ccr7
Gm2a.8	<0.0001	1.41529	0.877	0.26	<0.0001	10	Gm2a
Calm2.2	<0.0001	1.38503	0.9	0.539	<0.0001	5	Calm2
Ms4a4b.7	<0.0001	-3.33997	0.039	0.716	<0.0001	8	Ms4a4b
Atp2b1.5	<0.0001	1.47141	0.899	0.276	<0.0001	10	Atp2b1
Tnfaip3	<0.0001	0.615062	0.571	0.354	<0.0001	0	Tnfaip3
Rps9	<0.0001	0.259439	1	0.997	<0.0001	2	Rps9
Wdr95	<0.0001	1.40391	0.362	0.011	<0.0001	14	Wdr95
Rpl9.2	<0.0001	-0.790782	1	0.999	<0.0001	7	Rpl9
Rps2	<0.0001	0.278163	1	0.994	<0.0001	0	Rps2
Bmyc	<0.0001	0.913848	0.37	0.187	<0.0001	1	Bmyc
Rnf149.1	<0.0001	0.804219	0.481	0.069	<0.0001	10	Rnf149
Cbfa2t3.1	<0.0001	0.738174	0.388	0.045	<0.0001	10	Cbfa2t3
Rpl30.4	<0.0001	-0.837915	0.995	0.999	<0.0001	7	Rpl30
Ugcg.1	<0.0001	-0.779755	0.176	0.467	<0.0001	1	Ugcg
Rps8.1	<0.0001	-0.278901	1	0.998	<0.0001	1	Rps8
Dusp1.7	<0.0001	1.92982	0.954	0.407	<0.0001	10	Dusp1
Nme2.1	<0.0001	0.461195	0.963	0.805	<0.0001	2	Nme2
Rps6.1	<0.0001	-0.446202	0.913	0.968	<0.0001	1	Rps6
Rpl14	<0.0001	0.312318	0.997	0.975	<0.0001	0	Rpl14
Ralgps2	<0.0001	-1.04691	0.155	0.355	<0.0001	0	Ralgps2
Rrbp1.4	<0.0001	1.37992	0.839	0.231	<0.0001	10	Rrbp1
Rpl8.3	<0.0001	-0.909056	0.993	0.997	<0.0001	7	Rpl8
Tcn2	<0.0001	0.579959	0.331	0.033	<0.0001	10	Tcn2
Fyb	<0.0001	0.468557	0.727	0.484	<0.0001	0	Fyb
Mapkapk2	<0.0001	1.26289	0.558	0.139	<0.0001	7	Mapkapk2
Blk.2	<0.0001	1.37736	0.56	0.134	<0.0001	8	Blk
Ankrd33b	<0.0001	1.18941	0.289	0.006	<0.0001	15	Ankrd33b
Tent5a	<0.0001	1.32013	0.603	0.162	<0.0001	7	Tent5a
Rpl39.3	<0.0001	-0.919442	0.993	0.996	<0.0001	7	Rpl39
H2-Ob.2	<0.0001	-1.45818	0.121	0.346	<0.0001	2	H2-Ob
H2-Q7.1	<0.0001	0.498313	0.884	0.632	<0.0001	2	H2-Q7
Sh3bgrl.1	<0.0001	1.00219	0.628	0.116	<0.0001	10	Sh3bgrl
Pax5.2	<0.0001	1.29001	0.527	0.12	<0.0001	8	Pax5
Rpsa.6	<0.0001	-0.952537	0.998	0.997	<0.0001	8	Rpsa
Rpl17.2	<0.0001	-0.88302	0.979	0.997	<0.0001	5	Rpl17
Lrrk1	<0.0001	0.857226	0.289	0.041	<0.0001	5	Lrrk1
Rnf43	<0.0001	0.874062	0.288	0.007	<0.0001	14	Rnf43
Gm43305.2	<0.0001	-1.3513	0.1	0.329	<0.0001	2	Gm43305
Lsp1.6	<0.0001	1.22581	0.98	0.789	<0.0001	7	Lsp1
Arpc1b.4	<0.0001	1.40845	0.997	0.82	<0.0001	10	Arpc1b
Napsa.9	<0.0001	1.29819	0.954	0.263	<0.0001	10	Napsa
Rps16.6	<0.0001	-0.818781	1	0.999	<0.0001	8	Rps16
Mcemp1.2	<0.0001	2.26064	0.526	0.024	<0.0001	15	Mcemp1
Prr13	<0.0001	-0.928954	0.183	0.392	<0.0001	0	Prr13
Myl6.1	<0.0001	1.04282	0.989	0.912	<0.0001	5	Myl6
Ighm	<0.0001	-1.14637	0.562	0.693	<0.0001	0	Ighm
Ftl1-ps1	<0.0001	0.58122	0.361	0.04	<0.0001	10	Ftl1-ps1
Rps18	<0.0001	-0.390747	0.974	0.981	<0.0001	1	Rps18
Txndc5.1	<0.0001	1.46343	0.572	0.158	<0.0001	8	Txndc5
Lck.2	<0.0001	0.477801	0.858	0.533	<0.0001	2	Lck
Ube2o	<0.0001	2.44482	0.807	0.044	<0.0001	16	Ube2o
Cdk2ap2	<0.0001	-0.689686	0.388	0.702	<0.0001	1	Cdk2ap2
Zfp36.6	<0.0001	1.48651	0.888	0.433	<0.0001	7	Zfp36
Clec10a	<0.0001	1.30432	0.36	0.004	<0.0001	17	Clec10a
Atp1b1.2	<0.0001	1.35257	0.684	0.248	<0.0001	5	Atp1b1
Rps20.5	<0.0001	-1.48045	0.997	0.996	<0.0001	10	Rps20
Lat.2	<0.0001	0.433964	0.887	0.535	<0.0001	2	Lat
Ppp3ca.1	<0.0001	0.885294	0.42	0.236	<0.0001	1	Ppp3ca
Fam78a	<0.0001	0.647104	0.47	0.27	<0.0001	0	Fam78a
Hfe.1	<0.0001	0.434455	0.265	0.022	<0.0001	10	Hfe
Plekho2.1	<0.0001	0.784277	0.473	0.068	<0.0001	10	Plekho2
Dleu2	<0.0001	1.12433	0.525	0.124	<0.0001	7	Dleu2
Srpk1	<0.0001	0.570656	0.569	0.364	<0.0001	0	Srpk1
Rpl17.3	<0.0001	-0.8966	0.995	0.996	<0.0001	7	Rpl17
Rpl9.1	<0.0001	-0.718332	0.997	0.999	<0.0001	5	Rpl9
Ralgps2.8	<0.0001	1.42193	0.769	0.283	<0.0001	8	Ralgps2
Selplg.3	<0.0001	1.30625	0.941	0.63	<0.0001	5	Selplg
Gimap6.3	<0.0001	-2.01122	0.173	0.789	<0.0001	7	Gimap6
Themis2.1	<0.0001	0.791728	0.489	0.072	<0.0001	10	Themis2
Rps15a.6	<0.0001	-1.19978	0.997	0.997	<0.0001	10	Rps15a
Rpl12.7	<0.0001	-2.04024	0.921	0.969	<0.0001	10	Rpl12
Serp1.2	<0.0001	-1.11029	0.284	0.491	<0.0001	2	Serp1
Rpl10a.3	<0.0001	-0.933206	0.95	0.993	<0.0001	5	Rpl10a
Mob3b.1	<0.0001	0.632551	0.391	0.048	<0.0001	10	Mob3b
Itm2b.7	<0.0001	1.2664	1	0.926	<0.0001	10	Itm2b
Ltb.5	<0.0001	-2.97887	0.093	0.869	<0.0001	10	Ltb
Bcl6	<0.0001	0.886661	0.334	0.05	<0.0001	7	Bcl6
Rpl38	<0.0001	0.288345	0.999	0.992	<0.0001	2	Rpl38
Dusp2.3	<0.0001	1.62666	0.82	0.38	<0.0001	5	Dusp2
Snx21	<0.0001	1.08006	0.44	0.006	<0.0001	17	Snx21
Gpx1.1	<0.0001	-1.46977	0.599	0.702	<0.0001	2	Gpx1
Isg15	<0.0001	1.69304	0.516	0.087	<0.0001	10	Isg15
Capg.9	<0.0001	1.36996	0.861	0.234	<0.0001	10	Capg
Glud1.3	<0.0001	1.48802	0.948	0.377	<0.0001	10	Glud1
Pdlim1.1	<0.0001	-0.653664	0.1	0.363	<0.0001	1	Pdlim1
Isg20	<0.0001	3.56735	0.947	0.068	<0.0001	16	Isg20
Ppt1	<0.0001	0.776942	0.544	0.088	<0.0001	10	Ppt1
Dok3.2	<0.0001	1.46489	0.583	0.156	<0.0001	8	Dok3
Pml	<0.0001	0.815301	0.31	0.133	<0.0001	1	Pml
Fam241a.1	<0.0001	-0.809592	0.055	0.285	<0.0001	1	Fam241a
Sh3bgrl	<0.0001	1.13676	0.5	0.115	<0.0001	7	Sh3bgrl
Fam241a	<0.0001	-0.771855	0.096	0.295	<0.0001	0	Fam241a
Rbks	<0.0001	0.574535	0.303	0.03	<0.0001	10	Rbks
Gpr137b	<0.0001	0.810446	0.291	0.039	<0.0001	7	Gpr137b
Sorl1	<0.0001	-0.688721	0.076	0.269	<0.0001	0	Sorl1
Nabp1	<0.0001	0.921789	0.354	0.058	<0.0001	7	Nabp1
Bcl2.1	<0.0001	-0.823148	0.195	0.47	<0.0001	1	Bcl2
Sidt1.1	<0.0001	0.994253	0.564	0.148	<0.0001	4	Sidt1
Prkcq	<0.0001	0.569887	0.513	0.304	<0.0001	0	Prkcq
Padi2.2	<0.0001	2.57073	0.838	0.071	<0.0001	14	Padi2
Bzw2.1	<0.0001	-0.668384	0.046	0.273	<0.0001	1	Bzw2
Lpin1	<0.0001	1.08314	0.355	0.067	<0.0001	5	Lpin1
Rpl13a.5	<0.0001	-1.32307	0.992	0.995	<0.0001	10	Rpl13a
Csgalnact2	<0.0001	0.740833	0.282	0.037	<0.0001	7	Csgalnact2
Plk3	<0.0001	1.5831	0.425	0.016	<0.0001	14	Plk3
Gm26532	<0.0001	0.732962	0.407	0.053	<0.0001	10	Gm26532
Ecm1	<0.0001	1.17857	0.349	0.047	<0.0001	9	Ecm1
Rpl29	<0.0001	0.274478	0.999	0.985	<0.0001	0	Rpl29
Atp1a1	<0.0001	-0.674653	0.094	0.349	<0.0001	1	Atp1a1
Rpl30.1	<0.0001	-0.268141	0.999	0.998	<0.0001	1	Rpl30
Rpl36a	<0.0001	0.322606	0.993	0.959	<0.0001	0	Rpl36a
Ets1.3	<0.0001	-1.75096	0.305	0.861	<0.0001	7	Ets1
Itgal.3	<0.0001	1.38229	0.69	0.264	<0.0001	5	Itgal
Atox1.5	<0.0001	1.49612	0.97	0.446	<0.0001	10	Atox1
Rapgef6	<0.0001	0.553756	0.717	0.527	<0.0001	0	Rapgef6
Tmpo.1	<0.0001	1.31371	0.803	0.209	<0.0001	10	Tmpo
Sem1.1	<0.0001	1.42452	0.997	0.713	<0.0001	10	Sem1
Man2b1.5	<0.0001	1.26976	0.869	0.251	<0.0001	10	Man2b1
Pycard	<0.0001	-0.680195	0.149	0.428	<0.0001	1	Pycard
Atp11b	<0.0001	-0.713736	0.181	0.465	<0.0001	1	Atp11b
Pilra.1	<0.0001	0.511379	0.257	0.021	<0.0001	10	Pilra
Mzb1.1	<0.0001	1.38888	0.571	0.144	<0.0001	8	Mzb1
Mrpl33.4	<0.0001	1.50573	0.954	0.396	<0.0001	10	Mrpl33
Rpl23.5	<0.0001	-0.793187	0.998	0.998	<0.0001	7	Rpl23
Smim14	<0.0001	-0.843805	0.24	0.448	<0.0001	0	Smim14
Rplp1.7	<0.0001	-1.53079	0.997	0.997	<0.0001	10	Rplp1
E330020D12Rik	<0.0001	1.25807	0.35	0.011	<0.0001	14	E330020D12Rik
Glipr2	<0.0001	0.516999	0.314	0.12	<0.0001	2	Glipr2
Lyn.4	<0.0001	1.34569	0.683	0.213	<0.0001	8	Lyn
Ptpn18	<0.0001	-0.520776	0.654	0.882	<0.0001	1	Ptpn18
Ifih1	<0.0001	0.831011	0.358	0.043	<0.0001	10	Ifih1
Igkc.3	<0.0001	0.550558	0.818	0.251	<0.0001	3	Igkc
Cyba.8	<0.0001	1.44419	0.997	0.814	<0.0001	10	Cyba
5031439G07Rik.1	<0.0001	0.718624	0.473	0.07	<0.0001	10	5031439G07Rik
Skap2	<0.0001	0.928925	0.395	0.072	<0.0001	7	Skap2
Rps21.5	<0.0001	-1.19271	0.997	0.996	<0.0001	10	Rps21
Card9	<0.0001	0.54292	0.273	0.025	<0.0001	10	Card9
Ptms	<0.0001	1.13481	0.432	0.097	<0.0001	5	Ptms
Rps3.5	<0.0001	-0.804931	0.995	0.998	<0.0001	7	Rps3
Ebf1.3	<0.0001	0.475991	0.853	0.254	<0.0001	3	Ebf1
Ucp2.5	<0.0001	1.34347	0.997	0.86	<0.0001	10	Ucp2
Capza2.3	<0.0001	1.38888	0.967	0.391	<0.0001	10	Capza2
Gimap3	<0.0001	0.505255	0.839	0.659	<0.0001	0	Gimap3
Gga2.1	<0.0001	1.25324	0.492	0.114	<0.0001	8	Gga2
Rpl6.1	<0.0001	-0.788961	0.986	0.997	<0.0001	5	Rpl6
Elmo2.2	<0.0001	0.808675	0.473	0.072	<0.0001	10	Elmo2
Rps13.2	<0.0001	-0.730951	0.998	0.998	<0.0001	7	Rps13
Rps19.1	<0.0001	0.296271	0.999	0.992	<0.0001	2	Rps19
Tgfbr1	<0.0001	0.976442	0.399	0.076	<0.0001	7	Tgfbr1
Eef1a1.5	<0.0001	-0.766467	0.998	0.998	<0.0001	8	Eef1a1
Grb2.1	<0.0001	0.719477	0.606	0.478	<0.0001	1	Grb2
Rps16.7	<0.0001	-1.07067	1	0.999	<0.0001	10	Rps16
Tln1.2	<0.0001	1.37521	0.921	0.636	<0.0001	7	Tln1
H2-Q6	<0.0001	-0.702584	0.178	0.39	<0.0001	0	H2-Q6
H2-D1.2	<0.0001	0.836754	1	0.996	<0.0001	7	H2-D1
AW112010.2	<0.0001	0.905116	0.912	0.438	<0.0001	4	AW112010
Smap2	<0.0001	-0.71929	0.372	0.574	<0.0001	0	Smap2
Scpep1.1	<0.0001	0.736825	0.467	0.07	<0.0001	10	Scpep1
Rps7.6	<0.0001	-1.14436	1	0.998	<0.0001	10	Rps7
Pitpnc1.1	<0.0001	-0.653322	0.067	0.302	<0.0001	1	Pitpnc1
Gtf2i.2	<0.0001	0.571557	0.495	0.251	<0.0001	2	Gtf2i
Rpl28.1	<0.0001	-0.813077	0.976	0.996	<0.0001	5	Rpl28
Eef1b2	<0.0001	0.320472	0.991	0.94	<0.0001	0	Eef1b2
Grk3.1	<0.0001	0.497387	0.265	0.024	<0.0001	10	Grk3
Rps3a1.6	<0.0001	-1.00877	0.995	0.998	<0.0001	10	Rps3a1
Rps29.5	<0.0001	-0.917992	0.985	0.995	<0.0001	8	Rps29
Rplp0.6	<0.0001	-1.12195	0.983	0.996	<0.0001	8	Rplp0
Rps21.2	<0.0001	-0.796187	0.989	0.997	<0.0001	5	Rps21
Epsti1.1	<0.0001	-0.760173	0.191	0.465	<0.0001	1	Epsti1
Rps15a.5	<0.0001	-0.786419	0.998	0.997	<0.0001	8	Rps15a
Cd3d.7	<0.0001	-2.87402	0.006	0.658	<0.0001	8	Cd3d
Lamp2	<0.0001	0.97303	0.435	0.09	<0.0001	7	Lamp2
Ccdc50	<0.0001	1.18369	0.522	0.129	<0.0001	7	Ccdc50
Ptpn12	<0.0001	0.860495	0.35	0.059	<0.0001	7	Ptpn12
Efhd2.2	<0.0001	1.20847	0.626	0.189	<0.0001	7	Efhd2
Ctss.2	<0.0001	-1.10421	0.382	0.556	<0.0001	2	Ctss
Apobr.1	<0.0001	0.579051	0.287	0.028	<0.0001	10	Apobr
Fam102b	<0.0001	0.619341	0.303	0.032	<0.0001	10	Fam102b
Ets1.5	<0.0001	-2.57202	0.123	0.858	<0.0001	10	Ets1
Il15	<0.0001	1.34653	0.312	0.009	<0.0001	14	Il15
Cd3e.7	<0.0001	-2.81152	0.006	0.658	<0.0001	8	Cd3e
Rpl30.5	<0.0001	-0.7697	1	0.998	<0.0001	8	Rpl30
Rps8.6	<0.0001	-1.07747	0.997	0.999	<0.0001	10	Rps8
Rpl19.3	<0.0001	-0.659701	0.997	0.998	<0.0001	5	Rpl19
Dusp5.1	<0.0001	1.27513	0.554	0.163	<0.0001	5	Dusp5
Rps2.4	<0.0001	-0.894393	0.984	0.996	<0.0001	5	Rps2
Rpl36.2	<0.0001	-0.806278	0.993	0.997	<0.0001	7	Rpl36
Rpl41.2	<0.0001	-0.727967	0.996	0.999	<0.0001	7	Rpl41
Fkbp1a.1	<0.0001	-0.627059	0.213	0.51	<0.0001	1	Fkbp1a
Rpl13a	<0.0001	0.261801	1	0.993	<0.0001	0	Rpl13a
S100a4.2	<0.0001	2.1027	0.406	0.057	<0.0001	11	S100a4
Chchd10.1	<0.0001	1.65107	0.606	0.189	<0.0001	8	Chchd10
Rps12	<0.0001	0.328602	0.998	0.99	<0.0001	2	Rps12
Icos	<0.0001	1.35256	0.504	0.089	<0.0001	11	Icos
Rpl36a.4	<0.0001	-1.10473	0.831	0.974	<0.0001	5	Rpl36a
Cyba.1	<0.0001	0.40371	0.874	0.804	<0.0001	1	Cyba
Ctsa.3	<0.0001	1.27917	0.744	0.275	<0.0001	7	Ctsa
B3gnt8	<0.0001	1.17163	0.349	0.061	<0.0001	8	B3gnt8
Ptprj.2	<0.0001	0.831662	0.516	0.086	<0.0001	10	Ptprj
Crip2	<0.0001	0.898064	0.278	0.009	<0.0001	13	Crip2
Mllt3	<0.0001	0.571938	0.354	0.176	<0.0001	0	Mllt3
Dapl1	<0.0001	0.662171	0.403	0.203	<0.0001	0	Dapl1
1700025G04Rik.1	<0.0001	0.865956	0.278	0.043	<0.0001	5	1700025G04Rik
mt-Cytb.1	<0.0001	-1.03098	0.926	0.994	<0.0001	7	mt-Cytb
Rpl14.4	<0.0001	-1.04314	0.903	0.984	<0.0001	7	Rpl14
Rpl15	<0.0001	0.263959	0.999	0.987	<0.0001	0	Rpl15
Ltb	<0.0001	0.538158	0.904	0.838	<0.0001	1	Ltb
Rpl36a.5	<0.0001	-1.17667	0.865	0.973	<0.0001	7	Rpl36a
Mettl9.1	<0.0001	-0.608788	0.044	0.258	<0.0001	1	Mettl9
Snn.1	<0.0001	1.22594	0.479	0.111	<0.0001	8	Snn
Themis.2	<0.0001	0.49648	0.388	0.171	<0.0001	2	Themis
Cd3g.7	<0.0001	-2.74191	0.006	0.649	<0.0001	8	Cd3g
H2-Ab1.3	<0.0001	0.498436	0.924	0.29	<0.0001	3	H2-Ab1
Prcp.1	<0.0001	0.824424	0.56	0.1	<0.0001	10	Prcp
Rpl11.2	<0.0001	-0.741751	0.996	0.998	<0.0001	7	Rpl11
Ifi30	<0.0001	-1.29491	0.144	0.324	<0.0001	0	Ifi30
G0s2.1	<0.0001	2.27008	0.474	0.022	<0.0001	15	G0s2
Klrd1	<0.0001	-0.916538	0.093	0.277	<0.0001	0	Klrd1
Stap1.1	<0.0001	1.267	0.634	0.199	<0.0001	7	Stap1
Cst3.1	<0.0001	-0.303764	0.569	0.366	<0.0001	1	Cst3
Eif4e3	<0.0001	0.79902	0.511	0.086	<0.0001	10	Eif4e3
Il10ra.1	<0.0001	0.71269	0.341	0.159	<0.0001	1	Il10ra
F630028O10Rik	<0.0001	1.61243	0.382	0.014	<0.0001	15	F630028O10Rik
Rpl23.7	<0.0001	-0.997328	0.997	0.998	<0.0001	10	Rpl23
Vps37b	<0.0001	0.552859	0.549	0.349	<0.0001	0	Vps37b
Rpl21.4	<0.0001	-0.954899	1	0.998	<0.0001	10	Rpl21
Hcst.2	<0.0001	0.458094	0.838	0.561	<0.0001	2	Hcst
Als2cl	<0.0001	0.544506	0.267	0.112	<0.0001	0	Als2cl
Hk3.1	<0.0001	1.13042	0.316	0.009	<0.0001	15	Hk3
Zfp710.1	<0.0001	0.643779	0.393	0.053	<0.0001	10	Zfp710
Syk.4	<0.0001	1.34188	0.679	0.223	<0.0001	8	Syk
Rplp2.6	<0.0001	-0.91899	0.967	0.996	<0.0001	8	Rplp2
Peli1.2	<0.0001	0.50331	0.78	0.527	<0.0001	2	Peli1
Ptprcap.3	<0.0001	-1.8473	0.173	0.768	<0.0001	7	Ptprcap
Itm2a	<0.0001	0.55772	0.267	0.11	<0.0001	0	Itm2a
Casp1	<0.0001	0.872331	0.356	0.063	<0.0001	7	Casp1
Cmc1.1	<0.0001	-0.603603	0.048	0.262	<0.0001	1	Cmc1
Tmsb10.3	<0.0001	0.600643	1	0.997	<0.0001	6	Tmsb10
Rplp1.6	<0.0001	-1.04496	0.989	0.997	<0.0001	8	Rplp1
Cd7.2	<0.0001	1.32829	0.625	0.194	<0.0001	4	Cd7
Scnn1a	<0.0001	1.31348	0.316	0.009	<0.0001	15	Scnn1a
Kctd12	<0.0001	0.767724	0.459	0.071	<0.0001	10	Kctd12
Frmd8.1	<0.0001	-0.61328	0.06	0.282	<0.0001	1	Frmd8
Sh3bgrl3.2	<0.0001	-0.501069	0.925	0.941	<0.0001	2	Sh3bgrl3
H2-Aa.3	<0.0001	0.508027	0.955	0.312	<0.0001	3	H2-Aa
Lmo4.1	<0.0001	0.884231	0.541	0.099	<0.0001	10	Lmo4
Rpl15.4	<0.0001	-0.863869	0.958	0.991	<0.0001	5	Rpl15
Il6ra	<0.0001	0.555969	0.416	0.229	<0.0001	0	Il6ra
Borcs7	<0.0001	0.927277	0.332	0.062	<0.0001	5	Borcs7
Fam234a	<0.0001	0.569708	0.333	0.039	<0.0001	10	Fam234a
2001-06-01	<0.0001	-0.792323	0.169	0.428	<0.0001	1	Jun
Rapgef6.1	<0.0001	-0.637434	0.353	0.64	<0.0001	1	Rapgef6
Mbp	<0.0001	-0.61364	0.067	0.293	<0.0001	1	Mbp
Rpl30.6	<0.0001	-0.982607	1	0.998	<0.0001	10	Rpl30
Cyb561a3.1	<0.0001	1.31352	0.473	0.116	<0.0001	8	Cyb561a3
Tecpr1	<0.0001	0.571254	0.458	0.27	<0.0001	0	Tecpr1
Nfil3	<0.0001	0.779058	0.267	0.037	<0.0001	7	Nfil3
Arpc1b.2	<0.0001	1.11969	0.975	0.819	<0.0001	7	Arpc1b
Iglc2.3	<0.0001	0.442072	0.847	0.267	<0.0001	3	Iglc2
Fam111a.1	<0.0001	0.981791	0.601	0.121	<0.0001	10	Fam111a
Bri3bp	<0.0001	1.09159	0.538	0.145	<0.0001	7	Bri3bp
Prex1.2	<0.0001	1.29205	0.624	0.224	<0.0001	5	Prex1
Dhx58	<0.0001	0.566323	0.287	0.03	<0.0001	10	Dhx58
Rpl4	<0.0001	0.372513	0.975	0.902	<0.0001	2	Rpl4
Laptm5.2	<0.0001	1.03152	0.982	0.843	<0.0001	7	Laptm5
Cybb	<0.0001	0.262288	0.298	0.111	<0.0001	1	Cybb
Rasgrp1.1	<0.0001	-0.660763	0.189	0.46	<0.0001	1	Rasgrp1
Atp6v1a	<0.0001	0.765442	0.508	0.087	<0.0001	10	Atp6v1a
Itgb7.1	<0.0001	-0.610898	0.276	0.577	<0.0001	1	Itgb7
Klf13.1	<0.0001	-0.577166	0.42	0.721	<0.0001	1	Klf13
Vim.2	<0.0001	1.25628	0.913	0.56	<0.0001	5	Vim
Ckb	<0.0001	0.683594	0.317	0.037	<0.0001	10	Ckb
Pnrc1	<0.0001	0.437425	0.878	0.759	<0.0001	0	Pnrc1
Camkk2	<0.0001	0.949349	0.399	0.081	<0.0001	7	Camkk2
Rpl23.6	<0.0001	-0.748673	0.998	0.998	<0.0001	8	Rpl23
Gltp.1	<0.0001	-0.588428	0.171	0.447	<0.0001	1	Gltp
Actb	<0.0001	-0.385201	1	1	<0.0001	2	Actb
S100a6.3	<0.0001	2.10736	0.574	0.115	<0.0001	11	S100a6
Ralgps2.2	<0.0001	-1.13066	0.133	0.339	<0.0001	2	Ralgps2
Scp2	<0.0001	-0.587614	0.29	0.591	<0.0001	1	Scp2
Dusp1.4	<0.0001	1.54875	0.814	0.406	<0.0001	7	Dusp1
Cd79b.3	<0.0001	0.463322	0.924	0.306	<0.0001	3	Cd79b
Sept1.5	<0.0001	-1.82798	0.173	0.74	<0.0001	7	2001-09-01
H2-Eb1.3	<0.0001	0.489389	0.928	0.295	<0.0001	3	H2-Eb1
Irf8.4	<0.0001	1.30345	0.609	0.183	<0.0001	8	Irf8
Dstn	<0.0001	0.774475	0.287	0.043	<0.0001	7	Dstn
Rps18.4	<0.0001	-1.02604	0.931	0.981	<0.0001	7	Rps18
Reep5.4	<0.0001	1.2685	0.844	0.49	<0.0001	5	Reep5
Sec11c	<0.0001	-0.635125	0.321	0.524	<0.0001	0	Sec11c
Fchsd2	<0.0001	-0.898633	0.126	0.306	<0.0001	0	Fchsd2
Ucp2.3	<0.0001	1.13635	0.977	0.859	<0.0001	7	Ucp2
Rps13.4	<0.0001	-0.906987	0.997	0.998	<0.0001	10	Rps13
Alox5.1	<0.0001	1.29982	0.289	0.008	<0.0001	15	Alox5
Arhgap17	<0.0001	-0.699109	0.089	0.267	<0.0001	0	Arhgap17
Plcg2.3	<0.0001	0.806412	0.609	0.118	<0.0001	10	Plcg2
Capn2.1	<0.0001	0.746938	0.5	0.085	<0.0001	10	Capn2
Znhit1.1	<0.0001	0.856707	0.579	0.113	<0.0001	10	Znhit1
Neurl3	<0.0001	-0.644076	0.142	0.34	<0.0001	0	Neurl3
Pld4.1	<0.0001	1.19082	0.464	0.107	<0.0001	8	Pld4
Lst1.3	<0.0001	2.94166	0.868	0.078	<0.0001	15	Lst1
Rpl13.4	<0.0001	-0.687875	0.998	0.999	<0.0001	8	Rpl13
Zyx.1	<0.0001	-0.838025	0.109	0.344	<0.0001	1	Zyx
Lfng.1	<0.0001	-0.616569	0.11	0.356	<0.0001	1	Lfng
Padi4.2	<0.0001	1.57016	0.355	0.012	<0.0001	15	Padi4
Rplp0.5	<0.0001	-1.03267	0.991	0.996	<0.0001	7	Rplp0
Rpl39.2	<0.0001	-0.75401	0.984	0.997	<0.0001	5	Rpl39
Arpc2.2	<0.0001	0.993956	0.98	0.877	<0.0001	7	Arpc2
Sidt1	<0.0001	0.491836	0.314	0.127	<0.0001	2	Sidt1
Cyb5a.1	<0.0001	-0.604088	0.175	0.447	<0.0001	1	Cyb5a
Ahnak.3	<0.0001	1.15649	0.657	0.207	<0.0001	7	Ahnak
CAAA01147332.1.7	<0.0001	1.15023	0.833	0.244	<0.0001	10	CAAA01147332.1
Xbp1	<0.0001	1.1032	0.482	0.12	<0.0001	7	Xbp1
Ifngr2.1	<0.0001	1.03935	0.708	0.17	<0.0001	10	Ifngr2
Txndc5	<0.0001	0.735303	0.302	0.138	<0.0001	1	Txndc5
Pdk1	<0.0001	0.562517	0.316	0.151	<0.0001	0	Pdk1
Blvrb.2	<0.0001	1.22608	0.495	0.13	<0.0001	8	Blvrb
Rps19.5	<0.0001	-1.17221	0.997	0.994	<0.0001	10	Rps19
Cd300ld.1	<0.0001	2.01029	0.513	0.027	<0.0001	15	Cd300ld
Ncf4	<0.0001	-0.698032	0.104	0.282	<0.0001	0	Ncf4
Rps28.1	<0.0001	-0.30182	0.992	0.99	<0.0001	1	Rps28
Rpl8.5	<0.0001	-1.01015	0.995	0.997	<0.0001	10	Rpl8
Lat.6	<0.0001	-2.42617	0.009	0.624	<0.0001	8	Lat
Samsn1.1	<0.0001	0.803155	0.527	0.095	<0.0001	10	Samsn1
Mxd1.2	<0.0001	2.80371	0.763	0.065	<0.0001	15	Mxd1
Prkch.2	<0.0001	0.513577	0.567	0.317	<0.0001	2	Prkch
Hk2	<0.0001	1.2242	0.3	0.009	<0.0001	14	Hk2
Plek.2	<0.0001	0.760102	0.612	0.121	<0.0001	10	Plek
Tkt.2	<0.0001	1.42421	0.755	0.348	<0.0001	7	Tkt
Ccr7.7	<0.0001	-2.88389	0.079	0.805	<0.0001	10	Ccr7
Vcl.1	<0.0001	1.75861	0.525	0.03	<0.0001	14	Vcl
Spn.1	<0.0001	1.2755	0.623	0.234	<0.0001	5	Spn
Rpl6.2	<0.0001	-0.764486	0.995	0.997	<0.0001	7	Rpl6
H2afz.6	<0.0001	1.46706	0.992	0.635	<0.0001	10	H2afz
Lamtor4.3	<0.0001	1.28853	0.844	0.266	<0.0001	10	Lamtor4
Ifi27l2a.7	<0.0001	2.06201	0.943	0.654	<0.0001	10	Ifi27l2a
Rps3.4	<0.0001	-0.686785	0.994	0.998	<0.0001	5	Rps3
mt-Co3.1	<0.0001	-0.807506	0.975	0.995	<0.0001	7	mt-Co3
Rhoq	<0.0001	0.784467	0.318	0.053	<0.0001	7	Rhoq
Cd8b1.3	<0.0001	1.23467	0.732	0.264	<0.0001	4	Cd8b1
Serp1.6	<0.0001	1.3263	0.839	0.437	<0.0001	8	Serp1
Rps21.3	<0.0001	-0.78237	0.993	0.996	<0.0001	7	Rps21
Rpl22l1.1	<0.0001	-0.489129	0.756	0.901	<0.0001	1	Rpl22l1
Rpl3.5	<0.0001	-0.969826	0.942	0.981	<0.0001	7	Rpl3
Sema4a.1	<0.0001	1.10721	0.413	0.103	<0.0001	5	Sema4a
S1pr1.1	<0.0001	-0.647267	0.31	0.585	<0.0001	1	S1pr1
Alcam	<0.0001	0.487278	0.268	0.027	<0.0001	10	Alcam
Ifngr1.1	<0.0001	-0.773939	0.258	0.525	<0.0001	1	Ifngr1
Rpl29.4	<0.0001	-0.850962	0.966	0.99	<0.0001	7	Rpl29
Lat2.1	<0.0001	0.946475	0.445	0.108	<0.0001	5	Lat2
Cd3d.4	<0.0001	-2.18178	0.122	0.657	<0.0001	5	Cd3d
Tagln2.2	<0.0001	0.411928	0.848	0.597	<0.0001	2	Tagln2
Rps29.2	<0.0001	0.265176	0.999	0.994	<0.0001	2	Rps29
Cd7.3	<0.0001	1.38466	0.571	0.197	<0.0001	5	Cd7
Cd3e.4	<0.0001	-2.15416	0.112	0.657	<0.0001	5	Cd3e
Dennd5a	<0.0001	0.74963	0.298	0.048	<0.0001	7	Dennd5a
Abracl	<0.0001	-0.576941	0.276	0.571	<0.0001	1	Abracl
Rps21.4	<0.0001	-0.794472	0.983	0.997	<0.0001	8	Rps21
Txnip	<0.0001	0.456437	0.911	0.823	<0.0001	0	Txnip
Gimap3.3	<0.0001	-1.85446	0.161	0.729	<0.0001	7	Gimap3
Rplp1.4	<0.0001	-0.91248	0.986	0.997	<0.0001	5	Rplp1
Ifitm2.2	<0.0001	2.39102	0.787	0.065	<0.0001	14	Ifitm2
Atp1b1	<0.0001	0.503201	0.395	0.212	<0.0001	0	Atp1b1
Cd79a.3	<0.0001	0.467454	0.945	0.3	<0.0001	3	Cd79a
Erp29.9	<0.0001	1.25717	0.945	0.385	<0.0001	10	Erp29
Myadm	<0.0001	0.804252	0.379	0.074	<0.0001	7	Myadm
Cd5.3	<0.0001	1.39956	0.673	0.282	<0.0001	6	Cd5
Rps10.7	<0.0001	-0.866811	0.997	0.999	<0.0001	10	Rps10
Prkcb	<0.0001	-0.675616	0.171	0.362	<0.0001	0	Prkcb
Rpl10	<0.0001	0.266639	0.999	0.99	<0.0001	2	Rpl10
Prr5	<0.0001	1.05538	0.332	0.06	<0.0001	8	Prr5
Pde2a	<0.0001	0.793288	0.476	0.121	<0.0001	4	Pde2a
Ifi27l2a.3	<0.0001	-2.21546	0.127	0.681	<0.0001	5	Ifi27l2a
Sh3bp1	<0.0001	-0.576142	0.059	0.269	<0.0001	1	Sh3bp1
Ptma.4	<0.0001	0.85564	0.998	0.983	<0.0001	8	Ptma
Mrpl33	<0.0001	-0.616998	0.194	0.463	<0.0001	1	Mrpl33
Itga6	<0.0001	0.498195	0.286	0.13	<0.0001	0	Itga6
Rpl24	<0.0001	0.279706	1	0.987	<0.0001	2	Rpl24
Sh3bp5.1	<0.0001	0.775354	0.395	0.234	<0.0001	1	Sh3bp5
Glipr1.1	<0.0001	0.914413	0.596	0.125	<0.0001	10	Glipr1
Ighm.2	<0.0001	-1.17969	0.588	0.672	<0.0001	2	Ighm
Taldo1.3	<0.0001	1.2467	0.874	0.499	<0.0001	7	Taldo1
Tmem9b.1	<0.0001	-0.544707	0.123	0.372	<0.0001	1	Tmem9b
Socs6	<0.0001	0.588208	0.322	0.04	<0.0001	10	Socs6
mt-Co2	<0.0001	0.283828	0.999	0.994	<0.0001	1	mt-Co2
2001-09-01	<0.0001	0.409751	0.85	0.671	<0.0001	0	2001-09-01
Nrros.5	<0.0001	1.0992	0.784	0.218	<0.0001	10	Nrros
H2-DMb2.8	<0.0001	1.11573	0.758	0.251	<0.0001	8	H2-DMb2
Zyx.5	<0.0001	1.17227	0.727	0.281	<0.0001	7	Zyx
Prr13.6	<0.0001	1.2748	0.907	0.32	<0.0001	10	Prr13
Trim34a	<0.0001	0.794362	0.273	0.123	<0.0001	1	Trim34a
Ly6d.3	<0.0001	0.298469	0.822	0.269	<0.0001	3	Ly6d
Samhd1.9	<0.0001	1.44999	0.981	0.59	<0.0001	10	Samhd1
Clec4b1	<0.0001	0.839728	0.36	0.005	<0.0001	17	Clec4b1
Gm30211.2	<0.0001	1.92824	0.453	0.115	<0.0001	8	Gm30211
Swap70.3	<0.0001	1.21095	0.598	0.183	<0.0001	8	Swap70
Asah1	<0.0001	0.896372	0.365	0.073	<0.0001	7	Asah1
Dusp5.2	<0.0001	1.2596	0.556	0.165	<0.0001	7	Dusp5
Npc2.2	<0.0001	0.381651	0.896	0.645	<0.0001	2	Npc2
Gimap6.5	<0.0001	-2.45249	0.074	0.784	<0.0001	10	Gimap6
Rpl11.1	<0.0001	-0.62967	0.998	0.998	<0.0001	5	Rpl11
Epsti1	<0.0001	-0.69983	0.274	0.463	<0.0001	0	Epsti1
Fli1.1	<0.0001	0.814775	0.466	0.32	<0.0001	1	Fli1
Ms4a6b.6	<0.0001	-2.19285	0.061	0.646	<0.0001	8	Ms4a6b
Cyth3	<0.0001	0.935596	0.35	0.069	<0.0001	7	Cyth3
[truncated: 8,427 more rows]
