# Supplementary material for: T cells with increased responsiveness cause obesity in mice without diet intervention
Source: iScience. 2024 Mar 11;27(4):109471. doi: 10.1016/j.isci.2024.109471 (PMC10973599; doi:10.1016/j.isci.2024.109471)
Supplement: File S2. Markers for T cell clusters identified in scRNA seq of PBMC [file mmc3.xlsx]

## Sheet: filtered_markers
p_val	avg_log2FC	pct,1	pct,2	p_val_adj	cluster	gene
0	2.62466	0.984	0.178	0	0	Cd8b1
0	1.93437	0.78	0.093	0	0	Cd8a
0	1.50076	0.825	0.137	0	0	Nkg7
0	1.46213	0.681	0.156	0	0	Fam241a
0	1.17597	0.602	0.154	0	0	Klrd1
0	0.987229	0.72	0.345	0	0	Epsti1
0	0.963502	0.669	0.286	0	0	Dnajc15
0	-1.37547	0.028	0.426	0	0	Cd4
4.09582e-298	0.670802	0.222	0.016	1.29645e-293	0	Gm43698
8.02194e-271	0.684757	0.232	0.025	2.53919e-266	0	Itgae
7.18598e-258	0.822942	0.616	0.269	2.27458e-253	0	Ctsw
7.62101e-251	0.674117	0.233	0.03	2.41228e-246	0	Ccr9
1.57143e-238	0.254255	1	0.999	4.97404e-234	0	Rps15a
1.1966e-214	0.601583	0.221	0.035	3.7876e-210	0	Lcn4
1.29441e-213	0.268109	1	0.999	4.0972e-209	0	Rpl32
8.07459e-207	-0.993939	0.019	0.273	2.55585e-202	0	Cd40lg
1.97469e-200	-1.26963	0.023	0.275	6.25049e-196	0	Ly6c1
1.23426e-193	0.648136	0.322	0.092	3.90681e-189	0	Plac8
8.54966e-187	-1.23054	0.121	0.389	2.70622e-182	0	Ly6a
2.42e-171	0.592132	0.771	0.483	7.66003e-167	0	AW112010
6.65389e-170	-0.855687	0.028	0.251	2.10616e-165	0	St8sia6
8.09744e-170	0.266746	1	0.999	2.56308e-165	0	Rplp1
4.97566e-169	-0.439608	0.989	0.992	1.57495e-164	0	Fth1
1.18548e-164	-0.480215	0.97	0.988	3.75241e-160	0	H3f3b
4.61912e-158	0.578694	0.352	0.129	1.46209e-153	0	Tmem108
8.06082e-154	0.749453	0.576	0.314	2.55149e-149	0	Rgcc
8.2679e-147	0.421516	0.11	0.007	2.61704e-142	0	Slc6a19
2.57573e-146	0.532843	0.199	0.045	8.15296e-142	0	Actn2
4.30974e-138	-0.745343	0.253	0.491	1.36416e-133	0	Tspan32
3.04105e-135	-0.799956	0.27	0.494	9.62585e-131	0	Ass1
7.3755e-135	-0.779807	0.029	0.219	2.33457e-130	0	Pdlim4
2.21497e-132	-0.804307	0.079	0.284	7.01106e-128	0	Tmem64
1.91722e-129	0.404968	0.168	0.035	6.06859e-125	0	Cxcr6
1.30492e-127	0.400853	0.166	0.035	4.13045e-123	0	Racgap1
2.12487e-125	0.349257	0.123	0.017	6.72586e-121	0	Adgrg5
1.20965e-123	0.266754	0.998	0.993	3.8289e-119	0	Rps18
1.24221e-123	0.525786	0.32	0.128	3.93196e-119	0	Glipr2
7.0932e-123	0.47087	0.893	0.741	2.24521e-118	0	Tubb5
1.47919e-121	0.485377	0.851	0.645	4.6821e-117	0	Tagln2
9.34058e-119	0.536593	0.266	0.089	2.95657e-114	0	Ly6c2
2.61935e-109	0.384431	0.186	0.052	8.29103e-105	0	Ehd1
2.09361e-107	0.272815	0.997	0.983	6.62691e-103	0	Eef1b2
9.56087e-105	-0.672187	0.118	0.304	3.0263e-100	0	Tesc
2.28115e-103	-0.525182	0.713	0.801	7.22052e-99	0	Cytip
4.3794e-102	0.423493	0.286	0.116	1.38621e-97	0	Cd226
4.21461e-99	0.412325	0.225	0.08	1.33405e-94	0	Cst7
1.75464e-96	-0.677084	0.095	0.268	5.55395e-92	0	Itm2a
3.09122e-94	-0.61052	0.381	0.555	9.78465e-90	0	Cd28
4.78799e-94	0.381293	0.175	0.052	1.51554e-89	0	Rcn3
2.99628e-93	-0.790453	0.325	0.49	9.48414e-89	0	Cd5
6.99789e-92	-0.500227	0.854	0.898	2.21504e-87	0	Txnip
1.1736e-91	0.265122	0.998	0.993	3.71479e-87	0	Rps12
6.06773e-91	-0.452959	0.821	0.878	1.92062e-86	0	Gimap6
1.26907e-87	-0.304759	0.995	0.997	4.017e-83	0	Pfn1
2.39814e-86	0.427569	0.278	0.124	7.59084e-82	0	Dpp4
6.4135e-84	-0.607947	0.11	0.27	2.03007e-79	0	Trat1
4.46037e-83	0.446329	0.535	0.335	1.41184e-78	0	Klk8
2.7902e-80	0.435431	0.576	0.378	8.83183e-76	0	Fam189b
6.80951e-80	-0.293692	1	1	2.15541e-75	0	Actb
3.43494e-76	-0.694801	0.065	0.202	1.08726e-71	0	Izumo1r
1.88127e-75	-0.448296	0.013	0.123	5.95479e-71	0	Cd81
9.34357e-73	0.565736	0.513	0.338	2.95752e-68	0	Dapl1
6.75213e-72	-0.542569	0.041	0.164	2.13725e-67	0	Capg
6.93154e-72	-0.498716	0.89	0.889	2.19404e-67	0	Ly6e
1.11792e-70	0.312622	0.136	0.042	3.53856e-66	0	Cxxc5
1.18412e-70	-0.363648	0.89	0.924	3.74811e-66	0	Ets1
2.23081e-70	-0.380541	0.008	0.107	7.06117e-66	0	Zbtb7b
2.77189e-70	0.347778	0.401	0.227	8.77386e-66	0	Cd7
4.94076e-70	0.406532	0.327	0.172	1.5639e-65	0	Slc12a7
5.61853e-69	0.393105	0.76	0.597	1.77843e-64	0	B4galnt1
1.7738e-67	-0.558812	0.218	0.365	5.6146e-63	0	Trib2
1.18985e-66	0.394862	0.52	0.336	3.76624e-62	0	Pde7a
1.66084e-66	0.39443	0.621	0.44	5.25706e-62	0	Acp5
4.82219e-66	0.276414	0.11	0.03	1.52637e-61	0	Nedd4
1.76751e-65	-0.61906	0.446	0.576	5.59471e-61	0	Selenop
3.70456e-64	0.379735	0.347	0.193	1.17261e-59	0	Rras2
1.00696e-63	-0.321105	0.945	0.958	3.18732e-59	0	Itm2b
1.72525e-61	0.37406	0.659	0.486	5.46094e-57	0	Arl4c
1.92273e-61	-0.482152	0.058	0.175	6.08603e-57	0	Ifi30
8.80161e-61	-0.462334	0.628	0.709	2.78597e-56	0	Gimap4
1.02805e-60	0.350219	0.362	0.207	3.25409e-56	0	Hpcal1
2.99797e-60	0.377742	0.425	0.262	9.48946e-56	0	H2-Q6
4.31277e-60	0.303627	0.874	0.74	1.36512e-55	0	Selplg
4.19427e-59	-0.470644	0.087	0.21	1.32761e-54	0	Nxpe3
1.18517e-57	0.307873	0.154	0.06	3.75142e-53	0	Plekho1
5.36899e-56	-0.330257	0.94	0.953	1.69945e-51	0	Jund
1.30804e-55	-0.460475	0.156	0.287	4.14035e-51	0	Runx1
1.72776e-55	-0.45684	0.499	0.612	5.46887e-51	0	Nfkbia
1.03203e-54	-0.680632	0.659	0.727	3.26667e-50	0	Ifi27l2a
1.17929e-54	-0.383887	0.768	0.822	3.7328e-50	0	Slfn2
1.38549e-54	-0.502537	0.099	0.219	4.3855e-50	0	Dusp5
1.08461e-53	-0.454341	0.475	0.583	3.4331e-49	0	Btg2
2.86261e-53	0.252066	0.963	0.898	9.06102e-49	0	Nme2
4.03977e-53	0.308879	0.791	0.645	1.27871e-48	0	Saraf
4.86108e-53	-0.387356	0.027	0.118	1.53868e-48	0	Itgb3
6.43377e-53	-1.74222	0.052	0.152	2.03648e-48	0	H2-Aa
1.62219e-52	0.348413	0.651	0.485	5.13471e-48	0	Ostf1
2.19131e-52	-1.06086	0.032	0.123	6.93616e-48	0	H2-Ab1
3.37247e-52	0.342288	0.327	0.189	1.06749e-47	0	Sidt1
4.51027e-52	-1.5203	0.044	0.139	1.42764e-47	0	Cd79a
1.41291e-49	0.284587	0.844	0.692	4.47228e-45	0	Thy1
1.42323e-49	0.259284	0.884	0.764	4.50496e-45	0	H2-Q7
4.90119e-49	-0.396572	0.576	0.656	1.55137e-44	0	Pkm
1.29465e-48	-1.36269	0.041	0.131	4.09796e-44	0	H2-Eb1
1.73103e-48	-0.292129	0.875	0.891	5.47923e-44	0	Tle5
2.83075e-48	-0.308963	0.839	0.859	8.96018e-44	0	Gnai2
2.90223e-48	0.282977	0.103	0.034	9.18643e-44	0	Ppic
3.56836e-47	0.305065	0.242	0.13	1.12949e-42	0	Ap1ar
8.37988e-47	-0.84714	0.025	0.105	2.65248e-42	0	Iglc2
9.15333e-47	-0.720943	0.024	0.104	2.8973e-42	0	Igkc
8.88447e-46	-0.311623	0.842	0.875	2.8122e-41	0	Ucp2
9.50991e-46	-0.933527	0.024	0.103	3.01017e-41	0	Ly6d
9.60861e-46	-0.369248	0.707	0.761	3.04141e-41	0	Mcl1
1.37001e-45	0.321169	0.455	0.304	4.33649e-41	0	Tpst2
2.00837e-45	-0.417747	0.464	0.559	6.35709e-41	0	Fkbp1a
2.93359e-45	0.294549	0.722	0.573	9.28569e-41	0	Hspe1
9.61461e-45	0.337668	0.397	0.258	3.04331e-40	0	Tdrp
1.6173e-44	-0.350874	0.031	0.114	5.11925e-40	0	Ptms
1.83041e-44	0.31853	0.347	0.215	5.7938e-40	0	Mta3
1.39556e-43	-0.291745	0.944	0.948	4.41736e-39	0	Myl6
5.86513e-43	-0.43987	0.333	0.44	1.85649e-38	0	Znrf1
1.15836e-42	-0.558653	0.131	0.237	3.66657e-38	0	Cd9
1.57693e-42	0.278827	0.202	0.104	4.99146e-38	0	Gm30054
2.67826e-41	-0.424047	0.064	0.155	8.47749e-37	0	Stmn1
4.62856e-41	-0.363257	0.06	0.15	1.46508e-36	0	A630023P12Rik
4.5377e-40	-0.261749	0.926	0.931	1.43632e-35	0	Sh3bgrl3
4.36461e-39	-0.417122	0.236	0.343	1.38153e-34	0	Mllt3
4.57176e-39	-0.387755	0.548	0.626	1.4471e-34	0	Chd3
1.72314e-38	-0.322622	0.788	0.829	5.45425e-34	0	Zfp36l2
1.77691e-38	-0.362906	0.741	0.777	5.62444e-34	0	Satb1
2.45805e-38	-0.405827	0.251	0.354	7.78046e-34	0	Retreg1
4.06704e-38	0.260409	0.355	0.228	1.28734e-33	0	Id2
9.21241e-38	-0.330842	0.081	0.174	2.916e-33	0	Psen2
1.61032e-37	0.258861	0.846	0.747	5.09716e-33	0	Gas5
2.53534e-37	-0.752091	0.543	0.581	8.02513e-33	0	Igfbp4
4.54012e-37	0.283871	0.272	0.165	1.43709e-32	0	Runx3
6.82305e-37	-0.296027	0.793	0.82	2.1597e-32	0	Stk17b
2.07186e-36	-0.489891	0.384	0.474	6.55807e-32	0	Dusp1
2.7998e-36	0.273069	0.607	0.462	8.86222e-32	0	Xrn2
5.35659e-36	0.339896	0.644	0.515	1.69552e-31	0	Gm26917
5.77453e-36	-0.423643	0.296	0.395	1.82781e-31	0	Gpr183
4.61228e-35	-3.05282	0.2	0.285	1.45993e-30	0	Cd74
1.44284e-34	-0.395583	0.075	0.159	4.56701e-30	0	Slfn5
4.38095e-34	-0.40723	0.517	0.588	1.3867e-29	0	Samhd1
1.06891e-33	0.261463	0.405	0.278	3.38342e-29	0	Pde3b
1.68012e-33	-0.320387	0.736	0.769	5.3181e-29	0	Crlf3
2.01853e-33	0.25829	0.257	0.155	6.38924e-29	0	Pim2
3.3011e-33	0.252998	0.803	0.695	1.0449e-28	0	Sec61b
1.63559e-32	0.273198	0.61	0.479	5.17714e-28	0	Pik3cd
3.74098e-32	-0.468132	0.36	0.445	1.18413e-27	0	Pim1
5.37733e-32	-0.392447	0.277	0.373	1.70209e-27	0	Foxn3
2.82109e-31	-0.329881	0.608	0.659	8.9296e-27	0	Pdia3
3.17099e-31	0.256795	0.285	0.183	1.00371e-26	0	Bcl9l
4.75831e-31	0.254975	0.56	0.421	1.50615e-26	0	Smap2
1.17096e-30	-0.337513	0.119	0.204	3.70645e-26	0	Crybg1
1.65656e-30	0.279933	0.49	0.368	5.2435e-26	0	Gtf2i
1.91237e-30	-0.383405	0.606	0.639	6.05322e-26	0	Cd37
2.57302e-29	0.301234	0.446	0.331	8.14438e-25	0	Dusp2
6.73265e-29	-0.341037	0.597	0.636	2.13109e-24	0	Gpx1
8.44158e-29	-0.291827	0.08	0.157	2.67201e-24	0	Tgfbr3
1.91407e-28	0.253148	0.409	0.294	6.05862e-24	0	Sugt1
1.89111e-27	-0.26933	0.64	0.687	5.98592e-23	0	Cdkn1b
3.16524e-27	0.252115	0.529	0.411	1.00189e-22	0	Snhg8
5.54038e-27	-0.32422	0.431	0.504	1.7537e-22	0	Tes
7.52916e-27	-0.301903	0.11	0.188	2.3832e-22	0	Sgms1
5.65328e-26	-0.365594	0.362	0.442	1.78943e-21	0	Rbm38
6.67517e-26	-0.351479	0.375	0.458	2.11289e-21	0	Cited2
8.88683e-26	-0.346737	0.46	0.527	2.81295e-21	0	Flna
1.38545e-25	-0.302866	0.52	0.576	4.38537e-21	0	Gimap1
1.97964e-25	-0.36069	0.186	0.265	6.26617e-21	0	Itga6
6.50174e-25	-0.26893	0.734	0.757	2.058e-20	0	Rap1b
2.518e-24	-0.349435	0.209	0.288	7.97023e-20	0	Dusp10
2.52605e-24	-0.386692	0.297	0.38	7.9957e-20	0	Zfp36
2.82433e-24	-0.34769	0.128	0.204	8.93985e-20	0	Ralgps2
4.19871e-24	-0.320699	0.301	0.379	1.32902e-19	0	Bach2
9.23536e-24	-0.31106	0.378	0.451	2.92327e-19	0	Ctss
9.55112e-24	-0.269202	0.843	0.846	3.02322e-19	0	Gimap3
1.48322e-23	-0.319177	0.521	0.582	4.69485e-19	0	Tnfaip3
2.43438e-23	-0.269358	0.601	0.644	7.70555e-19	0	Gpsm3
2.88505e-23	-0.340668	0.219	0.296	9.13206e-19	0	Il4ra
3.29425e-23	-0.309993	0.455	0.517	1.04273e-18	0	Fyn
3.20054e-22	-0.340591	0.56	0.6	1.01307e-17	0	Slfn1
4.19884e-22	-0.312342	0.134	0.207	1.32906e-17	0	Dhx40
6.82826e-22	-0.30668	0.169	0.243	2.16135e-17	0	Ranbp10
5.70297e-21	-0.342648	0.564	0.603	1.80516e-16	0	Zfp36l1
7.19299e-21	-0.267854	0.64	0.683	2.2768e-16	0	S1pr1
8.61542e-21	-0.269603	0.477	0.531	2.72704e-16	0	Gabarapl2
7.08244e-20	-0.34656	0.263	0.328	2.24181e-15	0	Serinc3
7.60099e-20	-0.29402	0.212	0.284	2.40594e-15	0	Flt3l
1.22444e-19	-0.2747	0.728	0.738	3.87573e-15	0	Emp3
2.59661e-19	-0.277998	0.142	0.209	8.21904e-15	0	Ttyh3
3.31852e-19	-0.264908	0.553	0.598	1.05041e-14	0	01,09,2007
4.30042e-19	-0.313456	0.484	0.526	1.36121e-14	0	Inpp4b
5.52121e-19	-0.280427	0.238	0.308	1.74763e-14	0	Dgkd
6.68243e-19	-0.297853	0.099	0.16	2.11519e-14	0	Rgs2
9.24335e-19	-0.256773	0.058	0.11	2.9258e-14	0	Lrig1
9.28564e-19	-0.250216	0.103	0.164	2.93918e-14	0	Ibtk
1.52535e-18	-0.270221	0.397	0.453	4.82818e-14	0	Ssu72
2.10871e-18	-0.265478	0.184	0.254	6.6747e-14	0	1110008P14Rik
2.1493e-18	-0.286357	0.312	0.378	6.80319e-14	0	Il6ra
4.09152e-18	-0.260539	0.408	0.462	1.29509e-13	0	Grb2
7.5618e-18	-0.312697	0.293	0.357	2.39354e-13	0	Tent5c
9.18854e-18	-0.295269	0.18	0.242	2.90845e-13	0	Zfp281
1.05429e-17	-0.313692	0.506	0.545	3.33714e-13	0	Hmgb2
1.99219e-17	-0.27138	0.173	0.236	6.30587e-13	0	Me2
2.48398e-17	-0.340401	0.263	0.323	7.86253e-13	0	Cd6
9.71689e-17	-0.280341	0.305	0.367	3.07569e-12	0	Kbtbd11
1.11769e-16	-0.276449	0.242	0.304	3.53784e-12	0	Snx20
1.20225e-16	-0.346628	0.197	0.26	3.80549e-12	0	Prr13
1.33776e-16	-0.31708	0.262	0.32	4.23441e-12	0	Nrip1
1.8479e-16	-0.269206	0.099	0.155	5.84917e-12	0	Chchd10
2.25594e-16	-0.266557	0.515	0.556	7.14074e-12	0	Rasgrp2
4.00919e-16	-0.502247	0.217	0.279	1.26903e-11	0	Lgals1
4.46972e-16	-0.257493	0.17	0.23	1.4148e-11	0	Zmynd8
4.89574e-16	-0.274502	0.339	0.395	1.54965e-11	0	Sat1
1.40648e-15	-0.269657	0.292	0.352	4.45194e-11	0	Arap2
1.49162e-15	-0.256057	0.13	0.188	4.72142e-11	0	Mif4gd
2.30612e-15	-0.296056	0.293	0.348	7.29956e-11	0	Atp1b1
2.8471e-15	-0.25231	0.353	0.406	9.01193e-11	0	Ccm2
3.60664e-15	-0.259627	0.401	0.449	1.14161e-10	0	Tecpr1
1.11317e-14	-0.254761	0.324	0.378	3.52352e-10	0	Vamp8
1.69242e-14	-0.258078	0.11	0.161	5.35703e-10	0	Gata3
3.62462e-14	-0.251396	0.196	0.252	1.1473e-09	0	Pecam1
4.31833e-14	-0.256489	0.134	0.186	1.36688e-09	0	Rsu1
4.94072e-14	-0.251935	0.266	0.321	1.56389e-09	0	Hsbp1
1.63625e-13	-0.328672	0.086	0.132	5.17922e-09	0	Tubb2a
1.12396e-12	-0.266472	0.308	0.355	3.55768e-08	0	Tgfb1
3.23396e-12	-0.271461	0.388	0.431	1.02365e-07	0	Gimap9
5.77784e-12	-0.330423	0.457	0.487	1.82886e-07	0	Ywhah
6.90491e-12	-0.266506	0.159	0.207	2.18561e-07	0	Sdhaf1
1.18874e-09	-0.282621	0.585	0.58	3.76273e-05	0	Ighm
2.24814e-09	-0.816829	0.095	0.126	7.11604e-05	0	Cd79b
2.38889e-09	-0.331814	0.45	0.479	7.56154e-05	0	Jun
1.24952e-08	-0.458544	0.103	0.138	0.000395512	0	Itgb1
5.69134e-07	-0.253826	0.123	0.154	0.0180148	0	H2-Ob
1.29149e-05	-0.317867	0.079	0.103	0.408796	0	Isg15
0	-1.60308	0.009	0.395	0	1	Cd8a
0	-2.11861	0.015	0.453	0	1	Nkg7
0	-2.68692	0.081	0.533	0	1	Cd8b1
6.50079e-297	1.28325	0.794	0.494	2.05769e-292	1	Igfbp4
1.5332e-222	0.409791	1	1	4.85302e-218	1	Actb
6.09532e-195	0.762137	0.535	0.23	1.92935e-190	1	Cd4
7.14681e-190	-1.06595	0.088	0.389	2.26218e-185	1	Fam241a
2.16281e-183	-1.07995	0.072	0.361	6.84595e-179	1	Klrd1
1.19181e-160	0.376385	1	0.995	3.77244e-156	1	Pfn1
1.82937e-147	-0.899042	0.259	0.524	5.79049e-143	1	Epsti1
4.30407e-136	0.658617	0.361	0.142	1.36237e-131	1	Cd40lg
5.77449e-135	-0.793233	0.01	0.211	1.8278e-130	1	Plac8
3.35733e-129	-0.810546	0.213	0.463	1.0627e-124	1	Dnajc15
9.18777e-114	-1.43483	0.012	0.186	2.9082e-109	1	Ly6c2
5.90033e-112	0.569462	0.597	0.37	1.86763e-107	1	Ass1
6.90605e-111	0.689314	0.595	0.389	2.18597e-106	1	Cd5
2.69448e-110	0.571551	0.299	0.116	8.52883e-106	1	Pdlim4
7.40375e-109	-0.748326	0.022	0.2	2.34351e-104	1	Il2rb
1.55241e-104	-0.800528	0.417	0.62	4.91384e-100	1	AW112010
5.6151e-100	0.551948	0.396	0.199	1.77735e-95	1	Tesc
7.8347e-83	0.348908	0.988	0.97	2.47992e-78	1	Cd52
9.49954e-81	-0.644892	0.654	0.787	3.00689e-76	1	S100a10
1.73135e-76	0.324146	0.964	0.902	5.48023e-72	1	Actg1
2.65626e-74	-0.440094	0.002	0.116	8.40786e-70	1	Itgae
4.43819e-72	-0.709821	0.048	0.191	1.40482e-67	1	Ahnak
5.06535e-72	-0.646499	0.237	0.418	1.60334e-67	1	Ctsw
5.71135e-72	0.458928	0.301	0.145	1.80781e-67	1	St8sia6
2.87897e-71	-1.04182	0.023	0.148	9.11282e-67	1	Cd79b
1.9584e-70	0.27583	0.987	0.972	6.19893e-66	1	Limd2
1.00629e-69	-0.445316	0.027	0.156	3.18521e-65	1	Cst7
1.2104e-68	0.267485	0.986	0.972	3.83128e-64	1	Cfl1
6.42669e-68	-0.373495	0	0.103	2.03424e-63	1	Gm43698
3.21258e-67	-0.469875	0.685	0.801	1.01688e-62	1	Srgn
8.12346e-64	-0.643203	0.335	0.515	2.57132e-59	1	S100a11
1.543e-63	-0.415139	0.011	0.118	4.88406e-59	1	Ccr9
1.78126e-62	-0.479493	0.151	0.318	5.63822e-58	1	Apobec3
1.73786e-61	-0.367682	0.012	0.117	5.50086e-57	1	Lcn4
9.92102e-58	-0.470269	0.186	0.353	3.1403e-53	1	H2-Q6
2.0788e-56	0.422367	0.537	0.38	6.58004e-52	1	Tspan32
1.04803e-55	0.365135	0.811	0.71	3.31732e-51	1	Emp3
2.69034e-55	0.436986	0.327	0.188	8.51573e-51	1	Tmem64
1.0056e-54	-0.529535	0.378	0.529	3.18303e-50	1	Ifngr1
2.93625e-54	0.434957	0.604	0.474	9.2941e-50	1	Flna
1.378e-53	0.28427	0.928	0.872	4.36179e-49	1	Lat
1.26727e-51	0.411092	0.43	0.285	4.0113e-47	1	Trib2
4.4707e-51	-2.86966	0.019	0.112	1.41511e-46	1	Ccl5
6.33121e-51	-0.346703	0.02	0.116	2.00402e-46	1	H2-Oa
5.33209e-50	0.340141	0.217	0.106	1.68777e-45	1	Tgfbr3
8.46775e-50	-0.418036	0.612	0.739	2.6803e-45	1	Tagln2
1.87041e-48	-0.286708	0.022	0.116	5.92041e-44	1	Ehd1
7.14838e-47	-1.33157	0.033	0.128	2.26268e-42	1	H2-Eb1
1.08891e-45	0.29508	0.895	0.826	3.44674e-41	1	Lef1
2.21242e-45	0.279015	0.139	0.056	7.00299e-41	1	Zbtb7b
2.02606e-44	-0.373964	0.85	0.902	6.4131e-40	1	Ly6e
2.89959e-44	-0.275115	0.019	0.104	9.17809e-40	1	Tm6sf1
6.34091e-44	-0.346709	0.101	0.227	2.00709e-39	1	Tmem108
1.89838e-43	0.372839	0.308	0.185	6.00895e-39	1	Itm2a
4.44559e-43	0.370944	0.501	0.377	1.40716e-38	1	Znrf1
5.1821e-42	-0.470814	0.386	0.528	1.64029e-37	1	Itga4
7.78233e-42	-1.00587	0.031	0.117	2.46334e-37	1	H2-Ab1
7.69468e-41	-0.522821	0.182	0.311	2.4356e-36	1	Cd7
1.15601e-40	0.254337	0.911	0.878	3.65912e-36	1	Tle5
1.70853e-40	-0.333477	0.034	0.123	5.408e-36	1	Hopx
1.97471e-40	-0.278394	0.025	0.109	6.25054e-36	1	Plekho1
2.20859e-40	-0.343995	0.097	0.215	6.99086e-36	1	Glipr2
3.65851e-40	0.287365	0.82	0.759	1.15803e-35	1	Cytip
1.77087e-38	-0.314552	0.052	0.147	5.60532e-34	1	Ms4a4c
2.65099e-38	-0.330178	0.07	0.172	8.39117e-34	1	Pde2a
5.60248e-38	0.40134	0.388	0.277	1.77335e-33	1	Cd6
2.63088e-37	-0.789352	0.024	0.1	8.32752e-33	1	Iglc2
5.21729e-37	0.282345	0.825	0.747	1.65143e-32	1	Satb1
5.37341e-37	0.345187	0.537	0.421	1.70084e-32	1	Ccnd2
5.64885e-37	0.264139	0.897	0.857	1.78803e-32	1	Msn
5.77465e-37	-1.62026	0.056	0.144	1.82785e-32	1	H2-Aa
1.82378e-36	0.321862	0.238	0.135	5.77282e-32	1	Izumo1r
4.90352e-36	0.265472	0.869	0.803	1.55211e-31	1	Actr3
6.86973e-36	-0.369965	0.294	0.424	2.17447e-31	1	Pde7a
1.33038e-35	-0.300839	0.034	0.114	4.21106e-31	1	Ifitm10
1.96873e-34	0.334082	0.611	0.514	6.23162e-30	1	Tgfbr2
1.99283e-34	-0.342124	0.361	0.497	6.3079e-30	1	Smap2
2.90431e-34	0.287633	0.733	0.638	9.193e-30	1	Rgs10
3.08694e-34	0.327858	0.398	0.282	9.77111e-30	1	Mllt3
5.48436e-34	0.333302	0.348	0.236	1.73597e-29	1	Dusp10
5.65824e-34	0.257525	0.859	0.8	1.791e-29	1	Cnn2
6.18111e-34	0.340336	0.509	0.402	1.95651e-29	1	Trac
1.82354e-33	0.341007	0.321	0.219	5.77204e-29	1	Hsd11b1
2.41951e-33	-1.42338	0.051	0.131	7.65847e-29	1	Cd79a
3.16611e-33	0.309477	0.584	0.477	1.00217e-28	1	Bcl11b
2.59058e-32	-0.286767	0.035	0.11	8.19997e-28	1	Actn2
7.74092e-32	0.298174	0.671	0.58	2.45023e-27	1	Chd3
2.20127e-31	-0.295983	0.093	0.192	6.96768e-27	1	Cd226
3.16422e-31	-0.276131	0.067	0.156	1.00157e-26	1	Gm30054
4.15162e-31	0.280739	0.689	0.613	1.31411e-26	1	Pkm
1.02702e-30	-0.340849	0.149	0.257	3.25083e-26	1	Sidt1
1.57856e-30	0.283984	0.726	0.651	4.99662e-26	1	S1pr1
5.76777e-30	0.26423	0.789	0.742	1.82567e-25	1	Dgka
1.56686e-29	0.331404	0.336	0.238	4.95957e-25	1	Flt3l
2.76724e-29	-0.307341	0.175	0.289	8.75915e-25	1	Ikzf3
6.10876e-28	0.335718	0.343	0.249	1.93361e-23	1	Il4ra
7.26785e-27	-0.275132	0.055	0.131	2.30049e-22	1	Pou2f2
2.48791e-26	-0.264873	0.729	0.797	7.87498e-22	1	Selplg
2.73262e-26	0.257832	0.577	0.478	8.64956e-22	1	Cd28
4.36464e-26	-0.263775	0.695	0.788	1.38154e-21	1	Klf3
4.37574e-26	-0.30909	0.333	0.449	1.38505e-21	1	Sec11c
5.62171e-26	0.311026	0.318	0.229	1.77944e-21	1	Klhdc2
6.72356e-26	0.304831	0.443	0.354	2.12821e-21	1	Arrb2
7.73454e-26	0.286783	0.606	0.522	2.44821e-21	1	Rasgrp2
1.10767e-25	-0.289718	0.104	0.192	3.5061e-21	1	H2-DMa
1.84969e-25	-0.255056	0.741	0.82	5.85482e-21	1	H2-Q7
2.38803e-25	0.297576	0.496	0.404	7.55884e-21	1	01,09,2009
3.9013e-25	-0.274737	0.049	0.118	1.23488e-20	1	Gm14085
7.77431e-25	0.296403	0.411	0.317	2.4608e-20	1	Galnt6
1.90682e-24	0.263039	0.485	0.397	6.03566e-20	1	Pycard
2.54286e-24	-0.274935	0.469	0.574	8.04892e-20	1	Cd69
4.40899e-24	0.251293	0.59	0.511	1.39558e-19	1	Fkbp1a
6.62831e-24	-0.26098	0.165	0.264	2.09806e-19	1	Rras2
1.0319e-23	0.272573	0.24	0.161	3.26626e-19	1	Zmiz1
1.05563e-22	-0.254806	0.102	0.182	3.34139e-18	1	Tent5a
2.21104e-22	-0.313826	0.2	0.296	6.9986e-18	1	Cd55
3.72682e-22	0.273032	0.554	0.48	1.17965e-17	1	Fyn
3.45136e-21	-0.320526	0.091	0.163	1.09246e-16	1	H2-Ob
6.6817e-21	0.268626	0.478	0.398	2.11496e-16	1	Rbm38
1.34152e-20	0.282594	0.537	0.467	4.24633e-16	1	Ikzf1
1.38111e-20	0.280003	0.585	0.518	4.37161e-16	1	Foxo1
1.97927e-20	-0.26358	0.697	0.766	6.26499e-16	1	Il7r
2.86641e-20	-0.266198	0.104	0.18	9.07306e-16	1	Pglyrp1
3.30527e-20	-0.277124	0.073	0.14	1.04622e-15	1	Gm43305
5.95263e-20	-0.482821	0.078	0.145	1.88419e-15	1	Itgb1
7.61418e-20	-0.253821	0.155	0.24	2.41011e-15	1	Traf1
1.21028e-19	-2.87472	0.205	0.278	3.83091e-15	1	Cd74
4.01133e-19	0.251702	0.384	0.303	1.26971e-14	1	Ramp1
1.58584e-18	0.250621	0.534	0.461	5.01966e-14	1	Nsg2
1.53744e-17	0.254148	0.288	0.217	4.86645e-13	1	Tespa1
2.5401e-17	-0.252967	0.193	0.279	8.04017e-13	1	Atp2b1
3.19544e-17	0.253966	0.534	0.471	1.01145e-12	1	Sptbn1
3.8717e-15	-0.325824	0.227	0.307	1.22551e-10	1	Zyx
1.51125e-14	-0.271524	0.614	0.688	4.78357e-10	1	H2afz
8.69778e-14	-0.263606	0.305	0.385	2.75311e-09	1	Dusp2
9.04613e-13	-0.287056	0.192	0.258	2.86337e-08	1	Prr13
1.79087e-09	-0.289208	0.536	0.592	5.66864e-05	1	Nfkbia
6.80863e-08	-0.255351	0.358	0.404	0.00215514	1	Rgcc
1.2516e-228	-2.57504	0.071	0.484	3.96168e-224	2	Cd8b1
2.17632e-217	-0.616781	0.999	1	6.8887e-213	2	Actb
6.05635e-210	-2.03622	0.009	0.405	1.91702e-205	2	Nkg7
4.58708e-209	1.18334	0.464	0.15	1.45195e-204	2	Ly6c1
3.19963e-193	1.05327	0.771	0.493	1.01278e-188	2	Selenop
7.13926e-177	-1.51799	0.005	0.353	2.25979e-172	2	Cd8a
9.78626e-152	-0.772695	0.79	0.941	3.09765e-147	2	Actg1
4.91842e-151	-0.634967	0.937	0.981	1.55683e-146	2	Cd52
1.53715e-113	-0.973252	0.127	0.418	4.86553e-109	2	Ctsw
1.03e-112	0.682446	0.871	0.726	3.26027e-108	2	Il7r
9.64879e-104	-0.415688	0.992	0.997	3.05413e-99	2	Pfn1
4.8969e-97	-0.898543	0.308	0.585	1.55002e-92	2	Vim
1.81376e-90	-0.88556	0.104	0.352	5.74109e-86	2	Fam241a
5.73228e-88	0.491805	0.929	0.861	1.81444e-83	2	Tcf7
3.50214e-78	0.618334	0.31	0.135	1.10853e-73	2	Pdlim4
1.22491e-77	0.537325	0.83	0.746	3.8772e-73	2	Crlf3
1.25886e-76	-0.720502	0.009	0.189	3.98466e-72	2	Plac8
8.23045e-76	-0.760651	0.253	0.495	2.60518e-71	2	Epsti1
3.20791e-74	-0.52038	0.609	0.808	1.0154e-69	2	Ptprcap
6.01164e-73	0.711322	0.623	0.442	1.90286e-68	2	Jun
6.40145e-72	-0.731814	0.01	0.182	2.02625e-67	2	Il2rb
1.25832e-70	-1.3534	0.004	0.168	3.98295e-66	2	Ly6c2
3.97376e-69	-0.544815	0.55	0.764	1.25781e-64	2	Lcp1
2.46005e-65	0.549783	0.324	0.158	7.7868e-61	2	St8sia6
8.02709e-65	0.554496	0.366	0.195	2.54082e-60	2	Trat1
4.17562e-63	-0.722849	0.389	0.603	1.32171e-58	2	AW112010
4.55741e-63	0.531367	0.739	0.607	1.44256e-58	2	Rflnb
1.57099e-61	0.652763	0.231	0.097	4.97265e-57	2	Tubb2a
9.43337e-60	-0.563519	0.256	0.487	2.98594e-55	2	Ccnd2
1.97084e-57	-0.45127	0.673	0.842	6.23831e-53	2	Cnn2
4.02379e-57	0.469532	0.467	0.277	1.27365e-52	2	Cd4
2.60577e-56	-0.728781	0.129	0.318	8.24806e-52	2	Klrd1
2.52913e-54	-0.638631	0.126	0.316	8.00544e-50	2	Zyx
4.00609e-52	0.37953	0.973	0.945	1.26805e-47	2	Jund
5.1321e-52	0.448807	0.821	0.756	1.62446e-47	2	Satb1
2.08993e-51	-0.326437	0.894	0.955	6.61526e-47	2	Rac2
2.3665e-51	-0.477485	0.58	0.764	7.49067e-47	2	Emp3
2.87292e-51	0.368011	0.905	0.853	9.09367e-47	2	Gimap6
9.53086e-51	-0.397935	0.716	0.857	3.0168e-46	2	Arpc1b
2.22812e-50	-0.687621	0.035	0.178	7.05265e-46	2	Ahnak
3.14034e-49	-0.479398	0.056	0.209	9.94013e-45	2	Glipr2
4.80266e-49	-0.522528	0.156	0.344	1.52019e-44	2	Ptpn6
1.91801e-48	0.331586	0.105	0.029	6.07108e-44	2	Myo6
2.19181e-48	0.398658	0.919	0.878	6.93772e-44	2	Txnip
5.89933e-48	0.511799	0.318	0.174	1.86732e-43	2	Cd40lg
1.85695e-47	-0.459512	0.316	0.527	5.87779e-43	2	Acp5
5.53897e-46	0.480787	0.868	0.805	1.75325e-41	2	Junb
6.69616e-46	-0.431311	0.019	0.143	2.11953e-41	2	Cst7
1.14941e-44	-0.504251	0.083	0.237	3.63823e-40	2	Dtx1
6.54109e-44	-0.276942	0.952	0.98	2.07045e-39	2	Cfl1
2.22325e-43	-0.344245	0.713	0.853	7.03727e-39	2	Psmb8
2.47198e-43	0.515546	0.525	0.406	7.82456e-39	2	Atp6v1d
3.01448e-43	-0.402483	0.001	0.103	9.54172e-39	2	Itgae
1.42733e-42	-0.458887	0.296	0.495	4.51794e-38	2	Anxa6
2.62116e-41	0.39016	0.439	0.285	8.29675e-37	2	Ly6a
3.72544e-41	-0.958851	0.022	0.134	1.17921e-36	2	Cd79b
1.44008e-39	-0.484138	0.249	0.429	4.55829e-35	2	Dnajc15
4.54874e-39	-0.526794	0.141	0.304	1.43981e-34	2	Cd7
8.49297e-39	-0.342229	0.007	0.106	2.68828e-34	2	Lcn4
2.46327e-38	-0.531781	0.314	0.498	7.79698e-34	2	S100a11
3.38703e-38	-0.394382	0.451	0.645	1.0721e-33	2	Bin2
1.49692e-37	-0.37792	0.646	0.79	4.73821e-33	2	Cyba
3.71176e-37	-0.384542	0.079	0.217	1.17488e-32	2	Tmem108
4.8198e-37	-0.429051	0.17	0.337	1.52561e-32	2	H2-Q6
8.15036e-37	-0.368399	0.009	0.106	2.57983e-32	2	Ccr9
1.68502e-36	0.49055	0.181	0.086	5.33359e-32	2	Gm14085
7.1161e-36	0.261904	0.973	0.969	2.25246e-31	2	Btg1
1.42614e-35	0.322143	0.883	0.848	4.51417e-31	2	Ms4a6b
4.09019e-35	0.314218	0.948	0.902	1.29467e-30	2	Ccr7
1.04321e-34	-0.386921	0.636	0.788	3.30206e-30	2	Lsp1
1.46841e-34	0.310971	0.879	0.837	4.64796e-30	2	Lef1
1.40459e-33	0.416397	0.338	0.224	4.44596e-29	2	Itga6
2.14971e-33	-0.412813	0.272	0.446	6.80447e-29	2	Pycard
3.41638e-33	-0.398487	0.395	0.572	1.08139e-28	2	Cotl1
4.82156e-33	-0.388964	0.28	0.454	1.52617e-28	2	01,09,2009
5.44547e-33	-0.299332	0.012	0.102	1.72365e-28	2	Plekho1
2.06757e-32	0.474963	0.312	0.204	6.54448e-28	2	Ranbp10
3.63078e-32	-0.378592	0.069	0.189	1.14925e-27	2	H2-DMa
6.83162e-32	-0.492543	0.148	0.288	2.16241e-27	2	Id2
3.16876e-31	-0.377381	0.389	0.565	1.00301e-26	2	Arl4c
5.40294e-31	-0.310365	0.017	0.106	1.71019e-26	2	H2-Oa
9.83875e-31	-0.379729	0.231	0.39	3.11426e-26	2	Dusp2
1.71975e-30	-0.314186	0.668	0.802	5.44353e-26	2	Clic1
2.78649e-30	-0.342064	0.069	0.185	8.82007e-26	2	Cd226
2.9539e-30	0.464051	0.393	0.286	9.34999e-26	2	Nrip1
3.1249e-30	0.37517	0.585	0.487	9.89125e-26	2	Cd28
4.49418e-30	-0.361627	0.032	0.127	1.42254e-25	2	Pou2f2
7.03508e-30	-0.330897	0.025	0.115	2.22681e-25	2	Hopx
7.30086e-30	0.435634	0.42	0.315	2.31094e-25	2	Atp1b1
7.61443e-30	-0.49197	0.655	0.772	2.41019e-25	2	S100a10
1.18541e-29	-0.3018	0.058	0.168	3.75218e-25	2	Sorl1
1.19333e-29	-0.275479	0.874	0.94	3.77723e-25	2	Sh3bgrl3
6.16856e-29	-0.277935	0.023	0.111	1.95253e-24	2	Cd72
1.09694e-28	-0.250131	0.02	0.106	3.47214e-24	2	Ehd1
4.60087e-28	0.329925	0.803	0.758	1.45631e-23	2	Klf3
4.67873e-28	-0.316359	0.689	0.804	1.48096e-23	2	Tubb5
5.43196e-28	-0.362159	0.069	0.178	1.71938e-23	2	Pglyrp1
6.06133e-28	-0.427951	0.312	0.465	1.91859e-23	2	Cd5
1.92387e-27	-0.352526	0.266	0.425	6.08963e-23	2	Stk10
2.54847e-27	-0.320453	0.133	0.265	8.06667e-23	2	Hsd11b1
1.12227e-26	-0.300906	0.043	0.138	3.55231e-22	2	Ms4a4c
1.3157e-26	0.363483	0.614	0.538	4.16459e-22	2	Btg2
1.68651e-26	0.349279	0.594	0.512	5.33829e-22	2	Ppp1r15a
2.02725e-26	-0.336702	0.259	0.416	6.41685e-22	2	Pde7a
2.16849e-26	0.412813	0.513	0.429	6.86394e-22	2	Adgre5
4.38194e-26	-0.311976	0.301	0.467	1.38702e-21	2	Psmb10
5.6034e-26	0.334148	0.742	0.68	1.77364e-21	2	Gm8369
6.72279e-26	-0.316969	0.127	0.252	2.12796e-21	2	Neurl3
2.4846e-25	-0.294135	0.066	0.166	7.8645e-21	2	Hvcn1
2.68059e-25	-2.69259	0.024	0.101	8.48488e-21	2	Ccl5
4.80514e-25	0.277399	0.821	0.79	1.52097e-20	2	Atp1b3
5.54749e-25	-0.905183	0.029	0.108	1.75595e-20	2	H2-Ab1
7.44531e-25	-0.291639	0.313	0.476	2.35666e-20	2	Vasp
7.56699e-25	-0.281903	0.1	0.215	2.39518e-20	2	Runx3
7.86027e-25	-0.271875	0.026	0.107	2.48801e-20	2	Ifitm10
9.73707e-25	-0.322797	0.299	0.456	3.08208e-20	2	Itgb2
1.84833e-24	0.314367	0.712	0.665	5.85052e-20	2	Cdkn1b
8.30322e-24	-0.317283	0.191	0.326	2.62822e-19	2	Cd6
9.88599e-24	-0.253087	0.738	0.834	3.12921e-19	2	Psme1
2.78576e-23	0.306069	0.678	0.635	8.81778e-19	2	Cd247
3.70165e-23	0.295552	0.785	0.737	1.17168e-18	2	Mcl1
4.29148e-23	-0.343005	0.383	0.53	1.35838e-18	2	Flna
4.48876e-23	-0.260864	0.084	0.186	1.42083e-18	2	Dpp4
6.61422e-23	-0.305756	0.271	0.418	2.0936e-18	2	Klk8
9.11249e-23	-0.282098	0.131	0.248	2.88438e-18	2	Myo1g
1.27128e-22	-0.275635	0.028	0.103	4.02399e-18	2	Actn2
1.38284e-22	-0.28586	0.705	0.832	4.37709e-18	2	Crip1
2.21266e-22	0.372982	0.487	0.406	7.00372e-18	2	Pim1
3.1744e-22	-0.266702	0.149	0.273	1.00479e-17	2	Hpcal1
3.31584e-22	-0.507112	0.056	0.141	1.04956e-17	2	Itgb1
3.70197e-22	-0.292406	0.118	0.228	1.17178e-17	2	Cyth4
3.86963e-22	-0.253712	0.063	0.155	1.22485e-17	2	Lgals3bp
5.14362e-22	0.396277	0.291	0.205	1.62811e-17	2	Kif1b
6.58688e-22	-0.287821	0.204	0.334	2.08494e-17	2	Plec
9.80921e-22	-0.29091	0.547	0.69	3.10491e-17	2	Capzb
1.11607e-21	-0.299254	0.297	0.443	3.53268e-17	2	Sec11c
1.11737e-21	0.357901	0.378	0.292	3.53681e-17	2	Tmem71
1.89527e-21	-0.260027	0.737	0.835	5.9991e-17	2	Actr3
2.63399e-21	-0.280717	0.085	0.183	8.33738e-17	2	Fchsd2
2.732e-21	-0.250452	0.054	0.139	8.64761e-17	2	Sema4a
4.03737e-21	-0.564594	0.169	0.278	1.27795e-16	2	Lgals1
6.25174e-21	-0.316783	0.264	0.4	1.97886e-16	2	Cd48
6.36227e-21	0.326718	0.607	0.538	2.01385e-16	2	Gramd3
8.51758e-21	0.367012	0.395	0.308	2.69607e-16	2	Trib2
8.5586e-21	0.401988	0.632	0.568	2.70905e-16	2	Nfkbia
9.35215e-21	0.292878	0.59	0.523	2.96024e-16	2	Hmgb2
1.01735e-20	0.378771	0.385	0.302	3.22023e-16	2	Stt3b
1.14705e-20	0.326021	0.619	0.554	3.63075e-16	2	Tnfaip3
1.89983e-20	0.256167	0.804	0.769	6.01352e-16	2	Cytip
3.19183e-20	-0.29996	0.159	0.275	1.01031e-15	2	Rnf213
4.26706e-20	-0.265857	0.501	0.645	1.35065e-15	2	Ran
4.51338e-20	0.315387	0.65	0.591	1.42862e-15	2	Actn1
7.75298e-20	-0.412447	0.036	0.107	2.45405e-15	2	Isg15
8.24369e-20	0.399419	0.331	0.252	2.60938e-15	2	Thada
8.85501e-20	-1.3007	0.05	0.122	2.80287e-15	2	Cd79a
3.52839e-19	0.253239	0.835	0.8	1.11684e-14	2	Slfn2
5.46969e-19	-0.306892	0.241	0.369	1.73132e-14	2	Fermt3
7.0104e-19	-0.284004	0.334	0.472	2.219e-14	2	Wdr1
9.115e-19	-0.274755	0.238	0.37	2.88517e-14	2	Tpst2
9.64134e-19	-0.310144	0.515	0.65	3.05177e-14	2	Cd37
1.40022e-18	-0.280511	0.509	0.646	4.43211e-14	2	Gpx1
2.15881e-18	-1.127	0.047	0.115	6.83327e-14	2	H2-Eb1
2.95224e-18	-0.337309	0.57	0.688	9.34473e-14	2	H2afz
3.61333e-18	-0.336719	0.289	0.412	1.14373e-13	2	Rgcc
5.14123e-18	-0.251917	0.204	0.324	1.62735e-13	2	Il21r
6.24518e-18	-0.290781	0.076	0.158	1.97679e-13	2	H2-Ob
1.14433e-17	0.292896	0.181	0.112	3.62214e-13	2	A630023P12Rik
1.7191e-17	0.298135	0.508	0.435	5.44145e-13	2	Dusp1
2.71384e-17	-0.279443	0.311	0.441	8.59013e-13	2	Gimap5
2.85666e-17	-0.278128	0.114	0.205	9.04219e-13	2	Tnfrsf18
4.0219e-17	-0.250195	0.332	0.469	1.27305e-12	2	Tsc22d4
7.12294e-17	0.301868	0.186	0.117	2.25462e-12	2	Stmn1
1.02771e-16	0.260923	0.717	0.707	3.25301e-12	2	Cd53
1.70728e-16	-0.283358	0.062	0.135	5.40405e-12	2	Gm43305
2.42299e-16	-0.311034	0.066	0.139	7.66949e-12	2	Capg
2.72493e-16	-0.264439	0.088	0.168	8.62521e-12	2	Irgm1
4.00634e-16	0.305399	0.234	0.162	1.26813e-11	2	Nxpe3
4.50835e-16	-0.260298	0.24	0.359	1.42703e-11	2	Tgfb1
6.116e-16	-1.45709	0.067	0.133	1.9359e-11	2	H2-Aa
1.01026e-15	0.371314	0.412	0.344	3.19777e-11	2	Zfp36
1.09336e-15	0.324144	0.396	0.327	3.46082e-11	2	Tent5c
1.12311e-15	0.279449	0.56	0.505	3.55497e-11	2	Inpp4b
1.50011e-15	-0.259721	0.33	0.454	4.74829e-11	2	Cap1
4.97936e-15	0.294292	0.535	0.485	1.57612e-10	2	Phf20l1
1.02483e-14	0.250987	0.737	0.704	3.24389e-10	2	Klf6
8.72215e-14	0.27699	0.256	0.191	2.76082e-09	2	Lipa
1.1277e-13	0.303504	0.204	0.144	3.56951e-09	2	Wdr12
4.78018e-13	-2.6915	0.196	0.271	1.51307e-08	2	Cd74
6.44983e-13	0.27562	0.411	0.348	2.04157e-08	2	Il6ra
1.98899e-12	0.287582	0.169	0.114	6.29574e-08	2	Rhob
4.84824e-12	0.28098	0.409	0.357	1.53461e-07	2	Gpr183
5.5322e-12	-0.273918	0.171	0.255	1.75111e-07	2	Prr13
9.44498e-12	0.282864	0.237	0.18	2.98962e-07	2	Ttyh3
6.18896e-11	0.281148	0.255	0.198	1.95899e-06	2	Tob1
2.07548e-10	0.253319	0.506	0.477	6.56952e-06	2	Otulinl
3.30518e-10	-0.295579	0.11	0.17	1.04619e-05	2	Izumo1r
8.7839e-10	0.272415	0.316	0.265	2.78037e-05	2	Pdk1
1.12186e-09	0.256807	0.364	0.316	3.55103e-05	2	Retreg1
2.63423e-09	0.254952	0.17	0.125	8.33812e-05	2	Fam49a
4.2831e-09	0.258136	0.306	0.256	0.000135573	2	Dusp10
7.20161e-08	0.250173	0.278	0.238	0.00227953	2	Frat2
0	5.12473	0.981	0.206	0	3	Cd74
0	4.04722	0.938	0.062	0	3	H2-Aa
0	3.84808	0.916	0.051	0	3	Cd79a
0	3.61014	0.901	0.045	0	3	H2-Eb1
0	3.19553	0.894	0.036	0	3	H2-Ab1
0	3.11231	0.893	0.06	0	3	Cd79b
0	3.0497	0.791	0.027	0	3	Ly6d
0	2.8733	0.81	0.027	0	3	Iglc2
0	2.68341	0.787	0.028	0	3	Igkc
0	2.5343	0.776	0.016	0	3	Iglc3
0	2.42666	0.841	0.014	0	3	Ebf1
0	2.21572	0.744	0.017	0	3	Ms4a1
0	2.10434	0.696	0.012	0	3	Fcmr
0	2.03843	0.735	0.016	0	3	H2-DMb2
0	1.99647	0.719	0.019	0	3	Mef2c
0	1.81239	0.657	0.023	0	3	Ighd
0	1.79067	0.703	0.024	0	3	Bank1
0	1.66248	0.661	0.01	0	3	Cd19
0	1.61457	0.627	0.009	0	3	Napsa
0	1.58683	0.711	0.103	0	3	H2-Ob
0	1.48589	0.596	0.026	0	3	Unc93b1
0	1.44902	0.525	0.01	0	3	Fcer2a
0	1.42866	0.566	0.009	0	3	Ly86
0	1.38051	0.596	0.088	0	3	Gm43305
0	1.31377	0.371	0.005	0	3	Gm30211
0	1.30622	0.529	0.014	0	3	Syk
0	1.26098	0.467	0.01	0	3	Serpinb1a
0	1.24285	0.493	0.007	0	3	Ctsh
0	1.20394	0.475	0.007	0	3	Fcrla
0	1.18615	0.486	0.027	0	3	Swap70
0	1.17007	0.359	0.005	0	3	Vpreb3
0	1.16718	0.469	0.006	0	3	Siglecg
0	1.1662	0.396	0.012	0	3	Cd24a
0	1.14656	0.522	0.06	0	3	H2-Oa
0	1.09937	0.402	0.005	0	3	Mzb1
0	1.07633	0.446	0.016	0	3	Lyn
0	1.04958	0.422	0.007	0	3	Pax5
0	1.01418	0.407	0.007	0	3	Blk
0	1.01099	0.301	0.004	0	3	Iglc1
0	0.978168	0.404	0.006	0	3	Blnk
0	0.963301	0.369	0.009	0	3	Tnfrsf13c
0	0.947033	0.383	0.012	0	3	Irf8
0	0.946093	0.364	0.008	0	3	Rnase6
0	0.945943	0.4	0.007	0	3	Cd22
0	0.93219	0.384	0.008	0	3	Pkig
0	0.92548	0.382	0.009	0	3	March1
0	0.872421	0.333	0.008	0	3	Bcl11a
0	0.870292	0.34	0.007	0	3	Lmo2
0	0.831055	0.343	0.007	0	3	Dok3
0	0.791574	0.289	0.008	0	3	Cybb
0	0.718103	0.293	0.006	0	3	Scd1
0	0.71133	0.292	0.006	0	3	Spi1
0	0.70134	0.278	0.016	0	3	Snn
0	0.695584	0.261	0.003	0	3	Cyp4f18
0	0.66137	0.285	0.013	0	3	Pou2af1
0	0.655659	0.258	0.01	0	3	Cd38
0	0.650479	0.269	0.003	0	3	Ciita
0	0.643826	0.254	0.007	0	3	Irf5
0	0.603816	0.21	0.004	0	3	Spib
0	0.594269	0.241	0.005	0	3	Hhex
0	0.58862	0.234	0.005	0	3	Btk
0	0.58659	0.236	0.007	0	3	Plcg2
0	0.583562	0.225	0.004	0	3	Gm15987
0	0.582206	0.21	0.006	0	3	Cd83
0	0.565681	0.217	0.003	0	3	Fcgr2b
0	0.565322	0.228	0.006	0	3	Lat2
0	0.556563	0.225	0.004	0	3	H2-DMb1
0	0.545192	0.218	0.004	0	3	Wdfy4
0	0.537188	0.218	0.004	0	3	Chst3
0	0.519771	0.199	0.004	0	3	Lrrk2
1.63858e-306	1.10281	0.531	0.081	5.18659e-302	3	Pou2f2
2.65202e-306	0.437804	0.161	0.002	8.39444e-302	3	Cd40
1.03853e-303	0.561202	0.21	0.007	3.28726e-299	3	Tmem163
7.95477e-303	0.502745	0.199	0.006	2.51792e-298	3	Sdc4
5.29357e-297	0.890562	0.228	0.01	1.67557e-292	3	Apoe
6.29447e-296	0.478319	0.174	0.003	1.99239e-291	3	Cr2
3.2131e-294	0.487414	0.182	0.004	1.01704e-289	3	Fcrl1
6.21918e-294	0.377759	0.154	0.002	1.96856e-289	3	Prr5
8.44014e-294	0.488784	0.174	0.004	2.67156e-289	3	Pld4
5.70311e-291	0.402044	0.159	0.002	1.8052e-286	3	Cd180
1.87828e-285	0.419923	0.171	0.004	5.94532e-281	3	Trim7
2.55559e-285	1.20993	0.641	0.135	8.08922e-281	3	H2-DMa
1.27084e-283	0.401944	0.153	0.002	4.02259e-279	3	Fgd2
1.98261e-277	0.383048	0.155	0.002	6.27555e-273	3	Kmo
3.72854e-267	0.798892	0.367	0.041	1.18019e-262	3	Gm42031
1.81929e-266	1.20815	0.653	0.146	5.75859e-262	3	Ralgps2
8.83211e-265	0.42935	0.166	0.004	2.79563e-260	3	Dennd5b
1.67336e-261	0.549337	0.224	0.012	5.29668e-257	3	Myo1c
1.36531e-260	0.386973	0.153	0.003	4.32162e-256	3	B3gnt8
5.62634e-259	0.63563	0.292	0.025	1.7809e-254	3	Gga2
8.94996e-256	0.393985	0.151	0.003	2.83293e-251	3	Rasgrp3
3.30902e-251	0.747769	0.337	0.037	1.04741e-246	3	B3gnt5
5.31716e-251	0.44533	0.183	0.007	1.68304e-246	3	Ncf2
6.32764e-251	0.472588	0.194	0.008	2.00289e-246	3	Myo1e
9.52746e-244	0.338394	0.13	0.002	3.01573e-239	3	Srpk3
1.33689e-236	0.52649	0.221	0.014	4.23166e-232	3	Tcf4
5.52339e-233	0.351015	0.141	0.003	1.74832e-228	3	Pkib
5.68491e-231	0.319972	0.12	0.001	1.79945e-226	3	Bcar3
9.0476e-228	0.797138	0.426	0.065	2.86384e-223	3	Cd81
2.91816e-225	0.300008	0.119	0.001	9.23686e-221	3	Rubcnl
1.22542e-221	0.392433	0.141	0.004	3.87882e-217	3	H2-Eb2
1.95354e-220	0.294186	0.13	0.003	6.18354e-216	3	Lyl1
2.30571e-216	0.341955	0.126	0.002	7.29827e-212	3	Pxdc1
3.77729e-215	0.661902	0.337	0.043	1.19562e-210	3	Aldh2
1.13943e-213	0.407377	0.159	0.006	3.60665e-209	3	Icosl
6.38451e-211	0.329417	0.127	0.003	2.02089e-206	3	Fam43a
1.03076e-203	0.342405	0.118	0.002	3.26266e-199	3	Hck
1.57838e-197	0.363921	0.142	0.005	4.99603e-193	3	Pik3ap1
3.96213e-195	1.20117	0.93	0.607	1.25413e-190	3	Cd37
1.22647e-191	1.29514	0.925	0.556	3.88215e-187	3	Ighm
1.81967e-187	0.778117	0.399	0.071	5.75979e-183	3	Zfp318
4.15583e-186	1.03692	0.549	0.139	1.31545e-181	3	Fchsd2
9.32818e-183	0.369118	0.149	0.007	2.95265e-178	3	Zfp608
6.83944e-182	0.811089	0.478	0.102	2.16489e-177	3	Capg
2.57557e-179	0.386935	0.157	0.009	8.15247e-175	3	Ptprj
8.6784e-178	0.916713	0.987	0.947	2.74697e-173	3	H3f3a
3.50487e-170	1.10637	0.479	0.115	1.1094e-165	3	Ifi30
1.67267e-169	0.298239	0.119	0.004	5.29452e-165	3	Snx8
4.81399e-169	0.399748	0.166	0.011	1.52377e-164	3	Cxcr5
2.67795e-167	0.526787	0.248	0.03	8.47652e-163	3	Snx9
1.13166e-166	0.375285	0.126	0.005	3.58204e-162	3	Myadm
3.98614e-164	1.04417	0.691	0.241	1.26173e-159	3	Cd55
7.45403e-158	0.651281	0.363	0.068	2.35942e-153	3	Plekho1
8.36251e-156	0.888316	0.98	0.883	2.64699e-151	3	Ly6e
1.41927e-154	1.05363	0.722	0.276	4.49241e-150	3	Serp1
1.65591e-152	0.900515	0.628	0.199	5.24144e-148	3	Snx2
1.70128e-152	0.638962	0.333	0.06	5.38505e-148	3	Ero1lb
1.40375e-150	1.01191	0.718	0.278	4.44331e-146	3	Serinc3
1.95269e-149	0.288224	0.122	0.006	6.18083e-145	3	Themis2
4.95936e-147	0.528702	0.28	0.043	1.56979e-142	3	Snx30
1.67075e-145	0.552591	0.277	0.043	5.28843e-141	3	Cyb561a3
3.89397e-145	0.509769	0.233	0.03	1.23256e-140	3	Ncf1
1.76433e-143	0.541575	0.265	0.04	5.58464e-139	3	Blvrb
4.8259e-143	0.377194	0.149	0.011	1.52754e-138	3	Zeb2
3.15914e-139	0.296529	0.12	0.007	9.99962e-135	3	Irf4
3.2706e-139	0.659601	0.327	0.062	1.03524e-134	3	Pgap1
5.15674e-136	0.762176	0.491	0.134	1.63226e-131	3	Pxk
4.95506e-131	0.584741	0.327	0.065	1.56843e-126	3	Il10ra
1.72394e-128	0.67405	0.387	0.091	5.45679e-124	3	Tnfrsf13b
2.23444e-128	0.400773	0.173	0.018	7.07267e-124	3	Slc9a7
1.06933e-124	0.525803	0.276	0.049	3.38475e-120	3	Pmf1
9.99058e-122	0.764102	0.454	0.128	3.16232e-117	3	Hvcn1
1.20082e-120	0.557093	0.321	0.067	3.80095e-116	3	Cerk
1.81756e-119	0.563307	0.297	0.059	5.75311e-115	3	Bmp2k
4.02114e-116	0.328662	0.15	0.015	1.27281e-111	3	Scpep1
4.23102e-114	0.644641	0.34	0.079	1.33924e-109	3	Cd72
2.07371e-111	0.483395	0.278	0.055	6.56393e-107	3	Sypl
2.73562e-110	0.886272	0.454	0.139	8.65906e-106	3	Plac8
7.53561e-110	0.63259	0.39	0.103	2.38525e-105	3	Arhgap17
3.56773e-107	0.435422	0.199	0.03	1.12929e-102	3	Pafah1b3
1.16055e-106	0.579353	0.375	0.098	3.67348e-102	3	Ctsz
7.61612e-105	0.639322	0.383	0.104	2.41073e-100	3	Ms4a4c
3.03711e-104	0.797216	0.639	0.261	9.61336e-100	3	Smim14
3.85932e-101	0.706564	0.514	0.176	1.22159e-96	3	Abhd17b
8.54165e-101	0.335788	0.142	0.016	2.70369e-96	3	Plekhm3
1.43483e-98	0.502223	0.222	0.041	4.54165e-94	3	Plaur
1.47394e-97	0.769328	0.609	0.251	4.66546e-93	3	Apobec3
1.67675e-97	0.536082	0.336	0.085	5.3074e-93	3	Cnn3
9.16922e-97	0.607773	0.331	0.085	2.90233e-92	3	Btla
1.5815e-96	0.618826	0.404	0.118	5.00594e-92	3	Chchd10
3.20804e-91	0.373726	0.189	0.032	1.01544e-86	3	Haao
3.2652e-89	0.348642	0.178	0.029	1.03353e-84	3	Bend5
4.12508e-89	0.622552	0.461	0.155	1.30571e-84	3	Dmxl1
4.34162e-88	0.435679	0.248	0.054	1.37425e-83	3	Ccdc50
1.16887e-87	0.400804	0.202	0.037	3.69983e-83	3	Lpgat1
2.46406e-87	0.250799	0.106	0.01	7.79948e-83	3	Rhoq
5.14133e-87	-0.356195	1	0.999	1.62739e-82	3	Rplp0
7.65636e-86	0.631611	0.487	0.174	2.42347e-81	3	Ppp3ca
1.14417e-85	0.579972	0.427	0.139	3.62165e-81	3	Filip1l
2.45688e-84	0.689288	0.506	0.194	7.77677e-80	3	Pold4
3.18914e-82	0.303667	0.146	0.021	1.00946e-77	3	Rnf216
2.52571e-81	-0.30414	1	0.999	7.99464e-77	3	Tmsb10
1.5796e-80	0.431648	0.246	0.057	4.99992e-76	3	Cxxc5
4.57332e-80	0.73427	0.648	0.304	1.44759e-75	3	Ptp4a3
1.13648e-79	-0.622496	0.913	0.955	3.59729e-75	3	Cd3e
1.85491e-79	0.367475	0.159	0.026	5.87135e-75	3	Ehd4
2.26387e-79	0.706934	0.632	0.291	7.16581e-75	3	Ptpn6
4.92342e-79	0.430351	0.252	0.06	1.55841e-74	3	Trp53i11
8.25152e-79	0.350854	0.173	0.03	2.61185e-74	3	Snx29
5.26437e-78	0.458159	0.305	0.083	1.66633e-73	3	Nrm
8.88347e-76	0.552764	0.376	0.121	2.81188e-71	3	Stap1
1.17936e-75	-0.623517	0.942	0.973	3.73303e-71	3	Ms4a4b
9.29615e-74	-0.571825	0.922	0.954	2.94251e-69	3	Cd3d
1.14806e-71	0.556503	0.424	0.152	3.63396e-67	3	Mif4gd
7.53501e-71	0.44391	0.999	0.991	2.38506e-66	3	Fth1
7.87489e-71	0.628381	0.514	0.212	2.49264e-66	3	Prkcb
3.63591e-70	0.450805	0.337	0.105	1.15087e-65	3	Lmbrd1
1.69352e-69	0.455867	0.301	0.09	5.36051e-65	3	Txndc5
5.25244e-69	0.46782	0.329	0.102	1.66255e-64	3	Rnf130
5.82223e-69	0.616411	0.55	0.239	1.84291e-64	3	Ikzf3
8.01761e-68	0.542068	0.432	0.162	2.53781e-63	3	Parp1
8.35405e-68	0.290748	0.141	0.024	2.64431e-63	3	Rubcn
1.42491e-67	0.360762	0.229	0.057	4.51026e-63	3	Syvn1
3.7173e-67	0.591769	0.513	0.219	1.17664e-62	3	Tmem243
4.19517e-67	0.440585	0.328	0.103	1.3279e-62	3	Pml
5.03948e-67	0.408955	0.268	0.074	1.59515e-62	3	Tpd52
9.79787e-66	0.70581	0.574	0.265	3.10132e-61	3	Cst3
4.35924e-64	0.252922	0.133	0.022	1.37983e-59	3	Calhm2
6.64305e-64	0.540778	0.108	0.015	2.10272e-59	3	Tyrobp
9.4012e-64	0.663291	0.841	0.573	2.97576e-59	3	Zfp36l1
1.26751e-63	0.411608	0.236	0.063	4.01204e-59	3	Fam111a
2.16715e-63	0.688968	0.72	0.408	6.85968e-59	3	Ctss
3.14223e-61	0.317821	0.171	0.037	9.94612e-57	3	Slc15a4
1.12932e-60	0.35707	0.209	0.053	3.57464e-56	3	Xylt1
1.07935e-59	-0.548426	0.921	0.94	3.41646e-55	3	Cd3g
2.38334e-59	0.582167	0.581	0.278	7.54399e-55	3	Snx5
1.58142e-58	0.442672	0.289	0.093	5.00565e-54	3	Dennd4a
2.08526e-58	0.533069	0.467	0.195	6.60048e-54	3	Rel
1.62004e-57	0.319688	0.19	0.046	5.12791e-53	3	Pold1
1.67716e-57	0.378052	0.278	0.086	5.3087e-53	3	Strbp
2.1389e-57	0.464318	0.364	0.135	6.77027e-53	3	Sorl1
7.888e-57	0.25029	0.107	0.017	2.49679e-52	3	Casp1
7.45207e-55	0.505483	0.427	0.176	2.35881e-50	3	Man1a
9.5308e-54	0.339276	0.242	0.072	3.01679e-49	3	Stx7
1.02824e-53	0.285545	0.158	0.036	3.25468e-49	3	Irak2
1.39794e-53	0.34291	0.224	0.064	4.42489e-49	3	Sbk1
5.4881e-52	0.275619	0.159	0.037	1.73715e-47	3	Lgmn
6.94551e-52	-0.261345	1	1	2.19846e-47	3	Tpt1
8.81744e-52	0.462875	0.391	0.156	2.79099e-47	3	Inpp5d
2.39353e-51	0.408603	0.369	0.142	7.57623e-47	3	Nrros
6.61432e-51	0.563319	0.732	0.443	2.09363e-46	3	Smap2
8.32463e-51	0.292543	0.201	0.055	2.635e-46	3	Nfkb2
2.23607e-50	-0.475655	0.945	0.964	7.07784e-46	3	Fxyd5
3.34822e-49	0.411343	0.288	0.101	1.05981e-44	3	Med13
3.71083e-49	0.259651	0.141	0.031	1.17459e-44	3	Hip1r
2.00001e-48	0.411665	0.395	0.162	6.33062e-44	3	CAAA01147332,1
2.26654e-48	0.419703	0.384	0.157	7.17429e-44	3	Vars
4.61165e-48	-0.276436	0.999	1	1.45973e-43	3	Rplp1
7.17997e-48	0.381033	0.308	0.112	2.27268e-43	3	Tmem131l
1.10191e-47	0.305844	0.207	0.061	3.48788e-43	3	1110059E24Rik
1.64024e-47	0.39711	0.352	0.138	5.19184e-43	3	Mtss1
6.35733e-47	0.274462	0.145	0.034	2.01229e-42	3	Abca1
1.44285e-46	0.639262	0.841	0.608	4.56706e-42	3	Gpx1
2.5754e-46	0.429335	0.32	0.123	8.1519e-42	3	Ncf4
1.92335e-45	0.330336	0.205	0.062	6.08799e-41	3	Fam214a
1.94927e-45	0.399051	0.365	0.149	6.17003e-41	3	Baz2b
3.96586e-44	0.502594	0.537	0.266	1.25531e-39	3	Malt1
4.33942e-44	0.306817	0.21	0.065	1.37356e-39	3	Susd3
9.9517e-44	0.281201	0.181	0.051	3.15001e-39	3	Ttpal
1.46494e-43	0.35577	0.252	0.088	4.63698e-39	3	Prkcd
1.82699e-42	0.286467	0.229	0.075	5.78296e-38	3	Id3
1.89131e-42	0.398461	0.463	0.213	5.98655e-38	3	Camk2d
2.3012e-42	0.369803	0.311	0.121	7.28398e-38	3	Slc12a6
1.61424e-40	0.253731	0.185	0.056	5.10954e-36	3	Notch2
1.61786e-40	-0.504024	0.861	0.888	5.12102e-36	3	Lat
2.50549e-40	0.3838	0.311	0.125	7.93063e-36	3	Csnk1g3
4.52329e-40	0.35042	0.353	0.148	1.43176e-35	3	Plekha2
5.0619e-40	0.304597	0.206	0.067	1.60224e-35	3	Mgrn1
6.99629e-40	0.266544	0.114	0.025	2.21454e-35	3	Myo5a
8.46878e-40	0.260697	0.157	0.043	2.68062e-35	3	Unc119
2.12439e-39	0.434359	0.605	0.337	6.72435e-35	3	Zfp36
4.73467e-39	0.359546	0.284	0.111	1.49867e-34	3	Sp140
4.79069e-39	0.455819	0.926	0.756	1.5164e-34	3	Cyba
7.56268e-39	0.470046	0.569	0.305	2.39382e-34	3	Atp6v0b
1.00943e-38	0.435412	0.333	0.143	3.19514e-34	3	Brwd1
1.20327e-38	-0.523377	0.809	0.847	3.80872e-34	3	Lck
2.0584e-38	0.271728	0.194	0.062	6.51546e-34	3	Mgat1
2.6967e-38	0.324594	0.198	0.065	8.53587e-34	3	Eif2ak3
3.32529e-38	0.361851	0.517	0.256	1.05255e-33	3	Cmtm7
4.40801e-38	0.459321	0.541	0.292	1.39527e-33	3	Ly6a
1.55839e-37	0.304015	0.197	0.065	4.93277e-33	3	Ublcp1
1.83777e-37	0.390425	0.914	0.762	5.8171e-33	3	Srgn
2.08208e-37	0.420611	0.465	0.228	6.59042e-33	3	Map3k1
2.17052e-37	0.373467	0.337	0.144	6.87035e-33	3	Birc3
5.05536e-37	-0.545587	0.835	0.874	1.60017e-32	3	Tcf7
1.15196e-36	0.458531	0.544	0.291	3.6463e-32	3	Fli1
2.5107e-36	-0.553901	0.795	0.847	7.94711e-32	3	Lef1
2.55561e-36	0.256103	0.163	0.049	8.08929e-32	3	Prcp
3.88038e-36	-0.527074	0.839	0.854	1.22826e-31	3	Ms4a6b
4.1181e-36	0.31406	0.29	0.118	1.3035e-31	3	Glcci1
6.22153e-36	0.286714	0.228	0.082	1.9693e-31	3	Rabep2
6.76104e-36	0.330593	0.343	0.149	2.14007e-31	3	Map4k1
1.0992e-35	0.342739	0.282	0.115	3.4793e-31	3	Helz2
2.31438e-35	0.348807	0.321	0.139	7.32571e-31	3	Clec2i
6.76243e-35	0.446945	0.732	0.48	2.14051e-30	3	Iqgap1
6.79369e-35	0.33238	0.269	0.107	2.15041e-30	3	Trim34a
7.8515e-35	0.421029	0.561	0.303	2.48524e-30	3	Erp29
4.39616e-34	0.452454	0.578	0.338	1.39152e-29	3	Arpc5l
1.31418e-33	0.346376	0.368	0.17	4.15977e-29	3	Tcf3
1.66188e-33	0.312279	0.266	0.108	5.26035e-29	3	Lrmp
4.22781e-33	0.399236	0.582	0.327	1.33823e-28	3	Ier5
1.62876e-32	0.44055	0.845	0.659	5.15551e-28	3	Foxp1
5.08429e-32	0.295326	0.205	0.075	1.60933e-27	3	Far1
5.22282e-32	0.33864	0.416	0.204	1.65318e-27	3	Sipa1
6.76096e-32	0.371361	0.479	0.253	2.14005e-27	3	BE692007
1.36106e-31	0.296067	0.262	0.108	4.30817e-27	3	Gngt2
2.75601e-31	0.286904	0.311	0.136	8.7236e-27	3	Hexb
6.15384e-31	0.301329	0.24	0.096	1.94788e-26	3	Snap29
1.98751e-30	0.330997	0.427	0.218	6.29108e-26	3	Neurl3
2.8914e-30	0.280171	0.253	0.104	9.15216e-26	3	Plp2
3.25012e-30	0.377231	0.592	0.338	1.02876e-25	3	Bach2
6.77407e-30	0.282128	0.443	0.227	2.1442e-25	3	Prr13
9.18549e-30	0.266876	0.222	0.087	2.90748e-25	3	Colgalt1
9.87203e-30	0.324727	0.329	0.154	3.12479e-25	3	Gm20559
1.69223e-29	0.35669	0.49	0.263	5.35643e-25	3	Klhl24
3.24482e-29	0.385312	0.572	0.336	1.02708e-24	3	Nap1l1
4.55464e-29	0.357756	0.459	0.245	1.44168e-24	3	Etnk1
7.84303e-29	0.312636	0.36	0.174	2.48256e-24	3	Ctsc
8.63215e-29	0.396068	0.779	0.538	2.73233e-24	3	Xist
9.77532e-29	0.28655	0.249	0.104	3.09418e-24	3	Fh1
1.19335e-28	0.279825	0.309	0.14	3.7773e-24	3	Arhgap25
1.38116e-28	0.384365	0.561	0.324	4.37179e-24	3	Tgfb1
1.44647e-28	-0.472865	0.752	0.789	4.57851e-24	3	Skap1
1.46083e-28	-0.530457	0.697	0.764	4.62396e-24	3	Emb
2.04221e-28	0.339472	0.423	0.218	6.46421e-24	3	Sh3bp5
2.22998e-28	0.268035	0.32	0.147	7.05856e-24	3	BC004004
2.5272e-28	0.266735	0.218	0.087	7.99936e-24	3	Adrb2
3.16247e-28	-0.264297	0.985	0.988	1.00102e-23	3	Eef1b2
4.65935e-28	0.280779	0.284	0.127	1.47482e-23	3	Map2k1
2.8195e-27	0.349535	0.56	0.326	8.92455e-23	3	Rabgap1l
1.37687e-26	0.283434	0.246	0.107	4.35819e-22	3	Fam204a
1.3888e-26	0.303682	0.407	0.211	4.39598e-22	3	Ubl3
1.74007e-26	0.35129	0.469	0.258	5.50785e-22	3	Phip
2.88116e-26	0.309771	0.388	0.199	9.11973e-22	3	Mylip
7.2292e-26	0.350259	0.523	0.302	2.28826e-21	3	Tmod3
8.16877e-26	0.355556	0.681	0.428	2.58566e-21	3	Grb2
1.1042e-25	0.326445	0.933	0.808	3.49513e-21	3	Tsc22d3
1.14086e-25	0.334013	0.428	0.231	3.61116e-21	3	Tmem123
1.21638e-25	0.33043	0.403	0.213	3.85019e-21	3	Uvrag
2.34765e-25	-0.493904	0.651	0.692	7.43103e-21	3	Saraf
2.39412e-25	0.284661	0.384	0.197	7.57811e-21	3	Eml4
3.17919e-25	0.281236	0.372	0.19	1.00631e-20	3	Aff3
4.60048e-25	0.30172	0.375	0.194	1.45619e-20	3	Rrbp1
5.41045e-25	-0.44551	0.767	0.797	1.71257e-20	3	Atp1b3
6.76638e-25	0.266638	0.32	0.155	2.14176e-20	3	Tmbim4
7.94664e-25	0.351057	0.754	0.52	2.51535e-20	3	Kmt2e
1.22822e-24	0.309501	0.933	0.898	3.8877e-20	3	mt-Nd4
1.38223e-24	0.252065	0.273	0.126	4.37518e-20	3	Trim35
2.35302e-24	0.306156	0.315	0.156	7.44801e-20	3	St8sia4
2.83449e-24	0.284656	0.323	0.159	8.97201e-20	3	Chd9
3.71886e-24	0.259216	0.27	0.127	1.17713e-19	3	Fuca1
3.84104e-24	-0.517939	0.586	0.646	1.2158e-19	3	Cd247
4.5037e-24	0.281379	0.44	0.24	1.42556e-19	3	Bin1
5.08877e-24	0.257382	0.285	0.135	1.61075e-19	3	Ctso
1.10439e-23	0.305187	0.497	0.282	3.49573e-19	3	Itsn2
1.35962e-23	0.257416	0.307	0.15	4.30362e-19	3	Spag9
1.63432e-23	0.27387	0.439	0.24	5.17311e-19	3	Atp2a3
1.74581e-23	-0.420669	0.75	0.793	5.526e-19	3	Hcst
4.24277e-23	0.319701	0.399	0.217	1.34296e-18	3	Slc38a1
4.68573e-23	-0.390984	0.827	0.85	1.48317e-18	3	Npc2
6.66184e-23	0.254572	0.278	0.133	2.10867e-18	3	Syngr2
8.431e-23	-0.506005	0.594	0.667	2.66866e-18	3	Rgs10
9.52121e-23	0.349622	0.754	0.522	3.01375e-18	3	Zfp706
9.57649e-23	0.303865	0.912	0.753	3.03125e-18	3	Lsp1
1.18886e-22	0.317585	0.461	0.262	3.76311e-18	3	St6gal1
2.69655e-22	0.25379	0.289	0.141	8.53538e-18	3	Limd1
4.13981e-22	0.305322	0.344	0.181	1.31037e-17	3	Bmyc
6.56361e-22	-0.448479	0.692	0.722	2.07758e-17	3	Fyb
6.93552e-22	-0.427594	0.787	0.78	2.1953e-17	3	Selplg
2.1132e-21	0.268728	0.347	0.182	6.68891e-17	3	Herpud1
2.41996e-21	0.293225	0.593	0.369	7.65988e-17	3	Pgls
4.27221e-21	0.27699	0.312	0.161	1.35228e-16	3	Cib1
4.49338e-21	0.306116	0.541	0.33	1.42229e-16	3	Foxn3
7.77914e-21	0.266511	0.498	0.286	2.46233e-16	3	Hnrnph1
8.80675e-21	0.283621	0.4	0.224	2.7876e-16	3	AC149090,1
1.26163e-20	0.340579	0.659	0.447	3.99345e-16	3	Tut4
1.47815e-20	-0.468076	0.693	0.741	4.67878e-16	3	Thy1
1.63736e-20	0.34477	0.663	0.452	5.18274e-16	3	Csk
4.55135e-20	0.288293	0.556	0.347	1.44064e-15	3	Pten
5.00629e-20	-0.424207	0.628	0.684	1.58464e-15	3	Leprotl1
5.14733e-20	0.253678	0.258	0.127	1.62928e-15	3	Itpr1
5.22886e-20	0.32413	0.58	0.377	1.65509e-15	3	Pde7a
2.22373e-19	0.286639	0.351	0.197	7.03878e-15	3	Samd9l
2.56121e-19	0.289375	0.92	0.771	8.10701e-15	3	Clic1
3.03565e-19	0.324302	0.355	0.201	9.60876e-15	3	Herc4
5.44811e-19	-0.491373	0.696	0.753	1.72449e-14	3	Il7r
7.37778e-19	0.272391	0.655	0.427	2.33529e-14	3	Reep5
2.88771e-18	0.292834	0.467	0.284	9.14048e-14	3	Gpcpd1
7.08733e-18	0.258408	0.461	0.274	2.24335e-13	3	Dgkd
8.49748e-18	0.271639	0.945	0.883	2.68971e-13	3	mt-Nd5
9.34567e-18	0.26655	0.639	0.419	2.95819e-13	3	Mndal
1.57433e-17	0.266058	0.394	0.231	4.98323e-13	3	Ptk2b
1.90757e-17	0.257308	0.469	0.284	6.03802e-13	3	Zcchc7
9.93461e-17	0.285518	0.703	0.506	3.1446e-12	3	Ppdpf
1.63464e-16	0.261462	0.404	0.242	5.17412e-12	3	Hist1h1e
2.11879e-16	0.27643	0.722	0.535	6.70662e-12	3	Pde4b
2.33966e-16	0.266499	0.653	0.443	7.40572e-12	3	Hmgn1
6.6787e-16	0.28277	0.712	0.504	2.11401e-11	3	Gdi2
6.73721e-16	-0.3671	0.744	0.755	2.13253e-11	3	Dgka
6.99698e-16	0.290602	0.738	0.546	2.21475e-11	3	Add3
2.87139e-15	0.260348	0.395	0.239	9.08881e-11	3	Ash1l
5.38114e-15	0.259076	0.597	0.407	1.70329e-10	3	Sec11c
1.35717e-14	-0.471242	0.537	0.592	4.29585e-10	3	Slfn1
6.67177e-14	-0.427321	0.538	0.581	2.11181e-09	3	Itk
1.07933e-13	-0.429299	0.499	0.54	3.41639e-09	3	Arl4c
1.25745e-13	-0.336459	0.724	0.733	3.98019e-09	3	Ldha
1.66174e-13	-0.400005	0.41	0.475	5.2599e-09	3	Cd27
1.69933e-13	-0.460291	0.454	0.506	5.37888e-09	3	Cd28
2.16679e-13	-0.419388	0.526	0.565	6.85855e-09	3	Gm2682
2.62904e-13	0.250049	0.613	0.443	8.3217e-09	3	Cnp
3.4617e-13	0.256556	0.624	0.443	1.09573e-08	3	Arf6
4.01237e-13	0.271379	0.57	0.388	1.27004e-08	3	Dnajc7
4.87516e-13	-0.439918	0.426	0.483	1.54314e-08	3	Nsg2
5.66371e-13	-0.328651	0.815	0.799	1.79273e-08	3	H2-Q7
5.36697e-12	-0.406542	0.491	0.535	1.69881e-07	3	Vps37b
8.43895e-12	-0.430859	0.463	0.501	2.67118e-07	3	Prkch
1.18185e-11	-0.410613	0.408	0.467	3.74092e-07	3	Txk
1.40761e-11	-0.38584	0.478	0.525	4.45551e-07	3	Prkcq
1.73833e-11	-0.396294	0.443	0.485	5.50235e-07	3	Otulinl
9.36434e-10	-0.275835	0.811	0.784	2.96409e-05	3	Tubb5
1.70238e-09	-0.369733	0.47	0.506	5.38854e-05	3	Bcl11b
2.05685e-09	-0.379589	0.577	0.602	6.51055e-05	3	Actn1
2.75061e-09	-0.369883	0.486	0.516	8.7065e-05	3	Inpp4b
4.46204e-09	-0.393909	0.427	0.464	0.000141237	3	Fam78a
5.11329e-09	-0.37468	0.284	0.347	0.000161851	3	Zap70
5.40036e-09	-0.39861	0.34	0.386	0.000170938	3	Lcp2
6.97473e-09	-0.380488	0.471	0.487	0.000220771	3	Utrn
9.31661e-09	-0.277818	0.739	0.718	0.000294899	3	Peli1
1.11732e-08	-0.297401	0.576	0.584	0.000353665	3	Prdx6
1.40347e-08	-0.431858	0.548	0.571	0.000444242	3	AW112010
1.41727e-08	-0.278817	0.874	0.843	0.000448607	3	Gimap3
2.01234e-08	-0.49806	0.522	0.573	0.000636965	3	Igfbp4
3.85788e-08	-0.330955	0.533	0.55	0.00122113	3	Gramd3
5.3157e-08	-0.429088	0.395	0.444	0.00168258	3	Cd5
7.79094e-08	-0.27711	0.788	0.765	0.00246607	3	Satb1
1.37451e-07	-0.342611	0.629	0.627	0.00435074	3	Rflnb
1.50211e-07	-0.360254	0.556	0.565	0.00475464	3	Tnfaip3
2.08859e-07	-0.350331	0.372	0.41	0.00661101	3	Znrf1
3.32607e-07	-0.277576	0.632	0.614	0.010528	3	Bin2
4.97125e-07	-0.270091	0.669	0.638	0.0157355	3	Pdcd4
5.91419e-07	-0.271685	0.557	0.553	0.0187202	3	Srpk1
7.6118e-07	-0.289042	0.627	0.608	0.0240936	3	Itgb7
9.338e-07	-0.364952	0.106	0.166	0.0295576	3	Pdlim4
1.33467e-06	-0.307479	0.363	0.397	0.0422464	3	Klk8
1.48915e-06	-0.324189	0.414	0.439	0.0471362	3	Fam189b
1.62117e-06	-0.32297	0.376	0.407	0.051315	3	Gtf2i
1.72697e-06	-0.307355	0.621	0.601	0.0546638	3	Chd3
2.467e-06	-0.332624	0.62	0.606	0.078088	3	Ifi47
4.335e-06	-0.30919	0.483	0.482	0.137216	3	Tes
4.63537e-06	-0.293301	0.411	0.429	0.146723	3	Ctsd
4.77568e-06	-0.322042	0.207	0.26	0.151165	3	Gstp3
5.1375e-06	-0.291788	0.364	0.4	0.162617	3	Rinl
6.12858e-06	-0.313742	0.282	0.324	0.193988	3	Themis
7.58198e-06	-0.281062	0.194	0.248	0.239993	3	Sntb1
1.06487e-05	-0.326026	0.42	0.43	0.337064	3	Trac
1.07102e-05	-0.288748	0.715	0.683	0.339011	3	Gimap4
1.36769e-05	-0.374118	0.266	0.31	0.432916	3	Cd4
2.38345e-05	-0.285804	0.382	0.392	0.754433	3	Tmem9b
2.44929e-05	-0.298639	0.272	0.31	0.775274	3	Frmd8
2.52773e-05	-0.30283	0.286	0.326	0.800103	3	Ramp1
2.83426e-05	-0.321139	0.462	0.46	0.89713	3	Tagap
3.24076e-05	-0.297995	0.513	0.497	1	3	Fyn
3.27775e-05	-0.355979	0.337	0.375	1	3	Ctsw
3.44041e-05	-0.271707	0.182	0.229	1	3	Itm2c
3.62969e-05	-0.31163	0.244	0.284	1	3	Spn
5.82798e-05	-0.385407	0.545	0.536	1	3	Selenop
7.53992e-05	-0.31156	0.236	0.273	1	3	Kcnn4
7.68377e-05	-0.277039	0.104	0.149	1	3	Gata3
8.20741e-05	-0.268246	0.21	0.249	1	3	Ppm1h
8.48814e-05	-0.276026	0.431	0.452	1	3	Ccnd2
0.000105605	-0.302251	0.426	0.427	1	3	01,09,2009
0.00013777	-0.265609	0.426	0.435	1	3	Tecpr1
0.000137826	-0.314982	0.424	0.427	1	3	Ass1
0.000153606	-0.268397	0.315	0.343	1	3	Galnt6
0.00016301	-0.288883	0.341	0.359	1	3	Il6ra
0.000207578	-0.386671	0.359	0.393	1	3	Dapl1
0.000279093	-0.320693	0.677	0.662	1	3	Smc4
0.000333771	-0.269073	0.281	0.307	1	3	Cd96
0.000432872	-0.250158	0.182	0.221	1	3	Kif1b
0.000467362	-0.289479	0.312	0.333	1	3	Atp1b1
0.000658242	-0.329701	0.376	0.394	1	3	Rgcc
0.000679898	-0.307903	0.288	0.307	1	3	Cd6
0.000788406	-0.275982	0.513	0.485	1	3	Ugcg
0.00100379	-0.264356	0.237	0.266	1	3	Dusp10
0.00111391	-0.318013	0.403	0.401	1	3	Dnajc15
0.00129784	-0.262882	0.209	0.236	1	3	Als2cl
0.00136235	-0.302809	0.332	0.338	1	3	Tent5c
0.00139316	-0.250318	0.542	0.498	1	3	Gramd1a
0.00139474	-0.259317	0.214	0.239	1	3	Camk4
0.00185497	-0.260916	0.195	0.224	1	3	Ifi208
0.00349734	-0.25421	0.225	0.25	1	3	Tesc
0.00352392	-0.254502	0.376	0.373	1	3	Lfng
0.00427419	-0.316865	0.173	0.199	1	3	Cd40lg
0.004463	-0.27748	0.538	0.517	1	3	Bcl2
0.0062734	-0.332917	0.268	0.29	1	3	Klrd1
1.83634e-77	0.323176	1	0.999	5.81256e-73	4	Tmsb10
5.95586e-72	-1.91982	0.005	0.364	1.88521e-67	4	Nkg7
1.86408e-71	-2.29123	0.087	0.44	5.90038e-67	4	Cd8b1
1.77717e-61	-0.500697	0.984	0.995	5.62528e-57	4	Rps12
1.59541e-58	-1.3975	0.008	0.316	5.04995e-54	4	Cd8a
1.66354e-45	-1.04047	0.036	0.304	5.26561e-41	4	Klrd1
1.91578e-42	-0.904745	0.177	0.474	6.06402e-38	4	Epsti1
6.45244e-42	-0.309277	0.997	0.998	2.04239e-37	4	Rpl37a
5.62132e-39	-0.267425	1	0.999	1.77932e-34	4	Rpl17
9.88837e-39	-0.840093	0.284	0.587	3.12997e-34	4	AW112010
1.05647e-38	-0.680167	0.429	0.724	3.34403e-34	4	Tagln2
6.29442e-33	-0.598604	1	1	1.99237e-28	4	Gm42418
6.90222e-32	0.306626	0.998	0.996	2.18476e-27	4	Pfn1
7.58724e-32	0.693268	0.586	0.432	2.40159e-27	4	Cd5
6.66749e-30	-0.507844	0.732	0.899	2.11046e-25	4	Ly6e
1.34343e-29	0.3942	0.978	0.974	4.25236e-25	4	Cd52
1.39539e-29	-0.777025	0.105	0.326	4.41684e-25	4	Fam241a
1.44758e-28	-0.663734	0.173	0.415	4.58201e-24	4	Dnajc15
2.15871e-28	-0.689263	0.003	0.171	6.83296e-24	4	Plac8
7.18188e-28	0.27654	1	0.999	2.27328e-23	4	Ubb
8.39561e-28	-0.271407	0.99	0.994	2.65746e-23	4	Rpl12
1.47235e-27	-0.789888	0.58	0.77	4.66042e-23	4	AY036118
1.67231e-27	0.369137	0.987	0.982	5.29337e-23	4	H3f3b
2.23753e-27	-0.588662	0.105	0.323	7.08244e-23	4	H2-Q6
3.53852e-27	-0.69135	0.235	0.484	1.12005e-22	4	S100a11
5.89147e-27	0.712125	0.36	0.207	1.86483e-22	4	Itm2a
1.175e-26	-0.311558	0.96	0.985	3.71922e-22	4	Rps6
2.24901e-26	0.413349	0.906	0.885	7.11879e-22	4	Lat
2.20366e-25	0.357773	0.968	0.937	6.97525e-21	4	Cd3g
2.11463e-24	0.616963	0.249	0.121	6.69343e-20	4	Stmn1
2.39764e-23	-1.2427	0.008	0.151	7.58926e-19	4	Ly6c2
4.21234e-23	-0.644465	0.016	0.164	1.33333e-18	4	Il2rb
4.45506e-23	0.29337	0.981	0.975	1.41016e-18	4	Limd2
5.11482e-23	-0.622029	0.181	0.384	1.619e-18	4	Ctsw
5.68578e-23	0.568612	0.409	0.273	1.79972e-18	4	Mbd2
1.92971e-22	-0.690483	0.017	0.164	6.1081e-18	4	Ahnak
2.8196e-22	-0.251449	0.983	0.991	8.92487e-18	4	Rack1
3.33544e-22	0.468343	0.903	0.883	1.05577e-17	4	Txnip
8.50522e-22	0.288794	0.989	0.995	2.69216e-17	4	Klf2
1.05887e-21	0.363853	0.906	0.885	3.35163e-17	4	Tle5
1.07442e-21	0.647328	0.242	0.124	3.40087e-17	4	Ddit4
1.86024e-21	-0.532281	0.647	0.822	5.88823e-17	4	Crip1
2.49535e-21	-0.343266	0.759	0.895	7.89853e-17	4	mt-Nd5
5.32568e-21	-0.354176	0.765	0.912	1.68574e-16	4	Rpl23a
6.80099e-21	0.540013	0.347	0.22	2.15272e-16	4	Brd1
1.63089e-20	-0.29528	0.902	0.961	5.16225e-16	4	Rpl4
1.81255e-20	-0.42691	0.041	0.194	5.73726e-16	4	Glipr2
3.81368e-19	-0.425844	0.022	0.154	1.20714e-14	4	Pde2a
4.54858e-19	-0.638775	0.219	0.401	1.43976e-14	4	Dapl1
6.59948e-19	0.360627	0.857	0.844	2.08893e-14	4	Lck
8.34101e-19	-0.289575	0.9	0.964	2.64018e-14	4	mt-Nd2
2.06829e-18	-0.46675	0.345	0.56	6.54675e-14	4	Cd69
2.92199e-18	0.536865	0.498	0.402	9.24899e-14	4	Znrf1
7.30589e-18	-0.435147	0.082	0.239	2.31253e-13	4	Sidt1
1.03709e-17	0.379557	0.842	0.825	3.28271e-13	4	Arhgef1
1.0962e-17	-0.544537	0.345	0.567	3.4698e-13	4	Gm26917
1.19016e-17	-0.702599	0.152	0.319	3.76721e-13	4	Ly6a
2.52272e-17	-0.415582	0.117	0.286	7.98517e-13	4	Apobec3
2.89734e-17	0.418186	0.838	0.815	9.17095e-13	4	Zfp36l2
5.5778e-17	0.302113	0.937	0.929	1.76554e-12	4	Sh3bgrl3
5.82771e-17	-0.400754	0.591	0.783	1.84465e-12	4	Srgn
6.80149e-17	0.32093	0.906	0.914	2.15288e-12	4	Ets1
1.23604e-16	-0.909798	0.014	0.123	3.91242e-12	4	Cd79b
3.9907e-16	0.306417	0.935	0.947	1.26318e-11	4	Ftl1
4.24628e-16	0.279282	0.959	0.952	1.34407e-11	4	Cd3e
4.32528e-16	-0.379923	0.548	0.749	1.36908e-11	4	Thy1
5.46598e-16	0.519264	0.35	0.242	1.73015e-11	4	Tesc
6.18465e-16	-0.367351	0.019	0.13	1.95763e-11	4	Cst7
7.13009e-16	0.417788	0.702	0.659	2.25689e-11	4	Rgs10
1.08366e-15	0.259086	0.979	0.985	3.4301e-11	4	Ptma
1.08526e-15	0.459239	0.574	0.498	3.43518e-11	4	Cd28
2.84319e-15	-0.43887	0.103	0.25	8.99954e-11	4	Prr13
3.38046e-15	0.26619	0.959	0.963	1.07002e-10	4	Fxyd5
3.92174e-15	0.269962	0.946	0.955	1.24135e-10	4	Itm2b
5.56142e-15	0.466736	0.418	0.317	1.76036e-10	4	Ramp1
5.66412e-15	0.391187	0.685	0.674	1.79286e-10	4	Skp1a
5.68923e-15	-0.419355	0.265	0.453	1.80081e-10	4	Adgre5
9.66662e-15	0.409334	0.669	0.63	3.05977e-10	4	Pkm
1.79585e-14	0.412146	0.42	0.3	5.6844e-10	4	Cd4
2.33964e-14	0.336381	0.8	0.764	7.40565e-10	4	Satb1
3.31343e-14	0.323142	0.878	0.871	1.0488e-09	4	Tcf7
4.59122e-14	0.339476	0.786	0.774	1.45326e-09	4	Cytip
8.02891e-14	-0.398449	0.13	0.28	2.54139e-09	4	Cd55
1.55893e-13	0.436635	0.645	0.6	4.93448e-09	4	Chd3
1.58021e-13	0.337536	0.78	0.781	5.00183e-09	4	Ypel3
1.86335e-13	0.314182	0.827	0.835	5.89808e-09	4	Atp5g3
1.99842e-13	0.326289	0.93	0.908	6.32559e-09	4	Ccr7
2.66886e-13	-0.299306	0.341	0.529	8.44775e-09	4	Bcl2
3.10044e-13	0.258803	0.967	0.967	9.81381e-09	4	Oaz1
5.55337e-13	-0.30263	0.189	0.359	1.75781e-08	4	Tpst2
5.64958e-13	-0.404622	0.258	0.429	1.78826e-08	4	Pim1
6.14114e-13	-0.301789	0.035	0.137	1.94385e-08	4	Socs3
8.459e-13	-0.299677	0.03	0.129	2.67753e-08	4	Ms4a4c
9.41638e-13	0.399825	0.498	0.415	2.98057e-08	4	Tspan32
1.10865e-12	-0.400461	0.32	0.502	3.50921e-08	4	Ifngr1
1.42322e-12	0.291061	0.867	0.842	4.50493e-08	4	Lef1
2.14512e-12	-0.394398	0.775	0.883	6.78994e-08	4	Lars2
2.22773e-12	-0.270376	0.016	0.102	7.05144e-08	4	Cd72
4.80879e-12	-0.291405	0.065	0.177	1.52213e-07	4	Dpp4
5.7908e-12	0.374268	0.651	0.641	1.83296e-07	4	Cd247
7.95638e-12	-0.307489	0.063	0.173	2.51843e-07	4	Cd226
8.20768e-12	0.400136	0.135	0.067	2.59798e-07	4	Sox4
1.14717e-11	-0.55873	0.139	0.268	3.63115e-07	4	Lgals1
1.2625e-11	-0.28287	0.086	0.204	3.9962e-07	4	Runx3
1.38528e-11	-0.427012	0.092	0.206	4.38482e-07	4	Fos
1.635e-11	0.271722	0.865	0.88	5.17526e-07	4	Pnrc1
2.15235e-11	0.319141	0.878	0.86	6.81284e-07	4	Gimap6
2.7708e-11	-0.284683	0.084	0.199	8.77043e-07	4	Kcnq1ot1
6.84615e-11	-0.871402	0.022	0.1	2.16701e-06	4	H2-Ab1
7.14501e-11	0.270724	0.862	0.865	2.26161e-06	4	Ucp2
7.42477e-11	-0.267833	0.593	0.759	2.35016e-06	4	Il7r
9.01641e-11	-0.263847	0.048	0.142	2.85396e-06	4	Ncf4
9.60402e-11	-0.313727	0.071	0.176	3.03996e-06	4	H2-DMa
1.34886e-10	0.374726	0.629	0.631	4.26954e-06	4	Gpsm3
1.48065e-10	-0.2751	0.12	0.246	4.68671e-06	4	Rras2
2.58132e-10	-0.275405	0.068	0.168	8.17064e-06	4	Tent5a
2.9265e-10	-0.29345	0.345	0.515	9.26326e-06	4	Xrn2
3.84285e-10	0.45879	0.526	0.485	1.21638e-05	4	Ugcg
3.93047e-10	0.322651	0.821	0.846	1.24411e-05	4	Gimap3
6.68406e-10	-0.272497	0.306	0.472	2.11571e-05	4	Ier2
9.0481e-10	0.290116	0.758	0.744	2.864e-05	4	Hnrnpk
9.72139e-10	-0.294428	0.372	0.548	3.07711e-05	4	Arl4c
1.23051e-09	-0.260304	0.111	0.225	3.89494e-05	4	Kif1b
1.71428e-09	0.261265	0.832	0.854	5.4262e-05	4	Gnai2
2.35366e-09	-0.267572	0.152	0.276	7.45003e-05	4	BE692007
2.38837e-09	0.280082	0.758	0.754	7.5599e-05	4	Dgka
2.39997e-09	-1.21832	0.04	0.115	7.59663e-05	4	Cd79a
3.99635e-09	0.33985	0.607	0.592	0.000126496	4	Ppp1cc
4.8839e-09	-0.466034	0.051	0.133	0.00015459	4	Itgb1
6.17561e-09	-0.276977	0.144	0.263	0.000195476	4	Rnf213
6.17741e-09	0.388456	0.466	0.415	0.000195534	4	Rbm38
6.31816e-09	0.260145	0.802	0.822	0.000199989	4	Gng5
7.63995e-09	-1.38128	0.051	0.127	0.000241827	4	H2-Aa
7.65703e-09	-0.350419	0.368	0.513	0.000242368	4	Stat1
8.16872e-09	-0.280222	0.074	0.166	0.000258564	4	Pglyrp1
9.93543e-09	0.416539	0.273	0.205	0.000314486	4	Purb
1.16375e-08	-0.302125	0.171	0.294	0.000368361	4	Zyx
1.20796e-08	0.324518	0.743	0.76	0.000382354	4	Crlf3
1.83407e-08	-0.253386	0.049	0.127	0.000580537	4	Rhob
2.0261e-08	-0.28144	0.311	0.459	0.000641323	4	Ccnd2
2.23526e-08	-0.310097	0.353	0.501	0.000707527	4	Itga4
2.40273e-08	-1.06125	0.04	0.108	0.000760537	4	H2-Eb1
2.68562e-08	-0.36614	0.032	0.1	0.000850079	4	Isg15
2.80211e-08	0.429179	0.365	0.302	0.000886952	4	Cd6
2.9394e-08	0.276565	0.685	0.685	0.000930409	4	Gimap4
3.48621e-08	0.258997	0.789	0.813	0.00110349	4	Stk17b
4.9969e-08	-0.270242	0.209	0.339	0.00158167	4	Bst2
5.94367e-08	0.277921	0.7	0.712	0.00188135	4	Tmem50a
6.48277e-08	0.371183	0.211	0.147	0.00205199	4	Ranbp9
7.96784e-08	0.344763	0.54	0.53	0.00252206	4	Fkbp1a
8.1764e-08	0.395551	0.341	0.285	0.00258807	4	Atxn10
1.1175e-07	0.30901	0.591	0.593	0.00353722	4	Hnrnpl
1.35874e-07	0.341081	0.577	0.534	0.00430082	4	Selenop
1.59489e-07	0.2512	0.729	0.733	0.00504829	4	Ldha
1.6426e-07	-2.58925	0.17	0.265	0.00519932	4	Cd74
3.05834e-07	0.251535	0.685	0.714	0.00968056	4	Arf5
3.85573e-07	-0.256563	0.345	0.478	0.0122045	4	Jun
6.50505e-07	0.328824	0.512	0.501	0.0205904	4	Gramd1a
7.68043e-07	0.339353	0.26	0.202	0.0243108	4	Rab21
8.07441e-07	0.337981	0.181	0.125	0.0255579	4	Csnk2a2
8.42179e-07	0.315294	0.165	0.11	0.0266575	4	Ppp2cb
8.73277e-07	0.343727	0.494	0.479	0.0276418	4	Cyb5a
9.81202e-07	0.270773	0.525	0.51	0.031058	4	Il16
1.02385e-06	0.356992	0.51	0.493	0.0324078	4	Smc6
1.49355e-06	0.338295	0.672	0.663	0.0472752	4	Smc4
1.63802e-06	0.299453	0.599	0.587	0.0518482	4	Slfn1
2.81104e-06	0.298284	0.491	0.476	0.0889778	4	Rasal3
3.45e-06	0.350169	0.391	0.366	0.109203	4	Fam104a
4.45885e-06	0.278164	0.628	0.636	0.141136	4	Dnaja1
5.76248e-06	0.265602	0.545	0.531	0.1824	4	Vps37b
9.57697e-06	0.2636	0.718	0.736	0.30314	4	Emp3
9.66465e-06	0.31422	0.507	0.51	0.305915	4	Ppp2r5a
9.71726e-06	0.304424	0.353	0.308	0.30758	4	Mllt3
1.14293e-05	0.369916	0.185	0.135	0.361773	4	Chchd10
2.04381e-05	0.308296	0.372	0.336	0.646928	4	Pik3ip1
2.44377e-05	0.275345	0.249	0.194	0.773526	4	Cd40lg
2.95878e-05	0.276006	0.477	0.466	0.936543	4	Csk
4.29089e-05	0.299497	0.482	0.482	1	4	Otulinl
4.51926e-05	0.281967	0.124	0.083	1	4	Rb1
6.59816e-05	0.279628	0.377	0.356	1	4	Cacybp
0.00011128	-0.294373	0.653	0.76	1	4	S100a10
0.000115151	0.263784	0.447	0.433	1	4	Cited2
0.00012142	0.32813	0.372	0.357	1	4	Drap1
0.000126849	0.296248	0.209	0.158	1	4	Izumo1r
0.000161045	0.291762	0.493	0.499	1	4	Fyn
0.000186921	0.270621	0.139	0.1	1	4	Cnn3
0.000200977	0.277966	0.529	0.535	1	4	Foxo1
0.000221565	0.258648	0.539	0.557	1	4	Ccnd3
0.000342022	0.294487	0.363	0.336	1	4	Tent5c
0.00038555	0.251683	0.479	0.482	1	4	Tes
0.000391034	0.252406	0.219	0.18	1	4	Faah
0.000391463	0.314734	0.265	0.232	1	4	1110008P14Rik
0.000455217	0.282213	0.314	0.289	1	4	Churc1
0.000487322	0.285414	0.209	0.174	1	4	Retreg2
0.000611579	0.282448	0.39	0.381	1	4	Pip4k2a
0.00066545	0.259504	0.185	0.15	1	4	Egln2
0.000817693	0.280297	0.475	0.49	1	4	Pabpn1
0.0010331	0.272638	0.147	0.114	1	4	Egln1
0.00110463	0.272834	0.358	0.348	1	4	Prdx5
0.00165221	-0.253664	0.149	0.203	1	4	Ly6c1
0.00198366	0.252838	0.222	0.193	1	4	Impdh1
0.00303771	0.267072	0.293	0.276	1	4	Mettl9
0.00355128	0.271036	0.296	0.283	1	4	Spint2
0.00362046	0.265827	0.181	0.151	1	4	Gpr146
0.00430113	0.267704	0.263	0.243	1	4	Frat2
0.00513038	0.273717	0.247	0.221	1	4	Trat1
0.00637621	0.250027	0.189	0.163	1	4	Minpp1
0.00672589	0.250421	0.323	0.313	1	4	Rab3ip
0.00786676	0.284419	0.208	0.187	1	4	Spop
0.00808721	0.258423	0.353	0.35	1	4	Hmgn2
0.00837001	0.253184	0.422	0.43	1	4	Trac
0.00896768	0.254625	0.165	0.14	1	4	Dck
0	4.07473	0.847	0.054	0	5	Ccl5
0	2.94248	0.849	0.11	0	5	Ly6c2
0	1.85342	0.774	0.127	0	5	Il2rb
0	1.71058	0.607	0.047	0	5	Ctla2a
0	1.27785	0.515	0.021	0	5	Cxcr3
0	1.02359	0.182	0.001	0	5	Klra7
0	0.958467	0.253	0.002	0	5	Gzmm
0	0.90626	0.299	0.002	0	5	Xcl1
0	0.683759	0.262	0.004	0	5	Samd3
1.22528e-289	0.863783	0.351	0.024	3.87839e-285	5	Eomes
1.18225e-261	1.90726	0.967	0.314	3.74218e-257	5	Nkg7
8.85106e-248	0.576697	0.236	0.011	2.80163e-243	5	Il18rap
7.41826e-237	0.423059	0.119	0.001	2.3481e-232	5	Klra6
1.18808e-226	1.13172	0.536	0.081	3.76062e-222	5	Hopx
1.68945e-222	1.10796	0.51	0.075	5.34762e-218	5	Ifitm10
2.61281e-218	0.676752	0.136	0.002	8.27034e-214	5	Klrc1
6.8686e-217	1.19855	0.362	0.037	2.17412e-212	5	Anxa2
1.16638e-192	1.34411	0.63	0.134	3.69193e-188	5	Ahnak
1.85042e-181	0.516129	0.128	0.003	5.85715e-177	5	Klre1
2.01809e-181	0.717458	0.215	0.014	6.38785e-177	5	Cd160
1.7042e-176	1.23639	0.335	0.039	5.39431e-172	5	S100a6
2.23225e-173	1.06418	0.536	0.104	7.06573e-169	5	Cst7
6.08371e-173	0.348541	0.14	0.005	1.92568e-168	5	Ifngas1
2.10755e-168	0.30526	0.111	0.002	6.67102e-164	5	Ccr5
2.19304e-164	0.384284	0.153	0.007	6.94162e-160	5	Ctla2b
4.096e-162	0.411656	0.109	0.002	1.29651e-157	5	Tcrg-C2
8.80984e-158	0.820522	0.153	0.007	2.78858e-153	5	Klrk1
1.41835e-154	1.32666	0.881	0.349	4.48951e-150	5	Ctsw
1.70729e-154	0.710253	0.316	0.04	5.40408e-150	5	Myo1f
3.49975e-146	0.412383	0.123	0.005	1.10777e-141	5	Tbx21
2.07717e-138	1.38785	0.195	0.016	6.57487e-134	5	Fcer1g
1.20923e-134	0.492862	0.23	0.024	3.82758e-130	5	Plek
8.89642e-113	0.292495	0.121	0.007	2.81598e-108	5	Runx2
9.65135e-113	0.74613	0.362	0.07	3.05494e-108	5	Tm6sf1
7.07782e-111	0.600019	0.297	0.048	2.24034e-106	5	1700025G04Rik
3.34447e-100	1.08615	0.709	0.269	1.05863e-95	5	Klrd1
5.67196e-99	1.01676	0.692	0.268	1.79535e-94	5	Zyx
1.34488e-98	0.822809	0.481	0.131	4.25694e-94	5	Pde2a
2.40524e-97	0.334612	0.117	0.008	7.61332e-93	5	Qrfp
1.23429e-95	1.17292	0.921	0.553	3.90691e-91	5	AW112010
2.15261e-95	0.972316	0.5	0.145	6.81366e-91	5	Pglyrp1
9.46106e-92	-2.28712	0.092	0.592	2.99471e-87	5	Igfbp4
5.72554e-89	0.695721	0.435	0.114	1.8123e-84	5	Itgb1
9.84578e-89	1.42587	0.665	0.261	3.11649e-84	5	Cd7
2.0279e-88	1.0808	0.86	0.474	6.41891e-84	5	Ifngr1
2.1074e-85	0.339945	0.109	0.008	6.67054e-81	5	Rbpms
7.54589e-83	0.455681	0.18	0.024	2.3885e-78	5	Acot7
1.76809e-80	0.515514	0.264	0.05	5.59654e-76	5	Cd44
5.58911e-71	0.287396	0.119	0.012	1.76912e-66	5	Slamf7
1.16427e-70	0.659812	0.391	0.111	3.68525e-66	5	Ms4a4c
1.2808e-70	0.86804	0.929	0.658	4.05412e-66	5	H2afz
1.65119e-68	0.797181	0.567	0.215	5.2265e-64	5	Sidt1
4.62475e-68	0.254583	0.115	0.012	1.46387e-63	5	Pogk
4.57755e-67	-0.973527	0.703	0.85	1.44893e-62	5	Lef1
6.18393e-65	0.317222	0.134	0.017	1.9574e-60	5	Chsy1
1.72907e-63	0.558091	0.316	0.083	5.47302e-59	5	St3gal6
2.77469e-61	0.713184	0.439	0.148	8.78273e-57	5	Plac8
1.74358e-59	0.541408	0.339	0.096	5.51895e-55	5	Peak1
2.79809e-57	0.747636	0.688	0.337	8.85681e-53	5	Rnf138
5.20514e-57	0.7516	0.797	0.442	1.64758e-52	5	Epsti1
6.6096e-56	-0.80163	0.722	0.855	2.09214e-51	5	Npc2
2.68514e-55	0.501553	0.998	0.994	8.49927e-51	5	Rps12
1.13265e-54	0.888233	0.236	0.058	3.58519e-50	5	Ikzf2
2.49605e-54	0.482136	0.253	0.063	7.90075e-50	5	Il18r1
3.12895e-52	0.370192	0.19	0.039	9.90408e-48	5	Ybx3
8.69016e-52	-0.787639	0.745	0.917	2.7507e-47	5	Ccr7
9.55148e-51	0.847584	0.822	0.535	3.02333e-46	5	Cd69
1.30968e-50	0.317097	0.151	0.026	4.14552e-46	5	Adora2a
6.83776e-50	-1.10718	0.362	0.64	2.16436e-45	5	Rflnb
1.58571e-49	-0.580433	0.994	0.995	5.01924e-45	5	Klf2
3.72365e-49	0.529033	0.379	0.129	1.17865e-44	5	Il10rb
2.95966e-48	0.635306	0.579	0.262	9.36821e-44	5	Apobec3
3.81949e-47	-1.2111	0.251	0.55	1.20898e-42	5	Selenop
6.40669e-47	0.287899	0.128	0.021	2.02791e-42	5	Cenpv
5.82919e-46	0.695297	0.707	0.387	1.84511e-41	5	Dnajc15
7.14608e-46	0.485698	0.31	0.098	2.26195e-41	5	Dennd4a
4.62243e-44	0.261725	0.136	0.025	1.46314e-39	5	Reck
1.24892e-43	0.658223	0.776	0.455	3.9532e-39	5	S100a11
1.25183e-43	0.35278	0.197	0.047	3.96241e-39	5	Nedd4
2.69779e-43	0.270378	0.128	0.022	8.53931e-39	5	Map3k8
7.45515e-43	0.414033	0.203	0.051	2.35978e-38	5	Mirt1
3.19002e-42	0.62643	0.82	0.504	1.00974e-37	5	Bcl2
4.70049e-42	0.260718	0.134	0.025	1.48785e-37	5	Katnb1
1.12674e-41	0.340832	0.161	0.035	3.56648e-37	5	Jaml
3.91721e-41	-1.10685	0.027	0.32	1.23991e-36	5	Cd4
4.8355e-40	0.563856	0.481	0.207	1.53058e-35	5	Stat4
7.15414e-40	0.262926	0.165	0.037	2.2645e-35	5	Ppm1j
8.3179e-40	-0.958477	0.255	0.526	2.63286e-35	5	Inpp4b
2.51666e-38	0.285956	0.134	0.027	7.96597e-34	5	Fcgrt
6.8596e-38	0.503823	0.529	0.241	2.17127e-33	5	Ptpn22
9.60269e-38	0.331421	0.119	0.022	3.03954e-33	5	Xdh
2.16936e-37	0.543711	0.933	0.773	6.86666e-33	5	Selplg
1.38955e-36	-1.08268	0.128	0.405	4.39834e-32	5	Rgcc
1.63726e-36	0.414273	0.297	0.103	5.18243e-32	5	AI506816
2.70158e-36	0.336378	0.195	0.053	8.55131e-32	5	Ptpn4
4.15162e-36	0.338947	0.228	0.068	1.31411e-31	5	Fgf13
1.26652e-35	-0.596775	0.831	0.889	4.00892e-31	5	Lat
5.92935e-35	0.382605	0.169	0.043	1.87682e-30	5	Myb
1.45194e-34	0.5173	0.937	0.783	4.59584e-30	5	Hcst
3.75978e-34	0.452702	0.412	0.175	1.19008e-29	5	Glipr2
4.43482e-34	0.339616	0.222	0.068	1.40375e-29	5	Mapre2
6.08799e-34	0.313441	0.138	0.031	1.92703e-29	5	Sytl3
9.28847e-33	0.487329	0.481	0.23	2.94008e-28	5	Prr13
1.09645e-31	0.262696	0.121	0.026	3.47061e-27	5	Gsto1
2.03007e-31	0.380408	0.27	0.097	6.42579e-27	5	Txndc5
3.39997e-31	0.335889	0.224	0.072	1.07619e-26	5	Prf1
6.11194e-31	0.298655	0.176	0.05	1.93461e-26	5	Sntb2
8.45885e-31	-0.85229	0.519	0.715	2.67748e-26	5	Ifi27l2a
1.11304e-30	-0.463804	0.952	0.971	3.52311e-26	5	Btg1
1.63877e-30	0.258725	0.172	0.048	5.18719e-26	5	Nod1
3.04153e-30	-0.385314	1	0.999	9.62735e-26	5	Malat1
3.69516e-30	0.328687	0.192	0.059	1.16963e-25	5	Icam1
4.25923e-30	0.693652	0.483	0.25	1.34817e-25	5	Lgals1
4.6371e-30	-0.454298	0.956	0.963	1.46778e-25	5	Fxyd5
9.38585e-30	0.259696	0.149	0.038	2.9709e-25	5	Smad3
9.54452e-30	0.263553	0.151	0.039	3.02113e-25	5	Crtam
9.90331e-30	-0.824462	0.412	0.596	3.1347e-25	5	Slfn1
1.32168e-29	0.547122	0.655	0.379	4.18351e-25	5	Pde7a
3.54527e-29	-0.385305	0.992	0.991	1.12218e-24	5	Fth1
8.68184e-29	0.394072	0.207	0.068	2.74806e-24	5	Cxcr6
2.48067e-28	0.519127	0.372	0.169	7.85206e-24	5	Efhd2
3.21256e-28	0.501839	0.383	0.174	1.01687e-23	5	Dusp5
5.45016e-28	0.36102	0.211	0.071	1.72514e-23	5	Cldnd1
7.51202e-28	0.403519	0.414	0.188	2.37778e-23	5	Pgam1
8.15969e-28	0.287241	0.182	0.056	2.58279e-23	5	Pou6f1
2.46847e-27	0.354	0.232	0.082	7.81343e-23	5	Sgk1
2.56299e-27	0.39	0.333	0.142	8.11264e-23	5	Sorl1
2.63092e-27	0.438628	0.381	0.169	8.32766e-23	5	Lyst
3.6451e-27	-0.408276	0.985	0.975	1.15378e-22	5	Limd2
4.41095e-27	0.30595	0.153	0.044	1.3962e-22	5	Gm4070
3.69205e-26	0.412942	0.54	0.287	1.16865e-21	5	Cd8a
4.8165e-26	-0.797337	0.111	0.331	1.52457e-21	5	Trib2
1.58673e-25	0.320129	0.199	0.068	5.02246e-21	5	Racgap1
4.95188e-25	0.270967	0.172	0.054	1.56742e-20	5	Padi2
8.31574e-25	0.35205	0.994	0.97	2.63218e-20	5	Ms4a4b
1.22817e-24	-0.748416	0.054	0.257	3.88754e-20	5	Tesc
1.42982e-24	0.273405	0.295	0.119	4.52582e-20	5	Bbc3
1.70862e-24	0.374318	0.467	0.228	5.40831e-20	5	Tmem243
2.66974e-24	0.259889	0.18	0.059	8.45053e-20	5	Rgs3
4.06898e-24	0.517424	0.669	0.408	1.28795e-19	5	Cd8b1
5.44793e-24	-0.631248	0.582	0.695	1.72443e-19	5	Gm8369
7.78209e-24	-0.380049	0.977	0.983	2.46327e-19	5	H3f3b
1.47463e-23	0.256278	0.182	0.061	4.66764e-19	5	Gab3
1.97084e-23	-0.681752	0.123	0.332	6.2383e-19	5	Ramp1
4.66444e-23	0.477302	0.531	0.301	1.47643e-18	5	H2-Q6
5.20159e-23	0.355376	0.381	0.178	1.64646e-18	5	Ppp3cc
5.72992e-23	0.280994	0.188	0.066	1.81369e-18	5	Nbeal2
1.29787e-22	-0.73942	0.234	0.428	4.10813e-18	5	Tspan32
1.38575e-22	0.332516	0.247	0.099	4.38632e-18	5	Cdc42ep3
1.68158e-22	0.375997	0.41	0.204	5.32269e-18	5	Hipk1
2.16511e-22	0.413625	0.787	0.526	6.85324e-18	5	Arl4c
2.38398e-22	0.365191	0.354	0.167	7.54601e-18	5	Usp48
4.38826e-22	-0.705867	0.017	0.192	1.38902e-17	5	St8sia6
8.19117e-22	0.299134	0.262	0.109	2.59275e-17	5	Gng2
9.53953e-22	0.328006	0.291	0.127	3.01955e-17	5	Tmem256
1.10005e-21	0.26858	0.266	0.111	3.482e-17	5	Tnfsf8
3.88992e-21	0.430208	0.839	0.605	1.23127e-16	5	Bin2
4.87832e-21	0.323597	0.385	0.189	1.54413e-16	5	Runx3
5.47308e-21	-0.704561	0.029	0.204	1.73239e-16	5	Cd40lg
5.67242e-21	0.307372	0.205	0.078	1.79549e-16	5	Mfsd10
4.57525e-20	-0.679722	0.188	0.366	1.4482e-15	5	Il6ra
4.75529e-20	-0.899499	0.201	0.399	1.50519e-15	5	Dapl1
6.75072e-20	0.396972	0.416	0.224	2.1368e-15	5	Neurl3
6.92757e-20	-0.525626	0.711	0.777	2.19278e-15	5	Cytip
7.23634e-20	0.336619	0.347	0.171	2.29052e-15	5	CAAA01147332,1
8.2899e-20	0.524219	0.736	0.532	2.624e-15	5	Vim
1.206e-19	-0.487717	0.72	0.783	3.81737e-15	5	Ypel3
2.14586e-19	-0.858585	0.04	0.207	6.79228e-15	5	Ly6c1
2.6684e-19	-0.616094	0.071	0.241	8.44628e-15	5	Als2cl
3.18554e-19	0.314594	0.268	0.119	1.00832e-14	5	Sema4a
4.80577e-19	0.437954	0.638	0.418	1.52117e-14	5	Ctsd
5.00484e-19	0.287296	0.266	0.119	1.58418e-14	5	Lpxn
8.06273e-19	-0.542942	0.594	0.673	2.5521e-14	5	S1pr1
9.68519e-19	0.375178	0.692	0.453	3.06565e-14	5	Anxa6
9.72134e-19	-0.646488	0.1	0.272	3.0771e-14	5	Dusp10
1.29936e-18	0.28439	0.272	0.123	4.11288e-14	5	Lpcat4
1.70221e-18	0.351753	0.941	0.806	5.38801e-14	5	Crip1
2.48988e-18	0.36575	0.481	0.272	7.88122e-14	5	Cnot6l
2.67627e-18	0.298175	0.31	0.149	8.4712e-14	5	Sla
3.01662e-18	0.307457	0.285	0.133	9.54851e-14	5	Lgals3bp
4.65202e-18	0.276806	0.218	0.091	1.4725e-13	5	Atp8b4
4.87139e-18	0.35114	0.774	0.524	1.54194e-13	5	Ostf1
4.94826e-18	0.399989	0.904	0.747	1.56627e-13	5	S100a10
5.32382e-18	0.312614	0.347	0.174	1.68515e-13	5	Tcf12
8.82632e-18	0.335288	0.385	0.204	2.79379e-13	5	Rnf125
9.28472e-18	-0.641463	0.021	0.169	2.93889e-13	5	Pdlim4
1.44426e-17	0.29597	0.362	0.184	4.57151e-13	5	Gatad2a
2.85821e-17	-0.482469	0.711	0.756	9.04709e-13	5	Dgka
4.2527e-17	-0.523578	0.762	0.767	1.34611e-12	5	Satb1
5.51188e-17	0.260049	0.203	0.086	1.74467e-12	5	01,09,2011
8.13649e-17	-0.674798	0.285	0.433	2.57544e-12	5	Ass1
1.39242e-16	0.294005	0.977	0.885	4.40744e-12	5	Cox8a
1.43076e-16	0.404857	0.626	0.403	4.52879e-12	5	Ppp1r12a
1.782e-16	0.380685	0.554	0.34	5.64055e-12	5	Tpst2
2.12049e-16	0.277896	0.308	0.153	6.712e-12	5	Rgs1
2.38035e-16	-0.465158	0.724	0.746	7.53451e-12	5	Mcl1
3.40181e-16	0.28251	0.433	0.234	1.07678e-11	5	Lta4h
3.48619e-16	-0.498004	0.577	0.645	1.10348e-11	5	Cd247
3.5252e-16	-0.483037	0.01	0.139	1.11583e-11	5	Tgfbr3
3.76019e-16	0.33994	0.303	0.156	1.19021e-11	5	Tent5a
7.77806e-16	-0.552281	0.492	0.605	2.46199e-11	5	Actn1
8.42552e-16	0.327935	0.383	0.208	2.66693e-11	5	Itm2a
9.19686e-16	0.293926	0.418	0.231	2.91108e-11	5	Rras2
1.00088e-15	-0.362802	0.841	0.85	3.16809e-11	5	Arhgap45
1.33591e-15	-0.455941	0.734	0.76	4.22855e-11	5	Crlf3
1.98235e-15	-0.259398	0.998	0.995	6.27473e-11	5	Eif1
2.83389e-15	-0.401251	0.864	0.872	8.97011e-11	5	Tcf7
3.59931e-15	0.305592	0.316	0.166	1.13929e-10	5	Vars
4.00506e-15	0.371891	0.425	0.242	1.26772e-10	5	Prex1
4.19236e-15	-0.535448	0.441	0.553	1.32701e-10	5	Pde4b
5.17233e-15	0.330805	0.623	0.387	1.6372e-10	5	Rinl
5.26583e-15	0.349106	0.749	0.54	1.66679e-10	5	Gramd3
5.2737e-15	0.258701	0.328	0.171	1.66928e-10	5	Ehd3
5.9551e-15	-0.493308	0.029	0.158	1.88497e-10	5	Mtss1
1.67634e-14	0.304767	0.91	0.741	5.30611e-10	5	Gnas
1.96283e-14	0.367404	0.619	0.412	6.21295e-10	5	Gimap5
2.31806e-14	-0.290169	0.985	0.969	7.33736e-10	5	Ddx5
2.49301e-14	0.318484	0.425	0.249	7.89112e-10	5	Atp2b1
2.5981e-14	-0.420343	0.695	0.731	8.22377e-10	5	Klf13
2.7547e-14	0.325892	0.782	0.566	8.71946e-10	5	Arl6ip5
2.81958e-14	0.316649	0.515	0.314	8.92482e-10	5	Sh2d1a
4.98149e-14	0.364495	0.659	0.454	1.57679e-09	5	Txk
7.42852e-14	0.271535	0.498	0.298	2.35135e-09	5	Cdk4
7.60848e-14	0.258177	0.255	0.128	2.40831e-09	5	Tpm1
9.17725e-14	-0.559899	0.404	0.509	2.90487e-09	5	Bcl11b
1.16143e-13	-0.525763	0.19	0.329	3.67628e-09	5	Retreg1
1.35678e-13	-0.350945	0.816	0.826	4.29463e-09	5	Arhgef1
1.39111e-13	-0.425732	0.038	0.162	4.40329e-09	5	Ifngr2
1.64258e-13	-0.48692	0.404	0.512	5.19927e-09	5	Rasgrp1
1.66615e-13	-0.4885	0.454	0.542	5.27387e-09	5	Tgfbr2
2.68855e-13	0.273915	0.374	0.211	8.51008e-09	5	Traf1
2.90461e-13	-0.5544	0.228	0.361	9.19398e-09	5	Bach2
4.086e-13	-0.727523	0.172	0.315	1.29334e-08	5	Ly6a
4.42544e-13	-0.538891	0.303	0.413	1.40078e-08	5	Znrf1
4.86228e-13	0.410574	0.527	0.358	1.53906e-08	5	Dusp2
5.56872e-13	0.25873	0.333	0.185	1.76267e-08	5	Nptn
5.81547e-13	-0.494832	0.092	0.228	1.84077e-08	5	Trat1
5.8981e-13	0.331507	0.395	0.229	1.86692e-08	5	Cd82
7.58359e-13	0.313455	0.586	0.386	2.40043e-08	5	Klk8
1.91325e-12	-0.269037	0.969	0.953	6.056e-08	5	Itm2b
2.44896e-12	-0.471723	0.456	0.538	7.75168e-08	5	Foxo1
2.49056e-12	0.309791	0.642	0.442	7.88337e-08	5	Vasp
3.12973e-12	-0.387899	0.824	0.817	9.90655e-08	5	Tsc22d3
3.35592e-12	0.278124	0.835	0.637	1.06225e-07	5	B4galnt1
3.45303e-12	0.256137	0.167	0.076	1.09299e-07	5	Plekha5
4.00281e-12	-0.314616	0.921	0.914	1.26701e-07	5	Ets1
6.07452e-12	0.258262	0.944	0.839	1.92277e-07	5	Jak1
6.6279e-12	0.324536	0.613	0.423	2.09793e-07	5	Itgb2
8.01163e-12	0.250123	0.421	0.25	2.53592e-07	5	Lamtor4
1.00434e-11	-0.466748	0.063	0.178	3.17903e-07	5	Nxpe3
1.3588e-11	0.276055	0.971	0.91	4.30102e-07	5	Ptprc
1.87802e-11	0.296407	0.887	0.723	5.94448e-07	5	Lcp1
2.2363e-11	0.303341	0.636	0.454	7.07856e-07	5	Ier2
3.10446e-11	-0.353914	0.013	0.106	9.82656e-07	5	Cnn3
3.84105e-11	0.271591	0.481	0.307	1.21581e-06	5	Ptpn6
3.86047e-11	-0.552775	0.054	0.166	1.22195e-06	5	Izumo1r
4.57082e-11	0.330901	0.684	0.509	1.4468e-06	5	Calm2
4.61286e-11	-0.452747	0.513	0.561	1.46011e-06	5	Gimap1
4.98797e-11	-0.35737	0.808	0.806	1.57884e-06	5	Slfn2
5.65417e-11	-0.5245	0.025	0.122	1.78971e-06	5	Tubb2a
6.69696e-11	-0.332562	0.816	0.812	2.11979e-06	5	Stk17b
6.84734e-11	-0.252324	0.891	0.878	2.16739e-06	5	Pnrc1
7.04283e-11	0.270055	0.433	0.278	2.22927e-06	5	Malt1
7.15381e-11	0.307799	0.841	0.678	2.2644e-06	5	Gimap4
7.63383e-11	-0.536049	0.111	0.228	2.41633e-06	5	Tmem64
7.67366e-11	-0.411642	0.554	0.612	2.42894e-06	5	Itgb7
7.73548e-11	0.28042	0.858	0.714	2.44851e-06	5	Mif
1.04208e-10	-0.340553	0.019	0.113	3.2985e-06	5	Cpm
1.08243e-10	0.257213	0.406	0.253	3.42621e-06	5	Gimap7
1.21431e-10	-0.431916	0.412	0.506	3.84365e-06	5	Gramd1a
1.27585e-10	-0.551955	0.561	0.583	4.03846e-06	5	Ighm
1.30285e-10	-0.422768	0.615	0.633	4.1239e-06	5	Pkm
1.39235e-10	-0.3632	0.033	0.133	4.4072e-06	5	St8sia1
1.71739e-10	-0.481833	0.285	0.386	5.43606e-06	5	Pip4k2a
1.88627e-10	-0.476136	0.165	0.275	5.97062e-06	5	Fam3c
2.12081e-10	-0.360313	0.801	0.794	6.713e-06	5	Atp1b3
2.14067e-10	0.285859	0.406	0.253	6.77586e-06	5	Ikzf3
2.68529e-10	-0.46055	0.423	0.497	8.49976e-06	5	Smc6
4.62688e-10	0.251525	0.479	0.312	1.46455e-05	5	Wipf1
4.70472e-10	-0.365688	0.87	0.885	1.48918e-05	5	Txnip
7.39171e-10	-0.299213	0.858	0.857	2.3397e-05	5	Selenow
7.51767e-10	0.267922	0.582	0.401	2.37957e-05	5	Rab8a
8.10837e-10	-0.300326	0.839	0.854	2.56654e-05	5	Ms4a6b
8.59105e-10	0.254732	0.596	0.41	2.71932e-05	5	Ppp1r14b
8.64861e-10	-0.481062	0.218	0.318	2.73755e-05	5	Rab3ip
9.25748e-10	0.272727	0.615	0.433	2.93027e-05	5	Psmb10
9.78372e-10	-0.4082	0.13	0.24	3.09684e-05	5	Pecam1
1.53441e-09	-0.426687	0.259	0.359	4.85686e-05	5	Sesn1
2.54045e-09	0.261754	0.684	0.49	8.04128e-05	5	Prkch
3.24997e-09	-0.355243	0.663	0.675	0.000102871	5	Ube2d2a
3.43213e-09	-0.434176	0.086	0.185	0.000108637	5	Ralgps2
4.61017e-09	-0.371722	0.04	0.127	0.000145926	5	A630023P12Rik
4.70841e-09	-0.480457	0.228	0.319	0.000149035	5	Stt3b
5.62832e-09	-0.368382	0.569	0.603	0.000178153	5	Scp2
5.97012e-09	-0.389711	0.492	0.553	0.000188972	5	1810026B05Rik
8.64047e-09	-0.484778	0.226	0.315	0.000273497	5	Mllt3
1.1631e-08	-0.40507	0.642	0.663	0.000368157	5	Rgs10
1.48165e-08	-0.43209	0.132	0.227	0.000468986	5	Zfp281
2.20999e-08	-0.420092	0.32	0.397	0.000699529	5	A930005H10Rik
3.46819e-08	-0.40823	0.406	0.461	0.00109779	5	Gltp
3.53283e-08	-0.357893	0.523	0.581	0.00111825	5	Itk
4.14293e-08	-0.32685	0.701	0.707	0.00131136	5	Rapgef6
4.63187e-08	-0.318553	0.707	0.703	0.00146612	5	Rabac1
4.67057e-08	-0.259002	0.889	0.866	0.00147838	5	Msn
5.72957e-08	0.250579	0.732	0.564	0.00181358	5	Jpt1
5.96937e-08	-1.29617	0.038	0.114	0.00188948	5	Cd79a
7.36197e-08	-0.405933	0.349	0.428	0.00233029	5	Atp6v1d
1.13656e-07	-0.342075	0.642	0.674	0.00359754	5	Cdkn1b
1.29847e-07	-0.416996	0.444	0.482	0.00411005	5	Cyb5a
1.45981e-07	-0.381856	0.462	0.508	0.00462074	5	Rnf167
1.72028e-07	-0.306466	0.732	0.719	0.00544519	5	Fyb
1.78595e-07	0.253738	0.655	0.499	0.00565306	5	Xrn2
2.1336e-07	-0.3739	0.1	0.183	0.0067535	5	Idh2
2.23405e-07	-0.428537	0.192	0.276	0.00707144	5	Pdk1
2.43453e-07	-0.431852	0.161	0.245	0.00770603	5	Itga6
2.44457e-07	-0.312958	0.713	0.719	0.00773781	5	Peli1
3.27562e-07	-0.368969	0.36	0.432	0.0103683	5	Ctss
3.3027e-07	-0.347708	0.54	0.575	0.010454	5	Stk38
4.49225e-07	-0.310935	0.676	0.671	0.0142193	5	Foxp1
6.1126e-07	-0.269939	0.722	0.711	0.0193482	5	Tmem50a
6.13149e-07	-0.328973	0.475	0.522	0.019408	5	Ppdpf
7.27698e-07	-0.589914	0.475	0.506	0.0230338	5	Stat1
8.99629e-07	-0.350934	0.1	0.178	0.028476	5	Sipa1l1
9.3474e-07	-0.350219	0.056	0.131	0.0295873	5	Capg
1.03003e-06	-0.265959	0.042	0.111	0.0326036	5	Gsn
1.31898e-06	-0.402536	0.475	0.494	0.0417496	5	Phf20l1
1.37399e-06	-1.45036	0.056	0.125	0.043491	5	H2-Aa
1.5923e-06	-0.363272	0.278	0.354	0.0504011	5	Hmgn2
1.71103e-06	-0.318968	0.222	0.307	0.0541594	5	Nrip1
1.8974e-06	-0.415685	0.201	0.275	0.0600585	5	Cd55
2.99615e-06	-0.369997	0.259	0.325	0.094837	5	Cd2ap
3.55516e-06	-1.1126	0.044	0.107	0.112532	5	H2-Eb1
3.90093e-06	-0.339099	0.318	0.393	0.123476	5	Tspan13
4.47517e-06	-0.302278	0.751	0.734	0.141652	5	Emp3
5.21526e-06	-0.344161	0.151	0.227	0.165078	5	Arhgap31
5.41401e-06	-0.353108	0.209	0.28	0.17137	5	Mettl9
6.10251e-06	-0.281298	0.791	0.76	0.193163	5	Tpr
6.50851e-06	-0.541252	0.429	0.472	0.206014	5	Jun
7.33444e-06	-0.323578	0.464	0.502	0.232157	5	Smad7
1.05366e-05	-0.503661	0.412	0.442	0.333514	5	Cd5
1.26021e-05	-0.34789	0.259	0.321	0.398894	5	Fam102a
1.6642e-05	-0.335154	0.203	0.271	0.526768	5	Asap1
2.36701e-05	-0.254358	0.759	0.738	0.749231	5	Son
2.41689e-05	-0.270395	0.626	0.623	0.765018	5	Eif5
2.53735e-05	-0.390715	0.291	0.34	0.803147	5	Tent5c
2.69138e-05	-0.25235	0.548	0.56	0.851903	5	Add3
2.98887e-05	-0.338086	0.14	0.204	0.946067	5	Lipa
3.30886e-05	-0.346747	0.207	0.272	1	5	BE692007
3.49043e-05	-0.352749	0.186	0.247	1	5	Sntb1
3.97722e-05	-0.307311	0.103	0.166	1	5	Ephx1
4.04358e-05	-0.310212	0.201	0.264	1	5	Stat5b
4.08913e-05	-0.282971	0.123	0.19	1	5	Dipk1a
4.76676e-05	-0.327362	0.22	0.274	1	5	Pced1b
4.83014e-05	-0.322294	0.356	0.391	1	5	Ccm2
5.53045e-05	-0.264445	0.09	0.152	1	5	Hspb11
5.64944e-05	-0.320016	0.301	0.351	1	5	Prkd2
5.86028e-05	-0.255168	0.079	0.14	1	5	Med13l
6.16207e-05	-0.348646	0.161	0.221	1	5	Kif1b
6.20981e-05	-0.286678	0.51	0.533	1	5	Vps37b
6.52342e-05	0.394607	0.701	0.547	1	5	Gm26917
7.55108e-05	-0.286355	0.59	0.603	1	5	Chd3
7.78204e-05	-0.354409	0.383	0.42	1	5	Rbm38
9.43627e-05	-0.279601	0.504	0.508	1	5	Tmem59
9.81868e-05	-0.329197	0.188	0.245	1	5	Ndrg3
9.95543e-05	-0.286783	0.603	0.583	1	5	Prdx6
0.000135227	0.299471	0.349	0.262	1	5	Id2
0.000143323	-0.335764	0.178	0.239	1	5	Igtp
0.000198119	-0.316435	0.174	0.231	1	5	Gm45552
0.000239877	-2.65769	0.22	0.261	1	5	Cd74
0.000253659	-0.310946	0.513	0.525	1	5	Ppp1r15a
0.000259246	-0.317631	0.303	0.342	1	5	Galnt6
0.000282158	-0.323681	0.251	0.302	1	5	Tdrp
0.00028816	-0.308265	0.236	0.29	1	5	Tet3
0.000310929	-0.279435	0.105	0.157	1	5	Ski
0.000355668	-0.264485	0.517	0.516	1	5	Hnrnpdl
0.00038715	-0.320068	0.343	0.375	1	5	Arid4a
0.000436444	-0.284362	0.5	0.489	1	5	Grap2
0.000448261	-0.30611	0.249	0.291	1	5	Atxn10
0.000510452	-0.37089	0.151	0.208	1	5	Cd9
0.000581901	-0.299885	0.243	0.287	1	5	Snx20
0.00068728	-0.291469	0.427	0.443	1	5	Smchd1
0.000744583	-0.273345	0.23	0.278	1	5	St6gal1
0.000970927	-0.266581	0.159	0.208	1	5	Tcf20
0.00108052	-0.297686	0.456	0.462	1	5	Fam78a
0.00119511	-0.279249	0.523	0.504	1	5	Arhgap15
0.00146158	-0.287207	0.335	0.361	1	5	Tuba1a
0.00147982	-0.284459	0.142	0.185	1	5	Pacsin1
0.00148878	-0.265313	0.178	0.224	1	5	Rere
0.00175011	-0.262734	0.132	0.176	1	5	Ccng2
0.00190841	-0.277466	0.215	0.252	1	5	Rpa1
0.00221254	-0.253087	0.236	0.279	1	5	Ptpra
0.00224361	-0.267333	0.672	0.663	1	5	Smc4
0.00238691	-0.251757	0.195	0.24	1	5	Camk4
0.00246905	-0.26517	0.176	0.218	1	5	Ncoa3
0.00279771	-0.264884	0.192	0.229	1	5	Gm2a
0.0028034	-0.253373	0.205	0.246	1	5	Frat2
0.00287521	-0.256127	0.412	0.42	1	5	Ccni
0.00294939	-0.27692	0.224	0.264	1	5	Hif1a
0.0031011	-0.302884	0.303	0.333	1	5	Atp1b1
0.0033079	-0.300683	0.238	0.272	1	5	Kcnn4
0.00359434	-0.259555	0.259	0.295	1	5	Map4k2
0.00375638	-0.260969	0.408	0.42	1	5	Nipbl
0.004074	-0.252612	0.393	0.399	1	5	Traf3ip3
0.00470012	-0.27693	0.255	0.284	1	5	Ccng1
0.00586749	-0.280117	0.274	0.291	1	5	Sp3
0.00603332	-0.265143	0.262	0.286	1	5	Nup153
0.0061367	-0.255655	0.257	0.285	1	5	Spint2
0.00896004	-0.267662	0.377	0.38	1	5	Chd2
0	1.69601	0.464	0.035	0	6	Ifit1
0	1.5227	0.358	0.023	0	6	Ifit3
1.59323e-306	2.19342	0.572	0.075	5.04305e-302	6	Isg15
2.09583e-197	1.42756	0.568	0.112	6.63394e-193	6	Rtp4
1.94937e-152	0.735045	0.212	0.017	6.17035e-148	6	Oasl2
4.03424e-152	1.1336	0.411	0.072	1.27696e-147	6	Gbp6
3.22064e-141	1.3893	0.57	0.153	1.01943e-136	6	Irf7
5.43072e-137	0.476709	0.112	0.004	1.71899e-132	6	Ifit3b
1.85462e-131	1.08969	0.5	0.122	5.87042e-127	6	Xaf1
8.57388e-128	0.444014	0.102	0.003	2.71389e-123	6	Rsad2
1.47491e-127	1.02208	0.292	0.043	4.66854e-123	6	Usp18
3.96846e-125	1.21477	0.555	0.158	1.25614e-120	6	Zbp1
9.20345e-119	1.46096	0.877	0.488	2.91317e-114	6	Stat1
5.22306e-108	1.43038	0.712	0.314	1.65326e-103	6	Bst2
4.46151e-104	1.5125	0.928	0.697	1.4122e-99	6	Ifi27l2a
9.9617e-85	0.961115	0.282	0.057	3.15318e-80	6	Isg20
1.35083e-83	0.757246	0.203	0.031	4.27579e-79	6	Iigp1
5.13728e-82	0.563648	0.18	0.024	1.6261e-77	6	Oas3
8.0104e-76	0.520019	0.138	0.015	2.53553e-71	6	Cmpk2
2.38797e-74	0.421739	0.125	0.013	7.55866e-70	6	Oas2
1.12527e-73	1.16708	0.547	0.222	3.56182e-69	6	Igtp
2.70194e-73	1.41111	0.629	0.294	8.55245e-69	6	Ly6a
2.71402e-69	0.960824	0.426	0.143	8.5907e-65	6	Irgm1
4.1092e-66	1.11115	0.383	0.122	1.30068e-61	6	Slfn5
7.04903e-64	0.854818	0.396	0.131	2.23123e-59	6	Gbp7
8.15641e-61	0.735056	0.358	0.113	2.58175e-56	6	Parp9
1.05544e-58	0.967234	0.847	0.596	3.3408e-54	6	Ifi47
8.30057e-58	1.13618	0.525	0.244	2.62738e-53	6	Rnf213
1.36287e-54	0.608387	0.199	0.043	4.31389e-50	6	Ifih1
2.31796e-54	0.780815	0.371	0.13	7.33704e-50	6	Lgals3bp
4.52921e-53	0.89512	0.839	0.577	1.43363e-48	6	Slfn1
1.0068e-52	0.937233	0.782	0.545	3.18682e-48	6	Ifi203
1.41307e-52	0.781586	0.381	0.137	4.47279e-48	6	Tgtp2
9.13654e-52	0.427385	0.136	0.022	2.89199e-47	6	Dhx58
3.32487e-51	0.889969	0.506	0.235	1.05242e-46	6	Ifi213
1.54208e-48	0.474553	0.125	0.02	4.88114e-44	6	Oasl1
4.58078e-46	0.715261	0.316	0.109	1.44996e-41	6	Pml
3.74485e-45	0.747853	0.422	0.18	1.18536e-40	6	Trim30a
1.70324e-44	0.883091	0.343	0.13	5.39128e-40	6	Gbp2
4.82143e-41	0.816239	0.392	0.169	1.52613e-36	6	Gbp4
2.7403e-39	0.583345	0.22	0.065	8.67388e-35	6	Phf11c
1.00203e-38	0.744037	0.358	0.15	3.17172e-34	6	Phf11b
2.65077e-38	0.663822	0.331	0.129	8.3905e-34	6	Parp14
1.06593e-37	0.595429	0.248	0.08	3.37398e-33	6	Ifit1bl1
8.93927e-35	0.672094	0.331	0.138	2.82955e-30	6	Gbp9
1.23156e-33	0.664287	0.371	0.167	3.89827e-29	6	Slfn8
1.64897e-33	0.61396	0.847	0.732	5.21949e-29	6	H2-T23
1.76481e-32	0.681606	0.439	0.23	5.58616e-28	6	Ifi35
2.00314e-32	0.724901	0.39	0.186	6.34053e-28	6	Daxx
1.18432e-30	0.637641	0.345	0.157	3.74874e-26	6	Dtx3l
1.55169e-30	0.454009	0.172	0.05	4.91157e-26	6	Eif2ak2
1.27982e-29	0.558908	0.265	0.104	4.05102e-25	6	Herc6
2.30699e-28	0.604069	0.383	0.19	7.30232e-24	6	Ddx58
2.62295e-28	0.379258	0.174	0.053	8.30241e-24	6	H2-T24
3.53637e-27	0.547704	0.305	0.135	1.11937e-22	6	Ifi206
8.69724e-27	0.555887	0.328	0.153	2.75294e-22	6	Trim25
8.82871e-26	0.597532	0.716	0.536	2.79455e-21	6	H2-T22
3.87771e-25	0.496465	0.275	0.12	1.22741e-20	6	Helz2
1.81763e-24	0.438886	0.966	0.886	5.75334e-20	6	Ly6e
2.27341e-23	0.523945	0.35	0.177	7.19602e-19	6	Irf9
4.73018e-23	0.299434	0.123	0.034	1.49724e-18	6	Trim30d
5.58623e-23	0.441878	0.159	0.053	1.76821e-18	6	Ddx60
2.11335e-22	0.50094	0.309	0.151	6.6894e-18	6	Trim12c
2.55302e-21	0.342982	0.987	0.971	8.08106e-17	6	Ms4a4b
2.8252e-21	0.636859	0.587	0.418	8.9426e-17	6	Lgals9
5.99256e-21	0.579203	0.606	0.427	1.89683e-16	6	Mndal
3.24759e-20	0.663033	0.706	0.561	1.02796e-15	6	Samhd1
3.44879e-20	0.479846	0.297	0.15	1.09165e-15	6	Adar
3.07008e-19	0.482127	0.818	0.711	9.71771e-15	6	Sp100
1.87153e-18	0.337309	0.133	0.046	5.92395e-14	6	9330175E14Rik
2.28546e-17	0.371901	0.905	0.827	7.23415e-13	6	Psmb8
3.5894e-17	0.490591	0.604	0.456	1.13615e-12	6	Tapbp
6.0883e-17	0.498441	0.275	0.146	1.92713e-12	6	Mitd1
3.55515e-16	0.579761	0.578	0.445	1.12531e-11	6	Ccnd2
1.35505e-15	0.428917	0.655	0.518	4.28916e-11	6	Ddx24
2.82316e-15	0.520189	0.335	0.202	8.93615e-11	6	Samd9l
3.90837e-15	0.378571	0.898	0.816	1.23711e-10	6	Psme1
3.84111e-14	0.302342	0.129	0.051	1.21583e-09	6	Irgm2
1.00783e-13	0.528675	0.331	0.194	3.1901e-09	6	Ly6c1
1.25235e-13	0.2712	0.108	0.039	3.96405e-09	6	Cd274
2.49154e-13	0.423789	0.608	0.45	7.88647e-09	6	Epsti1
6.19425e-13	0.394884	0.483	0.341	1.96067e-08	6	Tap1
2.00291e-12	0.425251	0.398	0.27	6.3398e-08	6	Rnf114
4.25989e-12	0.278851	0.123	0.051	1.34838e-07	6	Stat2
6.85331e-12	0.39627	0.341	0.217	2.16928e-07	6	Ifi208
1.02902e-11	0.39423	0.676	0.569	3.25716e-07	6	Psmb9
1.67593e-11	0.352552	0.172	0.085	5.30482e-07	6	Ifi214
2.04387e-11	0.250692	0.972	0.967	6.46947e-07	6	Shisa5
2.41829e-11	0.354	0.184	0.093	7.6546e-07	6	Ifit2
2.43443e-11	0.334593	0.212	0.114	7.70569e-07	6	Trim34a
9.33127e-11	0.371713	0.267	0.161	2.95363e-06	6	Gm20559
1.27206e-10	0.332808	0.186	0.097	4.02645e-06	6	Calhm6
1.72376e-10	0.360616	0.557	0.436	5.45621e-06	6	Psmb10
2.25929e-10	0.329976	0.555	0.423	7.15134e-06	6	Ctss
3.02954e-10	0.395584	0.555	0.437	9.58941e-06	6	Smchd1
4.26419e-10	0.30342	0.148	0.073	1.34974e-05	6	Trafd1
6.7621e-10	0.370304	0.352	0.24	2.14041e-05	6	Nmi
7.39456e-10	0.284119	0.155	0.078	2.3406e-05	6	Parp10
1.22412e-09	0.400229	0.258	0.163	3.8747e-05	6	Nlrc5
1.67278e-09	0.412172	0.468	0.362	5.29484e-05	6	Sp110
1.67337e-09	0.379854	0.233	0.139	5.29671e-05	6	Gbp8
2.37394e-09	0.326167	0.392	0.275	7.51425e-05	6	Trim12a
2.5319e-09	0.430276	0.371	0.268	8.01422e-05	6	Usp25
3.01946e-09	0.345124	0.614	0.527	9.55751e-05	6	Chmp4b
5.34087e-09	0.30796	0.222	0.133	0.000169054	6	Uba7
6.05697e-09	0.384881	0.214	0.128	0.000191721	6	Ppa1
8.91791e-09	0.341829	0.311	0.21	0.000282279	6	Tor1aip1
2.22195e-08	0.532179	0.407	0.307	0.000703315	6	Irf1
2.76346e-08	0.34245	0.623	0.532	0.000874717	6	Mrpl30
3.17786e-08	0.36192	0.335	0.238	0.00100589	6	Ifi209
4.44252e-08	0.361924	0.356	0.255	0.00140619	6	Etnk1
4.69905e-08	0.277867	0.237	0.149	0.00148739	6	Herc3
4.87281e-08	0.272456	0.792	0.752	0.00154239	6	Psme2
1.05088e-07	0.283806	0.231	0.146	0.00332636	6	Grina
1.19479e-07	0.274016	0.608	0.499	0.00378186	6	Zc3hav1
4.47174e-07	-1.4075	0.051	0.125	0.0141544	6	H2-Aa
8.66648e-07	0.273762	0.246	0.162	0.027432	6	Treml2
9.27609e-07	0.298186	0.163	0.097	0.0293616	6	BC051226
9.33559e-07	-0.794213	0.049	0.12	0.0295499	6	Cd79b
1.4414e-06	0.288793	0.324	0.236	0.0456245	6	Tor1aip2
1.56651e-06	-1.10094	0.04	0.107	0.0495846	6	H2-Eb1
1.86754e-06	-0.360082	0.665	0.758	0.0591133	6	S100a10
2.39919e-06	-1.21745	0.047	0.114	0.0759415	6	Cd79a
2.63539e-06	-0.251294	0.044	0.115	0.083418	6	Pou2f2
3.94929e-06	-0.422965	0.081	0.159	0.125007	6	Ahnak
4.10397e-06	-0.325763	0.646	0.71	0.129903	6	Tagln2
6.18873e-06	0.314545	0.551	0.476	0.195892	6	Nsg2
8.59484e-06	0.256037	0.358	0.272	0.272053	6	Stat3
1.63812e-05	0.283701	0.254	0.185	0.518515	6	Mvb12a
2.03857e-05	0.267329	0.314	0.237	0.645269	6	Ascc3
2.44223e-05	-0.401635	0.252	0.347	0.77304	6	Nkg7
2.60133e-05	0.376228	0.284	0.209	0.823398	6	Socs1
3.15119e-05	-0.371914	0.089	0.158	0.997446	6	Il2rb
5.38454e-05	-0.261296	0.18	0.264	1	6	Ikzf3
5.70244e-05	-0.291879	0.769	0.814	1	6	Crip1
6.03781e-05	0.263915	0.294	0.225	1	6	Zup1
8.35722e-05	0.267078	0.502	0.428	1	6	Tap2
9.7274e-05	0.250026	0.485	0.417	1	6	Irf2
9.78701e-05	-0.250719	0.604	0.672	1	6	H2afz
0.000105721	-0.285588	0.085	0.148	1	6	H2-Ob
0.000110659	-0.252051	0.403	0.495	1	6	Ifngr1
0.000123759	-0.279095	0.364	0.446	1	6	Adgre5
0.000138382	-0.255428	0.197	0.275	1	6	Cd55
0.000142063	0.257699	0.629	0.567	1	6	AW112010
0.000265379	-0.255671	0.074	0.13	1	6	Stmn1
0.000488133	-0.292016	0.343	0.423	1	6	Cd8b1
0.00103259	-0.303485	0.299	0.368	1	6	Dusp2
0.00113855	-0.325336	0.415	0.472	1	6	S100a11
0.00739383	-2.51606	0.222	0.261	1	6	Cd74
0.00826983	-0.25936	0.119	0.163	1	6	Izumo1r
0.00876505	-0.283612	0.089	0.13	1	6	Itgb1
0	2.19384	0.605	0.011	0	7	Foxp3
0	1.95275	0.632	0.049	0	7	Ctla4
0	1.90976	0.512	0.006	0	7	Il2ra
0	1.76619	0.517	0.048	0	7	Ikzf2
0	1.4411	0.402	0.026	0	7	Tnfrsf4
0	1.10672	0.257	0.003	0	7	Lrrc32
6.65127e-200	0.789392	0.218	0.011	2.10533e-195	7	Nrp1
2.50671e-185	0.579265	0.123	0.002	7.93449e-181	7	Socs2
1.03277e-184	1.7227	0.642	0.142	3.26902e-180	7	Izumo1r
1.09592e-174	0.896381	0.203	0.012	3.46893e-170	7	Gpr83
6.44806e-125	0.772887	0.213	0.02	2.041e-120	7	Coro2a
1.5496e-112	1.36206	0.527	0.141	4.90495e-108	7	Il2rb
3.87087e-109	1.10559	0.35	0.064	1.22525e-104	7	Ecm1
8.33928e-104	1.22848	0.461	0.114	2.63963e-99	7	Capg
1.40598e-99	0.629074	0.162	0.014	4.45035e-95	7	Ikzf4
9.34412e-83	0.936801	0.983	0.886	2.95769e-78	7	Ly6e
6.43532e-82	1.37859	0.471	0.148	2.03697e-77	7	Rgs1
1.9794e-80	0.652718	0.159	0.017	6.26539e-76	7	Trib1
2.14559e-75	0.954746	0.346	0.085	6.79143e-71	7	Lrig1
6.96807e-74	1.27736	0.745	0.406	2.2056e-69	7	Pim1
6.97719e-74	0.443947	0.118	0.01	2.20849e-69	7	Tiam1
4.1721e-72	1.14679	0.495	0.178	1.32059e-67	7	Tnfrsf18
2.24702e-70	1.08507	0.824	0.557	7.11249e-66	7	Samhd1
4.87671e-67	0.684699	0.181	0.027	1.54362e-62	7	Slc35d1
4.2129e-63	1.12294	0.841	0.568	1.33351e-58	7	Nfkbia
5.29603e-60	0.489205	0.12	0.013	1.67635e-55	7	Cish
4.05345e-57	1.16192	0.733	0.436	1.28304e-52	7	Dusp1
3.52882e-53	0.373898	1	1	1.11698e-48	7	Tmsb4x
1.48179e-52	-0.391539	1	1	4.69031e-48	7	Rplp1
2.02925e-49	0.935167	0.395	0.145	6.4232e-45	7	Ift80
1.10686e-48	0.914395	0.493	0.212	3.50353e-44	7	Tmem64
5.30009e-48	0.808015	0.904	0.699	1.67764e-43	7	Ifi27l2a
6.2037e-45	-0.836656	0.642	0.88	1.96366e-40	7	Tcf7
9.48923e-44	0.407354	1	0.998	3.00363e-39	7	H2-K1
5.81867e-43	0.907418	0.733	0.505	1.84178e-38	7	Inpp4b
1.86798e-41	0.354938	1	0.999	5.91273e-37	7	Rps11
1.90138e-41	0.816386	0.789	0.555	6.01845e-37	7	Tnfaip3
7.07717e-40	-1.43063	0.255	0.582	2.24014e-35	7	Igfbp4
1.36777e-38	-1.47922	0.083	0.403	4.32939e-34	7	Dapl1
1.5762e-38	-0.307502	1	0.999	4.98915e-34	7	Rplp0
3.6164e-38	-0.911741	0.287	0.641	1.1447e-33	7	Rflnb
3.78938e-38	0.805741	0.336	0.127	1.19945e-33	7	Igf2r
1.60529e-36	0.363887	0.105	0.017	5.08123e-32	7	Mcub
1.88883e-36	-0.923841	0.488	0.759	5.97873e-32	7	Il7r
3.57929e-36	-0.463908	0.985	0.995	1.13295e-31	7	Rps12
5.31987e-34	0.727433	0.831	0.657	1.6839e-29	7	Smc4
9.21951e-34	-0.722918	0.637	0.851	2.91825e-29	7	Lef1
1.64583e-32	-1.75042	0.157	0.43	5.20954e-28	7	Cd8b1
1.75049e-32	0.736493	0.265	0.095	5.54084e-28	7	Hopx
2.30729e-32	-0.742288	0.515	0.769	7.30326e-28	7	Emb
8.08524e-31	0.870127	0.809	0.664	2.55922e-26	7	H2afz
7.2495e-30	0.694529	0.664	0.432	2.29468e-25	7	Cd5
9.49078e-30	-1.02988	0.037	0.298	3.00412e-25	7	Klrd1
1.32866e-29	-1.40121	0.081	0.353	4.2056e-25	7	Nkg7
2.66704e-29	-0.824809	0.184	0.473	8.442e-25	7	Fam78a
6.84805e-29	0.367053	0.12	0.026	2.16761e-24	7	Igf1r
6.90448e-29	-0.736866	0.444	0.717	2.18547e-24	7	Tagln2
9.02257e-29	-0.853823	0.069	0.326	2.85591e-24	7	Pde3b
1.2919e-28	0.421985	0.123	0.027	4.08924e-24	7	Gm10130
1.63404e-28	0.885503	0.74	0.585	5.17222e-24	7	Zfp36l1
1.90348e-28	0.462997	0.123	0.027	6.0251e-24	7	Nr4a1
2.14439e-28	-0.502975	0.826	0.945	6.78765e-24	7	Rpl22l1
6.78955e-28	0.502326	0.199	0.062	2.1491e-23	7	Mxd1
1.23198e-27	-1.11063	0.054	0.308	3.89958e-23	7	Cd8a
6.56667e-27	-0.281986	1	0.998	2.07855e-22	7	Rps29
1.87076e-26	0.876919	0.397	0.192	5.9215e-22	7	Ly6c1
5.37562e-26	0.800249	0.574	0.376	1.70155e-21	7	Resf1
5.79412e-26	-0.89194	0.142	0.402	1.83401e-21	7	Rgcc
9.47125e-25	-0.571262	0.525	0.762	2.99793e-20	7	Gmfg
1.57286e-24	0.57835	0.225	0.084	4.97856e-20	7	Ptms
1.99303e-24	0.311213	1	0.998	6.30854e-20	7	H2-D1
2.35189e-23	0.455219	0.228	0.085	7.44442e-19	7	Cd81
2.78742e-23	-0.757034	0.078	0.308	8.82302e-19	7	Tdrp
4.41076e-23	-0.310078	0.993	0.994	1.39614e-18	7	Rpl14
1.08281e-22	0.405997	0.971	0.953	3.42741e-18	7	Itm2b
1.2937e-22	0.697484	0.382	0.212	4.09494e-18	7	Traf1
1.92897e-22	0.764489	0.419	0.237	6.10576e-18	7	Trim59
1.23711e-21	-0.612267	0.304	0.559	3.91581e-17	7	Gramd3
1.8391e-21	-0.658122	0.176	0.415	5.82131e-17	7	Cmah
1.85989e-21	0.677742	0.517	0.337	5.8871e-17	7	Foxn3
1.92071e-21	0.402699	0.13	0.037	6.07962e-17	7	Cd200
3.1118e-21	0.49215	0.865	0.768	9.84977e-17	7	Srgn
1.85689e-20	-0.691621	0.176	0.399	5.87761e-16	7	Pde7a
5.40348e-20	0.557125	0.603	0.413	1.71036e-15	7	Tspan32
6.32375e-20	0.516802	0.782	0.657	2.00166e-15	7	Rgs10
8.00487e-20	-0.47339	0.77	0.915	2.53378e-15	7	Ccr7
8.20859e-20	0.497578	0.89	0.843	2.59827e-15	7	Gimap3
1.73609e-19	-0.610275	0.377	0.609	5.49525e-15	7	Actn1
3.88393e-19	0.435453	0.154	0.053	1.22938e-14	7	Tbc1d4
1.26115e-18	-0.727841	0.248	0.478	3.99193e-14	7	S100a11
2.40233e-18	0.313407	0.103	0.028	7.6041e-14	7	Gsto1
3.55443e-18	-0.785116	0.078	0.273	1.12508e-13	7	Id2
8.0119e-18	0.56635	0.272	0.133	2.53601e-13	7	Chchd10
8.28206e-18	-0.567451	0.311	0.546	2.62152e-13	7	Arl4c
1.02703e-17	0.515316	0.801	0.721	3.25087e-13	7	Cd2
2.98656e-17	0.272001	1	1	9.45335e-13	7	Actb
3.26633e-17	0.394388	0.159	0.059	1.03389e-12	7	Snx18
5.20279e-17	0.49513	0.245	0.116	1.64684e-12	7	Ahcyl2
5.64904e-17	-0.595163	0.054	0.229	1.78809e-12	7	Ifi208
8.04734e-17	-0.543999	0.326	0.543	2.54723e-12	7	Ostf1
9.61884e-17	0.56785	0.51	0.353	3.04465e-12	7	Cast
1.41995e-16	-0.682195	0.341	0.544	4.49458e-12	7	Selenop
2.8028e-16	-0.576665	0.105	0.283	8.87169e-12	7	Mettl9
2.89353e-16	0.560952	0.336	0.187	9.15889e-12	7	Sdhaf1
3.18933e-16	-0.672007	0.017	0.168	1.00952e-11	7	Pdlim4
3.32854e-16	0.491938	0.233	0.109	1.05358e-11	7	P4ha1
3.74202e-16	-0.481166	0.534	0.745	1.18446e-11	7	Thy1
6.79469e-16	-0.269365	0.98	0.991	2.15072e-11	7	Rpl36a
1.17348e-15	0.28428	0.103	0.031	3.71442e-11	7	Gbp3
1.70923e-15	0.273896	0.998	0.996	5.41023e-11	7	Pfn1
2.44296e-15	0.483362	0.654	0.53	7.7327e-11	7	Spcs2
4.34363e-15	-0.555549	0.142	0.328	1.37489e-10	7	Themis
8.12528e-15	-0.57496	0.022	0.166	2.57189e-10	7	Plac8
1.80976e-14	-0.690855	0.145	0.32	5.72843e-10	7	Fam241a
1.84005e-14	0.378726	0.169	0.07	5.8243e-10	7	Tasp1
2.15677e-14	-0.535455	0.088	0.254	6.82682e-10	7	Chd7
2.16045e-14	-0.468693	0.174	0.373	6.83848e-10	7	Gpr183
2.31078e-14	0.338564	0.142	0.054	7.3143e-10	7	Nt5e
2.53466e-14	0.427783	0.826	0.765	8.02297e-10	7	Cyba
2.82836e-14	0.337144	0.164	0.067	8.95261e-10	7	Lysmd2
2.88606e-14	-0.435834	0.407	0.609	9.13524e-10	7	Scp2
4.37048e-14	-0.343883	0.936	0.976	1.38339e-09	7	Cd52
5.6155e-14	0.475056	0.223	0.107	1.77747e-09	7	Pou2f2
5.63409e-14	0.432207	0.265	0.138	1.78336e-09	7	Dok2
1.16382e-13	0.426075	0.169	0.074	3.68383e-09	7	Rcn1
1.34245e-13	0.505345	0.346	0.211	4.24926e-09	7	Ncoa3
1.74531e-13	-0.483337	0.39	0.586	5.52443e-09	7	Itk
1.82932e-13	0.296518	0.99	0.969	5.79034e-09	7	Ddx5
2.18543e-13	0.489366	0.463	0.316	6.91755e-09	7	Itpkb
2.26896e-13	-0.521701	0.235	0.411	7.18193e-09	7	Gtf2i
2.50494e-13	0.429253	0.319	0.179	7.92888e-09	7	St8sia6
3.15411e-13	-0.509222	0.086	0.24	9.98371e-09	7	Als2cl
3.24684e-13	0.435414	0.588	0.466	1.02772e-08	7	Cd27
3.33051e-13	0.365795	0.841	0.772	1.05421e-08	7	Cytip
3.45451e-13	0.367312	0.86	0.798	1.09346e-08	7	H2-Q7
4.0841e-13	0.480942	0.257	0.138	1.29274e-08	7	Gbp7
5.54143e-13	-0.462879	0.078	0.235	1.75403e-08	7	Gm45552
6.56251e-13	0.589787	0.525	0.402	2.07723e-08	7	Rexo2
6.78794e-13	-0.48925	0.355	0.545	2.14859e-08	7	Tgfbr2
1.3223e-12	0.483496	0.27	0.15	4.18548e-08	7	Eef1akmt1
1.57055e-12	0.280143	0.105	0.037	4.97127e-08	7	Adamts6
2.17951e-12	-0.601244	0.064	0.202	6.89879e-08	7	Cd40lg
2.18674e-12	-0.464672	0.1	0.257	6.92168e-08	7	Klhdc2
2.53059e-12	0.313545	0.105	0.037	8.01007e-08	7	Slamf1
2.62747e-12	0.492864	0.473	0.344	8.31672e-08	7	Kbtbd11
2.87829e-12	0.277115	0.978	0.971	9.11067e-08	7	Ms4a4b
2.88326e-12	0.4689	0.373	0.236	9.12639e-08	7	Itga6
3.01788e-12	0.439372	0.674	0.6	9.55249e-08	7	Chd3
3.0491e-12	0.462297	0.324	0.196	9.65131e-08	7	Ccs
3.25942e-12	0.440928	0.223	0.115	1.0317e-07	7	Eva1b
4.07476e-12	-0.444066	0.272	0.453	1.28978e-07	7	Snhg8
4.72918e-12	0.301534	0.971	0.967	1.49693e-07	7	Shisa5
5.06911e-12	-0.342064	0.686	0.817	1.60452e-07	7	Stk17b
5.2498e-12	-0.449362	0.225	0.398	1.66172e-07	7	Tmem9b
6.09167e-12	0.530724	0.301	0.179	1.9282e-07	7	Dusp5
6.10803e-12	0.335175	0.831	0.766	1.93338e-07	7	Elob
6.44137e-12	-1.10229	0.027	0.147	2.03889e-07	7	Ly6c2
7.52184e-12	-0.327291	0.691	0.84	2.38089e-07	7	Arpc1b
9.79011e-12	0.42053	0.711	0.625	3.09886e-07	7	Ndfip1
1.66217e-11	-0.349299	0.647	0.792	5.26125e-07	7	Grcc10
1.7054e-11	0.293749	0.135	0.056	5.39812e-07	7	Swap70
2.04197e-11	0.424274	0.515	0.395	6.46346e-07	7	Cdc42se2
3.44631e-11	0.480017	0.382	0.255	1.09086e-06	7	Ikzf3
3.53192e-11	-0.396117	0.054	0.183	1.11796e-06	7	Ehd3
4.31898e-11	0.450484	0.505	0.385	1.36709e-06	7	Tspan13
4.86104e-11	0.331361	0.809	0.752	1.53867e-06	7	S100a10
5.31033e-11	-0.413045	0.373	0.55	1.68088e-06	7	Rasgrp2
6.41571e-11	0.41104	0.174	0.085	2.03076e-06	7	Inpp5f
8.11266e-11	0.428093	0.615	0.51	2.5679e-06	7	Rhoh
8.26564e-11	-0.404742	0.304	0.469	2.61632e-06	7	Smap2
1.02575e-10	-0.487674	0.199	0.344	3.24681e-06	7	Pik3ip1
1.1068e-10	0.311839	0.115	0.046	3.50337e-06	7	Xxylt1
1.19234e-10	0.44354	0.297	0.182	3.77412e-06	7	Arid5b
1.40018e-10	-0.494189	0.252	0.406	4.43198e-06	7	Dnajc15
1.53587e-10	0.383187	0.723	0.636	4.86148e-06	7	Gpx4
[truncated: 2,958 more rows]
