# Supplementary material for: T cells with increased responsiveness cause obesity in mice without diet intervention
Source: iScience. 2024 Mar 11;27(4):109471. doi: 10.1016/j.isci.2024.109471 (PMC10973599; doi:10.1016/j.isci.2024.109471)
Supplement: File S3. Differently expressed genes separating T cell cluster 1, 2 and 4 in scRNA seq. of PBMC [file mmc4.xlsx]

## Sheet: c1_vs_c4_DEG
Gene	p_val	avg_log2FC	pct.1	pct.2	p_val_adj		pct.1	Cluster 4
Rps12	1.27e-34	-0.384534	0.984	0.995	4.03e-30		pct.2	Cluster 1
Ubb	8.84e-34	0.34068	1	1	2.8e-29		Positive log2FC	up-regulated in Cluster 4
Rpl12	2.64e-30	-0.303109	0.99	0.996	8.34e-26
Gm42418	1.66e-29	-0.586044	1	1	5.24e-25
Igfbp4	1.57e-28	-0.657744	0.563	0.794	4.97e-24
Rps19	1.62e-28	-0.254422	1	1	5.14e-24
AY036118	1.92e-27	-0.846454	0.58	0.768	6.09e-23
Rps29	1e-26	-0.250064	0.997	0.999	3.17e-22
Rpl37a	2.04e-26	-0.25172	0.997	0.999	6.44e-22
Mbd2	4.5e-25	0.628413	0.409	0.244	1.42e-20
Dapl1	4.39e-23	-0.769546	0.219	0.434	1.39e-18
Brd1	3.64e-22	0.576909	0.347	0.194	1.15e-17
Ly6a	9.45e-22	-0.695494	0.152	0.358	2.99e-17
Ccnd2	4.42e-19	-0.517014	0.311	0.537	1.4e-14
Crip1	7.95e-18	-0.486161	0.647	0.817	2.52e-13
Rps6	2.08e-16	-0.254823	0.96	0.984	6.58e-12
Pdlim4	3.21e-16	-0.472196	0.128	0.299	1.01e-11
Klf2	1.03e-14	0.255046	0.989	0.995	3.27e-10
Flna	4.48e-14	-0.420725	0.399	0.604	1.42e-09
Ypel3	1.43e-13	0.353477	0.78	0.757	4.54e-09
Itm2b	1.7e-13	0.285204	0.946	0.95	5.37e-09
Thy1	2.36e-13	-0.386118	0.548	0.732	7.46e-09
Lgals1	3.42e-13	-0.461128	0.139	0.288	1.08e-08
Cd3g	4.6e-13	0.265297	0.968	0.949	1.45e-08
Hsd11b1	8.84e-13	-0.375657	0.162	0.321	2.8e-08
Myh9	1.28e-12	-0.330117	0.767	0.884	4.06e-08
Rpl23a	2.57e-12	-0.290913	0.765	0.899	8.13e-08
H3f3b	2.97e-12	0.252789	0.987	0.989	9.4e-08
Gm26917	1.41e-11	-0.444149	0.345	0.532	4.48e-07
Smc4	3.98e-11	0.421268	0.672	0.597	1.26e-06
Stmn1	5.55e-11	0.486677	0.249	0.153	1.76e-06
Klhdc2	5.72e-11	-0.291368	0.168	0.318	1.81e-06
mt-Nd5	6.89e-11	-0.254453	0.759	0.876	2.18e-06
Tagln2	9.72e-11	-0.324442	0.429	0.612	3.08e-06
Ddit4	3.4e-10	0.506213	0.242	0.152	1.08e-05
Bcl2	4.02e-10	-0.29236	0.341	0.507	1.27e-05
Ftl1	4.05e-10	0.265694	0.935	0.946	1.28e-05
Purb	1.18e-09	0.443363	0.273	0.188	3.72e-05
Rab21	1.22e-09	0.400459	0.26	0.174	3.85e-05
Vim	2.03e-09	-0.319998	0.417	0.596	6.41e-05
Atp5g3	2.05e-09	0.272176	0.827	0.836	6.47e-05
Kcnq1ot1	3.06e-09	-0.303643	0.084	0.186	9.68e-05
Dtx1	4.4e-09	-0.334565	0.128	0.245	0.000139119
Kif1b	4.51e-09	-0.275133	0.111	0.226	0.000142863
Skp1a	5.23e-09	0.304846	0.685	0.685	0.000165565
Zfp36l2	7.22e-09	0.314082	0.838	0.831	0.000228471
Lars2	7.87e-09	-0.378007	0.775	0.865	0.000249214
Crlf3	1.93e-08	0.350276	0.743	0.739	0.000611159
Ppp2cb	1.97e-08	0.346363	0.165	0.095	0.000623381
Ly6c1	2.32e-08	-0.34854	0.149	0.261	0.000733733
Spn	3.59e-08	-0.280756	0.174	0.299	0.00113548
Arl4c	4.46e-08	-0.290105	0.372	0.541	0.00141236
Csnk2a2	5.13e-08	0.365222	0.181	0.111	0.0016252
Sptbn1	1.6e-07	-0.265411	0.376	0.534	0.00505981
Txnip	4.26e-07	0.270265	0.903	0.908	0.0134863
Jun	2.08e-06	-0.285427	0.345	0.468	0.065758
Fos	4.09e-06	-0.282089	0.092	0.167	0.129362
Gimap3	4.47e-06	0.259687	0.821	0.839	0.141598
Ranbp9	8.55e-06	0.336923	0.211	0.154	0.270599
Otulinl	1.32e-05	0.313315	0.482	0.456	0.418851
Itm2a	1.53e-05	0.389893	0.36	0.308	0.483075
Dnaja1	1.87e-05	0.263347	0.628	0.621	0.5931
Hnrnpl	2.1e-05	0.255928	0.591	0.587	0.663636
Sox4	2.46e-05	0.313749	0.135	0.084	0.779871
Stat1	3.55e-05	-0.269077	0.368	0.48	1
Cyhr1	8.06e-05	0.265765	0.171	0.121	1
Ppp1cc	8.27e-05	0.252793	0.607	0.613	1
Chchd10	8.37e-05	0.329125	0.185	0.134	1
Ugcg	0.000155361	0.319952	0.526	0.517	1
Fam104a	0.000162785	0.292383	0.391	0.372	1
Cnn3	0.000181708	0.265891	0.139	0.094	1
Retreg2	0.000235798	0.287803	0.209	0.164	1
Ramp1	0.000238514	0.25086	0.418	0.384	1
Atpif1	0.000268809	0.27651	0.22	0.172	1
Selenop	0.000325795	0.30462	0.577	0.568	1
Ankrd11	0.000484492	0.255903	0.532	0.534	1
Rb1	0.000566403	0.254893	0.124	0.085	1
Drap1	0.00064976	0.305533	0.372	0.358	1
Egln2	0.00068567	0.253138	0.185	0.144	1
Rgcc	0.00107806	0.297651	0.385	0.358	1
2410006H16Rik	0.00120583	0.260503	0.493	0.491	1
Atp6v1d	0.00176778	0.280944	0.41	0.399	1
Atxn10	0.00189061	0.272695	0.341	0.318	1
Pabpn1	0.00200749	0.258778	0.475	0.476	1
Dnajb1	0.00235236	0.264331	0.3	0.273	1
Sh2d1a	0.00386037	0.265521	0.314	0.293	1
Egln1	0.0043483	0.256024	0.147	0.116	1
Spop	0.0076009	0.275309	0.208	0.181	1
Hnrnpa0	0.00792805	0.2854	0.301	0.282	1
Aven	0.009365	0.250927	0.174	0.145	1
Cd7	0.0615704	0.258731	0.198	0.182	1
Tubb2a	0.0811892	0.334329	0.117	0.1	1

## Sheet: c1_vs_v4_Metascape
GroupID	Category	Term	Description	LogP	Log(q-value)	InTerm_InList	Genes	Symbols
1_Summary	WikiPathways	WP163	Cytoplasmic ribosomal proteins	-8.33484	-4.06818	7/95	19981,20042,20085,20090,20104,268449,269261,102436,22187	Rpl37a,Rps12,Rps19,Rps29,Rps6,Rpl23a,Rpl12,Lars2,Ubb
1_Member	WikiPathways	WP163	Cytoplasmic ribosomal proteins	-8.33484	-4.06818	7/95	19981,20042,20085,20090,20104,268449,269261	Rpl37a,Rps12,Rps19,Rps29,Rps6,Rpl23a,Rpl12
1_Member	Reactome Gene Sets	R-MMU-1799339	SRP-dependent cotranslational protein targeting to membrane	-6.99796	-3.14985	6/88	19981,20085,20090,20104,268449,269261	Rpl37a,Rps19,Rps29,Rps6,Rpl23a,Rpl12
1_Member	Reactome Gene Sets	R-MMU-975956	Nonsense Mediated Decay (NMD) independent of the Exon Junction Complex (EJC)	-6.93939	-3.14985	6/90	19981,20085,20090,20104,268449,269261	Rpl37a,Rps19,Rps29,Rps6,Rpl23a,Rpl12
1_Member	Reactome Gene Sets	R-MMU-72689	Formation of a pool of free 40S subunits	-6.74473	-3.10743	6/97	19981,20085,20090,20104,268449,269261	Rpl37a,Rps19,Rps29,Rps6,Rpl23a,Rpl12
1_Member	Reactome Gene Sets	R-MMU-156827	L13a-mediated translational silencing of Ceruloplasmin expression	-6.49106	-3.10743	6/107	19981,20085,20090,20104,268449,269261	Rpl37a,Rps19,Rps29,Rps6,Rpl23a,Rpl12
1_Member	Reactome Gene Sets	R-MMU-72706	GTP hydrolysis and joining of the 60S ribosomal subunit	-6.46709	-3.10743	6/108	19981,20085,20090,20104,268449,269261	Rpl37a,Rps19,Rps29,Rps6,Rpl23a,Rpl12
1_Member	KEGG Pathway	mmu03010	Ribosome	-6.43379	-3.10743	7/179	19981,20042,20085,20090,20104,268449,269261	Rpl37a,Rps12,Rps19,Rps29,Rps6,Rpl23a,Rpl12
1_Member	Reactome Gene Sets	R-MMU-927802	Nonsense-Mediated Decay (NMD)	-6.41984	-3.10743	6/110	19981,20085,20090,20104,268449,269261	Rpl37a,Rps19,Rps29,Rps6,Rpl23a,Rpl12
1_Member	Reactome Gene Sets	R-MMU-975957	Nonsense Mediated Decay (NMD) enhanced by the Exon Junction Complex (EJC)	-6.41984	-3.10743	6/110	19981,20085,20090,20104,268449,269261	Rpl37a,Rps19,Rps29,Rps6,Rpl23a,Rpl12
1_Member	Reactome Gene Sets	R-MMU-72613	Eukaryotic Translation Initiation	-6.3056	-3.08034	6/115	19981,20085,20090,20104,268449,269261	Rpl37a,Rps19,Rps29,Rps6,Rpl23a,Rpl12
1_Member	Reactome Gene Sets	R-MMU-72737	Cap-dependent Translation Initiation	-6.3056	-3.08034	6/115	19981,20085,20090,20104,268449,269261	Rpl37a,Rps19,Rps29,Rps6,Rpl23a,Rpl12
1_Member	KEGG Pathway	mmu05171	Coronavirus disease - COVID-19	-5.49851	-2.37799	7/247	19981,20042,20085,20090,20104,268449,269261	Rpl37a,Rps12,Rps19,Rps29,Rps6,Rpl23a,Rpl12
1_Member	Reactome Gene Sets	R-MMU-6791226	Major pathway of rRNA processing in the nucleolus and cytosol	-5.30042	-2.3348	6/171	19981,20085,20090,20104,268449,269261	Rpl37a,Rps19,Rps29,Rps6,Rpl23a,Rpl12
1_Member	Reactome Gene Sets	R-MMU-72312	rRNA processing	-5.30042	-2.3348	6/171	19981,20085,20090,20104,268449,269261	Rpl37a,Rps19,Rps29,Rps6,Rpl23a,Rpl12
1_Member	Reactome Gene Sets	R-MMU-8868773	rRNA processing in the nucleus and cytosol	-5.30042	-2.3348	6/171	19981,20085,20090,20104,268449,269261	Rpl37a,Rps19,Rps29,Rps6,Rpl23a,Rpl12
1_Member	Reactome Gene Sets	R-MMU-72766	Translation	-4.67692	-1.73248	6/220	19981,20085,20090,20104,268449,269261	Rpl37a,Rps19,Rps29,Rps6,Rpl23a,Rpl12
1_Member	GO Biological Processes	GO:0006412	translation	-4.47651	-1.55228	7/355	19981,20042,20085,20090,102436,268449,269261	Rpl37a,Rps12,Rps19,Rps29,Lars2,Rpl23a,Rpl12
1_Member	GO Biological Processes	GO:0043043	peptide biosynthetic process	-4.31826	-1.41334	7/376	19981,20042,20085,20090,102436,268449,269261	Rpl37a,Rps12,Rps19,Rps29,Lars2,Rpl23a,Rpl12
1_Member	GO Biological Processes	GO:0043604	amide biosynthetic process	-3.67043	-0.90998	7/478	19981,20042,20085,20090,102436,268449,269261	Rpl37a,Rps12,Rps19,Rps29,Lars2,Rpl23a,Rpl12
1_Member	Reactome Gene Sets	R-MMU-72695	Formation of the ternary complex, and subsequently, the 43S complex	-3.53733	-0.853356	3/50	20085,20090,20104	Rps19,Rps29,Rps6
1_Member	GO Biological Processes	GO:0006518	peptide metabolic process	-3.45374	-0.820556	7/519	19981,20042,20085,20090,102436,268449,269261	Rpl37a,Rps12,Rps19,Rps29,Lars2,Rpl23a,Rpl12
1_Member	Reactome Gene Sets	R-MMU-72649	Translation initiation complex formation	-3.36883	-0.783418	3/57	20085,20090,20104	Rps19,Rps29,Rps6
1_Member	Reactome Gene Sets	R-MMU-72702	Ribosomal scanning and start codon recognition	-3.36883	-0.783418	3/57	20085,20090,20104	Rps19,Rps29,Rps6
1_Member	Reactome Gene Sets	R-MMU-72662	Activation of the mRNA upon binding of the cap-binding complex and eIFs, and subsequent binding to 43S	-3.34656	-0.77887	3/58	20085,20090,20104	Rps19,Rps29,Rps6
1_Member	Reactome Gene Sets	R-MMU-8953854	Metabolism of RNA	-3.32175	-0.762664	7/546	19981,20085,20090,20104,22187,268449,269261	Rpl37a,Rps19,Rps29,Rps6,Ubb,Rpl23a,Rpl12
1_Member	GO Biological Processes	GO:0043603	cellular amide metabolic process	-2.50081	-0.283375	7/758	19981,20042,20085,20090,102436,268449,269261	Rpl37a,Rps12,Rps19,Rps29,Lars2,Rpl23a,Rpl12
2_Summary	GO Biological Processes	GO:0033077	T cell differentiation in thymus	-6.13034	-2.94287	5/66	12043,12193,12502,20104,20737,16598,16852,17886,20085,223770,101056014,14357,21838	Bcl2,Zfp36l2,Cd3g,Rps6,Spn,Klf2,Lgals1,Myh9,Rps19,Brd1,AY036118,Dtx1,Thy1
2_Member	GO Biological Processes	GO:0033077	T cell differentiation in thymus	-6.13034	-2.94287	5/66	12043,12193,12502,20104,20737	Bcl2,Zfp36l2,Cd3g,Rps6,Spn
2_Member	GO Biological Processes	GO:0030097	hemopoiesis	-5.67529	-2.52257	11/733	12043,12193,12502,16598,16852,17886,20085,20104,20737,223770,101056014	Bcl2,Zfp36l2,Cd3g,Klf2,Lgals1,Myh9,Rps19,Rps6,Spn,Brd1,AY036118
2_Member	GO Biological Processes	GO:0048534	hematopoietic or lymphoid organ development	-5.34165	-2.3348	11/794	12043,12193,12502,16598,16852,17886,20085,20104,20737,223770,101056014	Bcl2,Zfp36l2,Cd3g,Klf2,Lgals1,Myh9,Rps19,Rps6,Spn,Brd1,AY036118
2_Member	GO Biological Processes	GO:0030217	T cell differentiation	-3.97108	-1.11315	5/183	12043,12193,12502,20104,20737	Bcl2,Zfp36l2,Cd3g,Rps6,Spn
2_Member	GO Biological Processes	GO:0043368	positive T cell selection	-3.96483	-1.11315	3/36	12043,12502,20737	Bcl2,Cd3g,Spn
2_Member	GO Biological Processes	GO:0042110	T cell activation	-3.91304	-1.07775	6/302	12043,12193,12502,17886,20104,20737	Bcl2,Zfp36l2,Cd3g,Myh9,Rps6,Spn
2_Member	GO Biological Processes	GO:0030098	lymphocyte differentiation	-3.84354	-1.02405	6/311	12043,12193,12502,16852,20104,20737	Bcl2,Zfp36l2,Cd3g,Lgals1,Rps6,Spn
2_Member	GO Biological Processes	GO:0046649	lymphocyte activation	-3.69833	-0.923035	7/473	12043,12193,12502,16852,17886,20104,20737	Bcl2,Zfp36l2,Cd3g,Lgals1,Myh9,Rps6,Spn
2_Member	GO Biological Processes	GO:1903131	mononuclear cell differentiation	-3.55326	-0.854806	6/352	12043,12193,12502,16852,20104,20737	Bcl2,Zfp36l2,Cd3g,Lgals1,Rps6,Spn
2_Member	GO Biological Processes	GO:0045058	T cell selection	-3.46225	-0.820556	3/53	12043,12502,20737	Bcl2,Cd3g,Spn
2_Member	GO Biological Processes	GO:0002521	leukocyte differentiation	-3.14782	-0.70071	6/420	12043,12193,12502,16852,20104,20737	Bcl2,Zfp36l2,Cd3g,Lgals1,Rps6,Spn
2_Member	GO Biological Processes	GO:0045321	leukocyte activation	-3.08814	-0.68481	7/598	12043,12193,12502,16852,17886,20104,20737	Bcl2,Zfp36l2,Cd3g,Lgals1,Myh9,Rps6,Spn
2_Member	GO Biological Processes	GO:0001775	cell activation	-2.74399	-0.445816	7/686	12043,12193,12502,16852,17886,20104,20737	Bcl2,Zfp36l2,Cd3g,Lgals1,Myh9,Rps6,Spn
2_Member	GO Biological Processes	GO:0051249	regulation of lymphocyte activation	-2.30794	-0.138196	6/617	12043,12193,14357,16852,20737,21838	Bcl2,Zfp36l2,Dtx1,Lgals1,Spn,Thy1
2_Member	GO Biological Processes	GO:0002285	lymphocyte activation involved in immune response	-2.26677	-0.100481	3/138	16852,20104,20737	Lgals1,Rps6,Spn
2_Member	GO Biological Processes	GO:0098609	cell-cell adhesion	-2.25975	-0.100303	5/442	12043,16852,17886,20737,21838	Bcl2,Lgals1,Myh9,Spn,Thy1
3_Summary	Reactome Gene Sets	R-MMU-69231	Cyclin D associated events in G1	-5.43198	-2.36944	4/41	12444,19053,21402,22187,13000,223770,74747,12502,70099,12043,14357,69554	Ccnd2,Ppp2cb,Skp1,Ubb,Csnk2a2,Brd1,Ddit4,Cd3g,Smc4,Bcl2,Dtx1,Klhdc2
3_Member	Reactome Gene Sets	R-MMU-69231	Cyclin D associated events in G1	-5.43198	-2.36944	4/41	12444,19053,21402,22187	Ccnd2,Ppp2cb,Skp1,Ubb
3_Member	Reactome Gene Sets	R-MMU-69236	G1 Phase	-5.43198	-2.36944	4/41	12444,19053,21402,22187	Ccnd2,Ppp2cb,Skp1,Ubb
3_Member	Reactome Gene Sets	R-MMU-448424	Interleukin-17 signaling	-3.51179	-0.853356	3/51	19053,21402,22187	Ppp2cb,Skp1,Ubb
3_Member	Reactome Gene Sets	R-MMU-450294	MAP kinase activation	-3.51179	-0.853356	3/51	19053,21402,22187	Ppp2cb,Skp1,Ubb
3_Member	Reactome Gene Sets	R-MMU-453279	Mitotic G1 phase and G1/S transition	-3.50723	-0.853356	4/126	12444,19053,21402,22187	Ccnd2,Ppp2cb,Skp1,Ubb
3_Member	Reactome Gene Sets	R-MMU-5633007	Regulation of TP53 Activity	-3.29886	-0.748213	4/143	13000,19053,22187,223770	Csnk2a2,Ppp2cb,Ubb,Brd1
3_Member	Reactome Gene Sets	R-MMU-168164	Toll Like Receptor 3 (TLR3) Cascade	-3.24093	-0.722459	3/63	19053,21402,22187	Ppp2cb,Skp1,Ubb
3_Member	Reactome Gene Sets	R-MMU-168142	Toll Like Receptor 10 (TLR10) Cascade	-3.20113	-0.72124	3/65	19053,21402,22187	Ppp2cb,Skp1,Ubb
3_Member	Reactome Gene Sets	R-MMU-168176	Toll Like Receptor 5 (TLR5) Cascade	-3.20113	-0.72124	3/65	19053,21402,22187	Ppp2cb,Skp1,Ubb
3_Member	Reactome Gene Sets	R-MMU-975871	MyD88 cascade initiated on plasma membrane	-3.20113	-0.72124	3/65	19053,21402,22187	Ppp2cb,Skp1,Ubb
3_Member	Reactome Gene Sets	R-MMU-166058	MyD88:MAL(TIRAP) cascade initiated on plasma membrane	-3.18171	-0.72124	3/66	19053,21402,22187	Ppp2cb,Skp1,Ubb
3_Member	Reactome Gene Sets	R-MMU-168179	Toll Like Receptor TLR1:TLR2 Cascade	-3.18171	-0.72124	3/66	19053,21402,22187	Ppp2cb,Skp1,Ubb
3_Member	Reactome Gene Sets	R-MMU-168188	Toll Like Receptor TLR6:TLR2 Cascade	-3.18171	-0.72124	3/66	19053,21402,22187	Ppp2cb,Skp1,Ubb
3_Member	Reactome Gene Sets	R-MMU-181438	Toll Like Receptor 2 (TLR2) Cascade	-3.18171	-0.72124	3/66	19053,21402,22187	Ppp2cb,Skp1,Ubb
3_Member	Reactome Gene Sets	R-MMU-975138	TRAF6 mediated induction of NFkB and MAP kinases upon TLR7/8 or 9 activation	-3.12528	-0.691137	3/69	19053,21402,22187	Ppp2cb,Skp1,Ubb
3_Member	Reactome Gene Sets	R-MMU-975155	MyD88 dependent cascade initiated on endosome	-3.10705	-0.685419	3/70	19053,21402,22187	Ppp2cb,Skp1,Ubb
3_Member	Reactome Gene Sets	R-MMU-3700989	Transcriptional Regulation by TP53	-3.10698	-0.685419	5/282	13000,19053,22187,74747,223770	Csnk2a2,Ppp2cb,Ubb,Ddit4,Brd1
3_Member	Reactome Gene Sets	R-MMU-168181	Toll Like Receptor 7/8 (TLR7/8) Cascade	-3.08909	-0.68481	3/71	19053,21402,22187	Ppp2cb,Skp1,Ubb
3_Member	Reactome Gene Sets	R-MMU-168138	Toll Like Receptor 9 (TLR9) Cascade	-3.01983	-0.633984	3/75	19053,21402,22187	Ppp2cb,Skp1,Ubb
3_Member	Reactome Gene Sets	R-MMU-195253	Degradation of beta-catenin by the destruction complex	-3.00312	-0.622958	3/76	19053,21402,22187	Ppp2cb,Skp1,Ubb
3_Member	Reactome Gene Sets	R-MMU-166166	MyD88-independent TLR4 cascade	-2.90756	-0.572858	3/82	19053,21402,22187	Ppp2cb,Skp1,Ubb
3_Member	Reactome Gene Sets	R-MMU-937061	TRIF(TICAM1)-mediated TLR4 signaling	-2.90756	-0.572858	3/82	19053,21402,22187	Ppp2cb,Skp1,Ubb
3_Member	Reactome Gene Sets	R-MMU-202424	Downstream TCR signaling	-2.87735	-0.550218	3/84	12502,21402,22187	Cd3g,Skp1,Ubb
3_Member	Reactome Gene Sets	R-MMU-69278	Cell Cycle, Mitotic	-2.77662	-0.473756	6/496	12444,13000,19053,21402,22187,70099	Ccnd2,Csnk2a2,Ppp2cb,Skp1,Ubb,Smc4
3_Member	Reactome Gene Sets	R-MMU-166016	Toll Like Receptor 4 (TLR4) Cascade	-2.69798	-0.413596	3/97	19053,21402,22187	Ppp2cb,Skp1,Ubb
3_Member	Reactome Gene Sets	R-MMU-202403	TCR signaling	-2.63575	-0.374915	3/102	12502,21402,22187	Cd3g,Skp1,Ubb
3_Member	Reactome Gene Sets	R-MMU-69206	G1/S Transition	-2.63575	-0.374915	3/102	19053,21402,22187	Ppp2cb,Skp1,Ubb
3_Member	Reactome Gene Sets	R-MMU-195721	Signaling by WNT	-2.55829	-0.329065	4/227	13000,19053,21402,22187	Csnk2a2,Ppp2cb,Skp1,Ubb
3_Member	Reactome Gene Sets	R-MMU-1640170	Cell Cycle	-2.44203	-0.239834	6/579	12444,13000,19053,21402,22187,70099	Ccnd2,Csnk2a2,Ppp2cb,Skp1,Ubb,Smc4
3_Member	Reactome Gene Sets	R-MMU-168898	Toll-like Receptor Cascades	-2.3768	-0.189328	3/126	19053,21402,22187	Ppp2cb,Skp1,Ubb
3_Member	Reactome Gene Sets	R-MMU-201681	TCF dependent signaling in response to WNT	-2.16675	-0.0336373	3/150	13000,19053,22187	Csnk2a2,Ppp2cb,Ubb
3_Member	GO Biological Processes	GO:0016567	protein ubiquitination	-2.00801	0	5/509	12043,14357,21402,22187,69554	Bcl2,Dtx1,Skp1,Ubb,Klhdc2
4_Summary	GO Biological Processes	GO:0097190	apoptotic signaling pathway	-4.09313	-1.20668	6/280	12043,12925,16432,20737,74747,76747,12193,13000,192176,12444,19053,20104	Bcl2,Crip1,Itm2b,Spn,Ddit4,Dapl1,Zfp36l2,Csnk2a2,Flna,Ccnd2,Ppp2cb,Rps6
4_Member	GO Biological Processes	GO:0097190	apoptotic signaling pathway	-4.09313	-1.20668	6/280	12043,12925,16432,20737,74747,76747	Bcl2,Crip1,Itm2b,Spn,Ddit4,Dapl1
4_Member	GO Biological Processes	GO:0008630	intrinsic apoptotic signaling pathway in response to DNA damage	-2.95438	-0.58535	3/79	12043,12925,74747	Bcl2,Crip1,Ddit4
4_Member	GO Biological Processes	GO:0051384	response to glucocorticoid	-2.92296	-0.572858	3/81	12043,12193,74747	Bcl2,Zfp36l2,Ddit4
4_Member	GO Biological Processes	GO:0009895	negative regulation of catabolic process	-2.90501	-0.572858	5/313	12043,13000,74747,76747,192176	Bcl2,Csnk2a2,Ddit4,Dapl1,Flna
4_Member	GO Biological Processes	GO:0031960	response to corticosteroid	-2.81917	-0.506758	3/88	12043,12193,74747	Bcl2,Zfp36l2,Ddit4
4_Member	KEGG Pathway	mmu04151	PI3K-Akt signaling pathway	-2.6441	-0.374915	5/359	12043,12444,19053,20104,74747	Bcl2,Ccnd2,Ppp2cb,Rps6,Ddit4
4_Member	KEGG Pathway	mmu04140	Autophagy - animal	-2.2324	-0.0763337	3/142	12043,19053,74747	Bcl2,Ppp2cb,Ddit4
4_Member	GO Biological Processes	GO:0048545	response to steroid hormone	-2.08993	0	3/160	12043,12193,74747	Bcl2,Zfp36l2,Ddit4
4_Member	GO Biological Processes	GO:0097193	intrinsic apoptotic signaling pathway	-2.08255	0	3/161	12043,12925,74747	Bcl2,Crip1,Ddit4
5_Summary	GO Biological Processes	GO:0030218	erythrocyte differentiation	-3.81086	-1.00661	4/105	16598,20085,20104,223770,17886,12043	Klf2,Rps19,Rps6,Brd1,Myh9,Bcl2
5_Member	GO Biological Processes	GO:0030218	erythrocyte differentiation	-3.81086	-1.00661	4/105	16598,20085,20104,223770	Klf2,Rps19,Rps6,Brd1
5_Member	GO Biological Processes	GO:0048821	erythrocyte development	-3.70283	-0.923035	3/44	16598,20104,223770	Klf2,Rps6,Brd1
5_Member	GO Biological Processes	GO:0034101	erythrocyte homeostasis	-3.63017	-0.907583	4/117	16598,20085,20104,223770	Klf2,Rps19,Rps6,Brd1
5_Member	GO Biological Processes	GO:0002262	myeloid cell homeostasis	-3.25373	-0.722459	4/147	16598,20085,20104,223770	Klf2,Rps19,Rps6,Brd1
5_Member	GO Biological Processes	GO:0030099	myeloid cell differentiation	-3.20659	-0.72124	5/268	16598,17886,20085,20104,223770	Klf2,Myh9,Rps19,Rps6,Brd1
5_Member	GO Biological Processes	GO:0061515	myeloid cell development	-2.93857	-0.580395	3/80	16598,20104,223770	Klf2,Rps6,Brd1
5_Member	GO Biological Processes	GO:0048872	homeostasis of number of cells	-2.91734	-0.572858	5/311	12043,16598,20085,20104,223770	Bcl2,Klf2,Rps19,Rps6,Brd1
6_Summary	GO Biological Processes	GO:0031507	heterochromatin assembly	-3.64516	-0.90998	3/46	15081,17191,63830,16598,70099	H3f3b,Mbd2,Kcnq1ot1,Klf2,Smc4
6_Member	GO Biological Processes	GO:0031507	heterochromatin assembly	-3.64516	-0.90998	3/46	15081,17191,63830	H3f3b,Mbd2,Kcnq1ot1
6_Member	GO Biological Processes	GO:0040029	regulation of gene expression, epigenetic	-3.56066	-0.854806	4/122	15081,16598,17191,63830	H3f3b,Klf2,Mbd2,Kcnq1ot1
6_Member	GO Biological Processes	GO:0070828	heterochromatin organization	-3.36883	-0.783418	3/57	15081,17191,63830	H3f3b,Mbd2,Kcnq1ot1
6_Member	GO Biological Processes	GO:0045814	negative regulation of gene expression, epigenetic	-3.34656	-0.77887	3/58	15081,17191,63830	H3f3b,Mbd2,Kcnq1ot1
6_Member	GO Biological Processes	GO:0006323	DNA packaging	-2.94369	-0.580395	4/178	15081,17191,63830,70099	H3f3b,Mbd2,Kcnq1ot1,Smc4
6_Member	GO Biological Processes	GO:0071103	DNA conformation change	-2.52429	-0.302962	4/232	15081,17191,63830,70099	H3f3b,Mbd2,Kcnq1ot1,Smc4
6_Member	GO Biological Processes	GO:0031497	chromatin assembly	-2.31129	-0.138196	3/133	15081,17191,63830	H3f3b,Mbd2,Kcnq1ot1
6_Member	GO Biological Processes	GO:0006333	chromatin assembly or disassembly	-2.15882	-0.0288856	3/151	15081,17191,63830	H3f3b,Mbd2,Kcnq1ot1
7_Summary	Reactome Gene Sets	R-MMU-168643	Nucleotide-binding domain, leucine rich repeat containing receptor (NLR) signaling pathways	-3.64516	-0.90998	3/46	12043,22187,56338,15081,192176,20104,22352	Bcl2,Ubb,Txnip,H3f3b,Flna,Rps6,Vim
7_Member	Reactome Gene Sets	R-MMU-168643	Nucleotide-binding domain, leucine rich repeat containing receptor (NLR) signaling pathways	-3.64516	-0.90998	3/46	12043,22187,56338	Bcl2,Ubb,Txnip
7_Member	GO Biological Processes	GO:0008584	male gonad development	-3.41796	-0.794758	4/133	12043,15081,22187,192176	Bcl2,H3f3b,Ubb,Flna
7_Member	GO Biological Processes	GO:0046546	development of primary male sexual characteristics	-3.40562	-0.79218	4/134	12043,15081,22187,192176	Bcl2,H3f3b,Ubb,Flna
7_Member	GO Biological Processes	GO:0007292	female gamete generation	-3.15687	-0.703126	4/156	12043,15081,20104,22187	Bcl2,H3f3b,Rps6,Ubb
7_Member	GO Biological Processes	GO:0046661	male sex differentiation	-3.07575	-0.678322	4/164	12043,15081,22187,192176	Bcl2,H3f3b,Ubb,Flna
7_Member	GO Biological Processes	GO:0048477	oogenesis	-2.66024	-0.380359	3/100	12043,15081,20104	Bcl2,H3f3b,Rps6
7_Member	GO Biological Processes	GO:0008406	gonad development	-2.5861	-0.340639	4/223	12043,15081,22187,192176	Bcl2,H3f3b,Ubb,Flna
7_Member	GO Biological Processes	GO:0045137	development of primary sexual characteristics	-2.55829	-0.329065	4/227	12043,15081,22187,192176	Bcl2,H3f3b,Ubb,Flna
7_Member	Reactome Gene Sets	R-MMU-5357801	Programmed Cell Death	-2.3672	-0.183334	3/127	12043,22187,22352	Bcl2,Ubb,Vim
7_Member	GO Biological Processes	GO:0048608	reproductive structure development	-2.19558	-0.0488571	5/458	12043,15081,20104,22187,192176	Bcl2,H3f3b,Rps6,Ubb,Flna
7_Member	GO Biological Processes	GO:0061458	reproductive system development	-2.17996	-0.0404125	5/462	12043,15081,20104,22187,192176	Bcl2,H3f3b,Rps6,Ubb,Flna
7_Member	GO Biological Processes	GO:0007548	sex differentiation	-2.13084	-0.0103139	4/300	12043,15081,22187,192176	Bcl2,H3f3b,Ubb,Flna
8_Summary	KEGG Pathway	mmu05162	Measles	-3.26489	-0.722507	4/146	12043,12444,12502,13000,16765,22352,74747,12193,20104,54394,70099,15081,16010,216344	Bcl2,Ccnd2,Cd3g,Csnk2a2,Stmn1,Vim,Ddit4,Zfp36l2,Rps6,Crlf3,Smc4,H3f3b,Igfbp4,Rab21
8_Member	KEGG Pathway	mmu05162	Measles	-3.26489	-0.722507	4/146	12043,12444,12502,13000	Bcl2,Ccnd2,Cd3g,Csnk2a2
8_Member	KEGG Pathway	mmu05206	MicroRNAs in cancer	-2.96758	-0.593022	5/303	12043,12444,16765,22352,74747	Bcl2,Ccnd2,Stmn1,Vim,Ddit4
8_Member	GO Biological Processes	GO:0010564	regulation of cell cycle process	-2.71188	-0.418352	7/695	12043,12193,12444,13000,20104,54394,70099	Bcl2,Zfp36l2,Ccnd2,Csnk2a2,Rps6,Crlf3,Smc4
8_Member	GO Biological Processes	GO:0045930	negative regulation of mitotic cell cycle	-2.62889	-0.374915	4/217	12043,12193,20104,54394	Bcl2,Zfp36l2,Rps6,Crlf3
8_Member	GO Biological Processes	GO:1901988	negative regulation of cell cycle phase transition	-2.60733	-0.357712	4/220	12043,12193,20104,54394	Bcl2,Zfp36l2,Rps6,Crlf3
8_Member	KEGG Pathway	mmu05169	Epstein-Barr virus infection	-2.53103	-0.305765	4/231	12043,12444,12502,22352	Bcl2,Ccnd2,Cd3g,Vim
8_Member	GO Biological Processes	GO:1901987	regulation of cell cycle phase transition	-2.4378	-0.23933	5/401	12043,12193,12444,20104,54394	Bcl2,Zfp36l2,Ccnd2,Rps6,Crlf3
8_Member	GO Biological Processes	GO:0010948	negative regulation of cell cycle process	-2.32467	-0.147918	4/264	12043,12193,20104,54394	Bcl2,Zfp36l2,Rps6,Crlf3
8_Member	GO Biological Processes	GO:2000045	regulation of G1/S transition of mitotic cell cycle	-2.19908	-0.0488571	3/146	12043,12444,54394	Bcl2,Ccnd2,Crlf3
8_Member	GO Biological Processes	GO:0001558	regulation of cell growth	-2.19166	-0.0488571	5/459	12043,15081,16010,54394,216344	Bcl2,H3f3b,Igfbp4,Crlf3,Rab21
8_Member	GO Biological Processes	GO:0007346	regulation of mitotic cell cycle	-2.1191	-0.00166639	5/478	12043,12193,12444,20104,54394	Bcl2,Zfp36l2,Ccnd2,Rps6,Crlf3
8_Member	GO Biological Processes	GO:1901991	negative regulation of mitotic cell cycle phase transition	-2.09737	0	3/159	12043,12193,54394	Bcl2,Zfp36l2,Crlf3
8_Member	GO Biological Processes	GO:1901990	regulation of mitotic cell cycle phase transition	-2.07696	0	4/311	12043,12193,12444,54394	Bcl2,Zfp36l2,Ccnd2,Crlf3
8_Member	GO Biological Processes	GO:1902806	regulation of cell cycle G1/S phase transition	-2.01137	0	3/171	12043,12444,54394	Bcl2,Ccnd2,Crlf3
9_Summary	Reactome Gene Sets	R-MMU-9663891	Selective autophagy	-3.24093	-0.722459	3/63	13000,22187,22352,12444,15081,12043,12193,15483,76747,17721,228033,21402	Csnk2a2,Ubb,Vim,Ccnd2,H3f3b,Bcl2,Zfp36l2,Hsd11b1,Dapl1,ND5,Atp5g3,Skp1
9_Member	Reactome Gene Sets	R-MMU-9663891	Selective autophagy	-3.24093	-0.722459	3/63	13000,22187,22352	Csnk2a2,Ubb,Vim
9_Member	Reactome Gene Sets	R-MMU-8878171	Transcriptional regulation by RUNX1	-2.85616	-0.538898	4/188	12444,13000,15081,22187	Ccnd2,Csnk2a2,H3f3b,Ubb
9_Member	Reactome Gene Sets	R-MMU-1632852	Macroautophagy	-2.45671	-0.250749	3/118	13000,22187,22352	Csnk2a2,Ubb,Vim
9_Member	Reactome Gene Sets	R-MMU-9612973	Autophagy	-2.45671	-0.250749	3/118	13000,22187,22352	Csnk2a2,Ubb,Vim
9_Member	GO Biological Processes	GO:0031329	regulation of cellular catabolic process	-2.39595	-0.201172	7/792	12043,12193,13000,15483,22187,22352,76747	Bcl2,Zfp36l2,Csnk2a2,Hsd11b1,Ubb,Vim,Dapl1
9_Member	KEGG Pathway	mmu05022	Pathways of neurodegeneration - multiple diseases	-2.14542	-0.0217774	5/471	12043,13000,17721,22187,228033	Bcl2,Csnk2a2,ND5,Ubb,Atp5g3
9_Member	KEGG Pathway	mmu04310	Wnt signaling pathway	-2.02522	0	3/169	12444,13000,21402	Ccnd2,Csnk2a2,Skp1
10_Summary	GO Biological Processes	GO:0022402	cell cycle process	-3.13515	-0.694566	8/769	12444,16765,17886,20104,20742,22187,70099,192176,30794,12193	Ccnd2,Stmn1,Myh9,Rps6,Sptbn1,Ubb,Smc4,Flna,Pdlim4,Zfp36l2
10_Member	GO Biological Processes	GO:0022402	cell cycle process	-3.13515	-0.694566	8/769	12444,16765,17886,20104,20742,22187,70099,192176	Ccnd2,Stmn1,Myh9,Rps6,Sptbn1,Ubb,Smc4,Flna
10_Member	GO Biological Processes	GO:0031532	actin cytoskeleton reorganization	-3.05395	-0.662359	3/73	17886,30794,192176	Myh9,Pdlim4,Flna
10_Member	GO Biological Processes	GO:1903047	mitotic cell cycle process	-2.86279	-0.540614	6/477	12444,16765,20104,20742,70099,192176	Ccnd2,Stmn1,Rps6,Sptbn1,Smc4,Flna
10_Member	GO Biological Processes	GO:0051301	cell division	-2.77662	-0.473756	6/496	12193,12444,16765,17886,20742,70099	Zfp36l2,Ccnd2,Stmn1,Myh9,Sptbn1,Smc4
10_Member	GO Biological Processes	GO:0000910	cytokinesis	-2.69798	-0.413596	3/97	16765,17886,20742	Stmn1,Myh9,Sptbn1
10_Member	GO Biological Processes	GO:0000278	mitotic cell cycle	-2.56761	-0.329065	6/546	12444,16765,20104,20742,70099,192176	Ccnd2,Stmn1,Rps6,Sptbn1,Smc4,Flna
10_Member	GO Biological Processes	GO:0032231	regulation of actin filament bundle assembly	-2.4882	-0.274621	3/115	16765,30794,192176	Stmn1,Pdlim4,Flna
10_Member	GO Biological Processes	GO:0032970	regulation of actin filament-based process	-2.38351	-0.192404	5/413	16765,17886,20742,30794,192176	Stmn1,Myh9,Sptbn1,Pdlim4,Flna
10_Member	GO Biological Processes	GO:0110053	regulation of actin filament organization	-2.26236	-0.100303	4/275	16765,20742,30794,192176	Stmn1,Sptbn1,Pdlim4,Flna
10_Member	GO Biological Processes	GO:0007051	spindle organization	-2.16675	-0.0336373	3/150	16765,17886,192176	Stmn1,Myh9,Flna
11_Summary	GO Biological Processes	GO:0010977	negative regulation of neuron projection development	-3.09561	-0.68481	4/162	16852,21838,22352,192176,15081,16765,20742,12043,20085,216344	Lgals1,Thy1,Vim,Flna,H3f3b,Stmn1,Sptbn1,Bcl2,Rps19,Rab21
11_Member	GO Biological Processes	GO:0010977	negative regulation of neuron projection development	-3.09561	-0.68481	4/162	16852,21838,22352,192176	Lgals1,Thy1,Vim,Flna
11_Member	GO Biological Processes	GO:0031345	negative regulation of cell projection organization	-2.64345	-0.374915	4/215	16852,21838,22352,192176	Lgals1,Thy1,Vim,Flna
11_Member	GO Biological Processes	GO:0051129	negative regulation of cellular component organization	-2.62873	-0.374915	7/719	15081,16765,16852,20742,21838,22352,192176	H3f3b,Stmn1,Lgals1,Sptbn1,Thy1,Vim,Flna
11_Member	GO Biological Processes	GO:0010810	regulation of cell-substrate adhesion	-2.55829	-0.329065	4/227	12043,16852,21838,192176	Bcl2,Lgals1,Thy1,Flna
11_Member	GO Biological Processes	GO:0060284	regulation of cell development	-2.36311	-0.182817	6/601	12043,20085,21838,22352,192176,216344	Bcl2,Rps19,Thy1,Vim,Flna,Rab21
12_Summary	Reactome Gene Sets	R-MMU-194315	Signaling by Rho GTPases	-2.19328	-0.0488571	6/652	15081,17886,19053,20742,22352,192176,16561,20737	H3f3b,Myh9,Ppp2cb,Sptbn1,Vim,Flna,Kif1b,Spn
12_Member	Reactome Gene Sets	R-MMU-194315	Signaling by Rho GTPases	-2.19328	-0.0488571	6/652	15081,17886,19053,20742,22352,192176	H3f3b,Myh9,Ppp2cb,Sptbn1,Vim,Flna
12_Member	Reactome Gene Sets	R-MMU-9716542	Signaling by Rho GTPases, Miro GTPases and RHOBTB3	-2.14651	-0.0217774	6/667	15081,17886,19053,20742,22352,192176	H3f3b,Myh9,Ppp2cb,Sptbn1,Vim,Flna
12_Member	Reactome Gene Sets	R-MMU-195258	RHO GTPase Effectors	-2.11098	0	4/304	15081,17886,19053,192176	H3f3b,Myh9,Ppp2cb,Flna
12_Member	Reactome Gene Sets	R-MMU-109582	Hemostasis	-2.01839	0	5/506	15081,16561,19053,20737,192176	H3f3b,Kif1b,Ppp2cb,Spn,Flna
13_Summary	GO Biological Processes	GO:0010970	transport along microtubule	-2.09737	0	3/159	16561,22187,216344	Kif1b,Ubb,Rab21
13_Member	GO Biological Processes	GO:0010970	transport along microtubule	-2.09737	0	3/159	16561,22187,216344	Kif1b,Ubb,Rab21
14_Summary	GO Biological Processes	GO:0010942	positive regulation of cell death	-2.08028	0	6/689	16852,20090,20104,22187,56338,74747	Lgals1,Rps29,Rps6,Ubb,Txnip,Ddit4
14_Member	GO Biological Processes	GO:0010942	positive regulation of cell death	-2.08028	0	6/689	16852,20090,20104,22187,56338,74747	Lgals1,Rps29,Rps6,Ubb,Txnip,Ddit4
15_Summary	GO Biological Processes	GO:0010675	regulation of cellular carbohydrate metabolic process	-2.06069	0	3/164	15483,16010,74747	Hsd11b1,Igfbp4,Ddit4
15_Member	GO Biological Processes	GO:0010675	regulation of cellular carbohydrate metabolic process	-2.06069	0	3/164	15483,16010,74747	Hsd11b1,Igfbp4,Ddit4

## Sheet: c2_vs_c4
Gene	p_val	avg_log2FC	pct.1	pct.2	p_val_adj		pct.1	Cluster 4
Cd52	3.09e-92	0.920175	0.978	0.937	9.78e-88		pct.2	Cluster 2
Actb	1.24e-90	0.667919	1	0.999	3.91e-86		Positive log2FC	up-regulated in Cluster 4
Pfn1	8.59e-83	0.644822	0.998	0.992	2.72e-78
Tmsb10	5.06e-81	0.379593	1	1	1.6e-76
Rplp1	1.12e-55	-0.34009	1	1	3.56e-51
Il7r	2.47e-50	-0.805213	0.593	0.871	7.81e-46
Cd5	3.42e-49	1.0112	0.586	0.312	1.08e-44
Rps19	5.98e-45	-0.350114	1	1	1.89e-40
Tpt1	7.17e-43	-0.271542	1	1	2.27e-38
Rps27	7.98e-43	-0.306263	1	1	2.53e-38
Ly6c1	1.54e-42	-1.16107	0.149	0.464	4.88e-38
Rps12	1.05e-41	-0.454608	0.984	0.996	3.33e-37
Rpl17	3.21e-40	-0.309166	1	0.999	1.02e-35
Gm42418	6.42e-39	-0.751731	1	1	2.03e-34
Rpl12	8.36e-39	-0.377453	0.99	0.997	2.65e-34
Ly6a	1.66e-36	-0.9915	0.152	0.439	5.24e-32
Rpl37a	1.88e-36	-0.328001	0.997	0.999	5.96e-32
Rps21	1.4e-35	-0.280905	1	0.999	4.42e-31
Ly6e	3.81e-33	-0.560751	0.732	0.903	1.2e-28
Rps29	6.64e-33	-0.291943	0.997	0.999	2.1e-28
Actg1	1.45e-32	0.671408	0.886	0.79	4.58e-28
Sh3bgrl3	1.99e-32	0.518338	0.937	0.874	6.31e-28
Jun	1.66e-31	-0.816676	0.345	0.623	5.26e-27
Lck	1.11e-29	0.543433	0.857	0.754	3.51e-25
Ddit4	5.84e-29	0.779467	0.242	0.078	1.85e-24
Adgre5	1.97e-26	-0.737798	0.265	0.513	6.25e-22
Rps14	3.13e-26	-0.250185	1	0.999	9.89e-22
Rpl13a	1.22e-25	-0.263328	0.998	1	3.85e-21
Junb	1.34e-25	-0.610137	0.708	0.868	4.25e-21
Emp3	1.55e-25	0.659168	0.718	0.58	4.9e-21
Rpl10	8.34e-25	-0.277657	0.994	0.998	2.64e-20
Arhgdib	3.7e-24	0.353057	0.983	0.97	1.17e-19
Rps6	1.11e-23	-0.336728	0.96	0.989	3.5e-19
Rpl14	3.5e-23	-0.286302	0.989	0.998	1.11e-18
Rgs10	3.71e-23	0.601323	0.702	0.568	1.17e-18
Rpl26	4.41e-23	-0.270651	0.99	0.996	1.39e-18
Pim1	6.4e-23	-0.691708	0.258	0.487	2.03e-18
Mbd2	8.11e-23	0.611025	0.409	0.228	2.57e-18
Coro1a	8.26e-22	0.340287	0.981	0.974	2.62e-17
Cd6	1.08e-21	0.672368	0.365	0.191	3.43e-17
Rpl5	1.55e-21	-0.311728	0.973	0.992	4.91e-17
Cnn2	1.55e-21	0.544015	0.777	0.673	4.91e-17
Cd3e	1.69e-21	0.373198	0.959	0.93	5.35e-17
Cd3g	5.86e-21	0.371886	0.968	0.916	1.86e-16
Arpc1b	6.3e-21	0.452722	0.802	0.716	1.99e-16
Cfl1	1.58e-20	0.314128	0.968	0.952	4.99e-16
H3f3a	3.61e-20	0.343004	0.956	0.922	1.14e-15
AY036118	6.32e-20	-0.77732	0.58	0.741	2e-15
Selenop	1.24e-19	-0.509379	0.577	0.771	3.92e-15
Tle5	5.91e-19	0.392005	0.906	0.847	1.87e-14
Lat	8.92e-19	0.388684	0.906	0.861	2.82e-14
Srgn	1.21e-18	-0.467767	0.591	0.78	3.82e-14
Tagln2	1.87e-18	-0.51091	0.429	0.647	5.91e-14
Kif1b	3.63e-18	-0.572858	0.111	0.291	1.15e-13
Pdlim4	1.3e-17	-0.568751	0.128	0.31	4.11e-13
Ramp1	1.54e-17	0.544844	0.418	0.261	4.87e-13
Rack1	2.02e-17	-0.257531	0.983	0.993	6.4e-13
Cd55	1.04e-16	-0.573682	0.13	0.307	3.3e-12
Atp5g3	1.36e-16	0.397815	0.827	0.759	4.3e-12
Klf6	2.24e-16	-0.443457	0.548	0.737	7.1e-12
Klf3	3.21e-16	-0.433708	0.642	0.803	1.02e-11
Myl6	3.34e-16	0.383295	0.924	0.907	1.06e-11
2022-09-09	4.92e-16	0.51943	0.423	0.28	1.56e-11
Gramd3	8.36e-16	-0.464019	0.396	0.607	2.65e-11
Gnai2	2.57e-15	0.379419	0.832	0.796	8.13e-11
Itm2a	3.12e-14	0.587	0.36	0.222	9.87e-10
Arhgef1	3.49e-14	0.377816	0.842	0.782	1.11e-09
Ucp2	4.92e-14	0.350475	0.862	0.813	1.56e-09
Rpl4	5.55e-14	-0.279961	0.902	0.95	1.76e-09
Lars2	6.67e-14	-0.55556	0.775	0.881	2.11e-09
Lcp1	7.46e-14	0.453504	0.661	0.55	2.36e-09
Chchd10	8e-14	0.512847	0.185	0.081	2.53e-09
Csk	9.93e-14	0.469573	0.477	0.348	3.14e-09
Rhob	1.21e-13	-0.478336	0.049	0.169	3.82e-09
Brd1	3.17e-13	0.444212	0.347	0.216	1e-08
Zfp36l2	5.02e-13	0.38864	0.838	0.78	1.59e-08
Myo6	1.04e-12	-0.376715	0.014	0.105	3.29e-08
Serf2	1.11e-12	0.274064	0.96	0.95	3.53e-08
Rps15	1.44e-12	-0.25398	0.945	0.98	4.57e-08
Itga6	4.54e-12	-0.394412	0.179	0.338	1.44e-07
Itga4	5.54e-12	-0.409578	0.353	0.525	1.75e-07
Oaz1	7.11e-12	0.273881	0.967	0.951	2.25e-07
Rac2	7.36e-12	0.312694	0.922	0.894	2.33e-07
Ldha	9.37e-12	0.365506	0.729	0.655	2.97e-07
Gm14085	1.02e-11	-0.460304	0.065	0.181	3.23e-07
Pde2a	1.13e-11	-0.341939	0.022	0.113	3.58e-07
Skp1a	1.16e-11	0.358329	0.685	0.629	3.67e-07
Rpl23a	1.19e-11	-0.29974	0.765	0.895	3.78e-07
Vim	1.44e-11	0.583606	0.417	0.308	4.56e-07
Prdx5	2.18e-11	0.443194	0.358	0.244	6.89e-07
Ptpn6	2.25e-11	0.508902	0.261	0.156	7.11e-07
Nme1	3.14e-11	0.385172	0.523	0.417	9.94e-07
Ier2	3.51e-11	-0.442275	0.306	0.471	1.11e-06
Psmb8	4.33e-11	0.33646	0.769	0.713	1.37e-06
Izumo1r	5.93e-11	0.530323	0.209	0.11	1.88e-06
Drap1	6e-11	0.472289	0.372	0.265	1.9e-06
Hnrnpk	7.4e-11	0.344914	0.758	0.683	2.34e-06
mt-Nd5	7.55e-11	-0.279987	0.759	0.86	2.39e-06
Dapl1	8.2e-11	-0.473546	0.219	0.364	2.6e-06
Klrd1	9.34e-11	-0.360762	0.036	0.129	2.96e-06
Zfp36	9.6e-11	-0.438066	0.257	0.412	3.04e-06
Rbm38	9.74e-11	0.434402	0.466	0.356	3.08e-06
Ptprcap	1.13e-10	0.37412	0.67	0.609	3.58e-06
Tesc	1.34e-10	0.472419	0.35	0.245	4.25e-06
Ftl1	1.43e-10	0.289489	0.935	0.928	4.52e-06
Cd69	1.65e-10	-0.423672	0.345	0.502	5.22e-06
Sox4	2.99e-10	0.388097	0.135	0.057	9.47e-06
Capzb	3.48e-10	0.3683	0.621	0.547	1.1e-05
Itgb2	5.39e-10	0.427377	0.404	0.299	1.71e-05
Resf1	5.63e-10	-0.355139	0.242	0.393	1.78e-05
1110008P14Rik	8.74e-10	0.437348	0.265	0.165	2.77e-05
Ccnd3	9.97e-10	0.418298	0.539	0.457	3.16e-05
Laptm5	1.09e-09	0.295591	0.837	0.812	3.46e-05
Slc25a5	1.17e-09	0.342168	0.645	0.574	3.7e-05
Cd2	1.68e-09	0.337499	0.693	0.652	5.31e-05
Arpc2	1.69e-09	0.28488	0.864	0.843	5.34e-05
Bin2	2.06e-09	0.409722	0.544	0.451	6.53e-05
Socs3	2.08e-09	-0.290127	0.035	0.119	6.59e-05
Arrb2	2.35e-09	0.387516	0.369	0.268	7.45e-05
Rasal3	2.86e-09	0.37269	0.491	0.397	9.06e-05
Lsp1	2.97e-09	0.326171	0.697	0.636	9.41e-05
Hnrnpl	3.18e-09	0.347733	0.591	0.519	0.00010068
Ppp1ca	3.24e-09	0.340383	0.672	0.617	0.000102413
Fos	4.51e-09	-0.43504	0.092	0.194	0.000142709
Grcc10	4.51e-09	0.307634	0.751	0.714	0.00014287
Ppp1r18	5.01e-09	0.345355	0.645	0.587	0.000158719
Ifngr1	5.55e-09	-0.38417	0.32	0.47	0.000175622
Rabgap1l	6.38e-09	-0.355231	0.203	0.343	0.000201908
Dnaja1	8.47e-09	0.367325	0.628	0.558	0.000268187
Hmgb2	8.78e-09	-0.284984	0.426	0.59	0.000277944
Tubb2a	9.02e-09	-0.324703	0.117	0.231	0.000285587
Tec	9.72e-09	-0.30929	0.062	0.153	0.000307637
Tsc22d4	1.06e-08	0.394845	0.426	0.332	0.000334746
Purb	1.23e-08	0.409905	0.273	0.181	0.000390341
Chd3	1.61e-08	0.359152	0.645	0.574	0.000509163
Calm1	1.73e-08	0.255129	0.894	0.867	0.000547495
Thada	1.84e-08	-0.38012	0.203	0.331	0.00058094
Ppp2r5a	2.2e-08	0.393373	0.507	0.437	0.000697584
Fermt3	2.54e-08	0.407469	0.33	0.241	0.000804152
Nfkbiz	2.61e-08	-0.32215	0.07	0.16	0.000826279
Pkm	2.69e-08	0.337743	0.669	0.615	0.000852135
Id3	2.85e-08	0.335962	0.105	0.044	0.000903245
Rflnb	3.44e-08	-0.290614	0.596	0.739	0.0010895
Def6	3.54e-08	0.436165	0.32	0.232	0.00112152
Ndufa13	4.36e-08	0.305038	0.661	0.598	0.0013801
Fam49a	4.6e-08	-0.310501	0.078	0.17	0.00145702
Akap13	5.65e-08	-0.299012	0.631	0.736	0.00178782
Ptms	6.47e-08	0.319865	0.13	0.063	0.00204923
Elob	6.48e-08	0.260915	0.742	0.691	0.00205024
H2-T22	6.49e-08	0.333137	0.547	0.463	0.00205438
Tmem71	6.99e-08	-0.293431	0.241	0.378	0.00221134
Ppp1cc	8.41e-08	0.331398	0.607	0.535	0.00266251
Cyba	8.99e-08	0.299376	0.694	0.646	0.00284625
Ranbp9	9.68e-08	0.36234	0.211	0.13	0.00306544
Rgcc	1.03e-07	0.391078	0.385	0.289	0.00324689
Ephx1	1.05e-07	0.333891	0.174	0.098	0.00333227
Trac	1.16e-07	0.398269	0.422	0.339	0.00366616
Coro1b	1.25e-07	0.372999	0.317	0.229	0.00396863
Ran	1.62e-07	0.295493	0.564	0.501	0.00513479
Ppp1r15a	2.06e-07	-0.275431	0.444	0.594	0.00651042
Ube2m	2.08e-07	0.339809	0.227	0.145	0.00657814
Gm26917	2.12e-07	-0.424164	0.345	0.487	0.00671106
Tagap	2.52e-07	-0.290664	0.344	0.482	0.00796672
Tnfaip3	4.09e-07	-0.29273	0.482	0.619	0.0129597
Stt3b	5.23e-07	-0.299229	0.26	0.385	0.016561
Eif5a	5.4e-07	0.260205	0.678	0.617	0.0170796
Znrf1	5.93e-07	0.342242	0.498	0.429	0.0187713
Mrps21	6.98e-07	0.315495	0.409	0.331	0.0221067
Cnn3	7.18e-07	0.302938	0.139	0.075	0.0227261
Nrip1	7.43e-07	-0.305095	0.271	0.393	0.0235027
Set	7.78e-07	0.280768	0.629	0.574	0.024635
St8sia6	8.08e-07	-0.265673	0.208	0.324	0.0255907
Snrpd3	8.14e-07	0.312903	0.593	0.552	0.0257748
Gpx1	9.31e-07	0.308032	0.558	0.509	0.0294806
Bcl2	9.4e-07	-0.30374	0.341	0.459	0.0297578
Rnf166	1.1e-06	0.321251	0.266	0.187	0.0348516
Fam104a	1.14e-06	0.354069	0.391	0.321	0.0359263
Rinl	1.2e-06	0.304705	0.376	0.295	0.0379913
Ndufa4	1.36e-06	0.257033	0.68	0.638	0.0431869
Sidt1	1.37e-06	-0.266875	0.082	0.163	0.0433328
Atpif1	1.64e-06	0.308764	0.22	0.143	0.05184
Tubb5	1.64e-06	0.256807	0.723	0.689	0.0519482
Arglu1	1.77e-06	0.310098	0.469	0.402	0.0559835
Rasgrp2	1.96e-06	0.35845	0.507	0.455	0.0621206
Abhd8	2.01e-06	0.310091	0.265	0.189	0.0637412
Impdh1	2.06e-06	0.311176	0.222	0.148	0.0652386
Slc9a3r1	2.11e-06	0.341674	0.458	0.392	0.0669068
Cbx1	2.16e-06	0.356809	0.252	0.179	0.0682315
Cap1	2.28e-06	0.357064	0.39	0.33	0.0722723
Arf5	2.31e-06	0.259873	0.685	0.665	0.0730563
Timp2	2.66e-06	0.296702	0.136	0.076	0.0840493
Anxa6	3.02e-06	0.324076	0.371	0.296	0.0956216
Tespa1	3.11e-06	0.314471	0.254	0.177	0.0984562
Zap70	3.12e-06	0.312703	0.353	0.272	0.0989133
Rab21	3.18e-06	0.308559	0.26	0.183	0.100728
Xist	3.25e-06	0.356166	0.502	0.426	0.102823
Csnk2a2	4e-06	0.318043	0.181	0.114	0.126454
Ube2l3	4.01e-06	0.311895	0.298	0.222	0.126772
Psmb9	4.13e-06	0.275741	0.548	0.488	0.130717
Ppp2cb	4.2e-06	0.286742	0.165	0.1	0.132943
Cacybp	4.23e-06	0.29976	0.377	0.307	0.13381
Dars	4.44e-06	0.309818	0.235	0.162	0.140432
Cotl1	5.13e-06	0.30319	0.461	0.395	0.162505
Mlf2	6.08e-06	0.284257	0.281	0.205	0.192457
Park7	6.28e-06	0.271138	0.597	0.559	0.198733
Pycard	6.35e-06	0.392991	0.339	0.272	0.20115
Ugcg	6.55e-06	0.331426	0.526	0.464	0.207176
Atp5j	6.84e-06	0.270771	0.685	0.645	0.216424
Ranbp10	7.06e-06	-0.280217	0.209	0.312	0.223373
Wdr1	7.34e-06	0.388047	0.398	0.334	0.23218
Frmd8	7.45e-06	0.289735	0.325	0.252	0.23587
Pabpn1	7.64e-06	0.32602	0.475	0.423	0.241948
Anp32b	8.03e-06	0.310542	0.509	0.45	0.254326
Hnrnpu	8.04e-06	0.276797	0.67	0.669	0.25446
Prkar1a	8.4e-06	0.287461	0.483	0.424	0.265995
Cyhr1	8.88e-06	0.259447	0.171	0.105	0.281147
Ppp2ca	8.99e-06	0.283382	0.409	0.348	0.284482
Eef1g	9.2e-06	-0.261624	0.572	0.694	0.291071
Foxo1	9.97e-06	0.324153	0.529	0.476	0.3156
Dynll1	1.01e-05	0.312701	0.529	0.475	0.318536
Retreg2	1.02e-05	0.306829	0.209	0.143	0.323473
Pacsin1	1.04e-05	0.322237	0.201	0.139	0.328916
Cuta	1.11e-05	0.337413	0.379	0.315	0.350088
Calm3	1.21e-05	0.334231	0.336	0.268	0.382369
Scand1	1.33e-05	0.263502	0.561	0.522	0.420361
Fyn	1.35e-05	0.334958	0.493	0.443	0.427508
Acp5	1.42e-05	0.286358	0.388	0.316	0.44835
Alyref	1.66e-05	0.296018	0.342	0.278	0.526979
Nfkbia	1.74e-05	-0.341476	0.518	0.632	0.551097
Psma3	1.78e-05	0.27331	0.547	0.496	0.56268
Gpsm3	1.92e-05	0.271597	0.629	0.61	0.606198
2022-03-02	2.05e-05	0.327926	0.295	0.231	0.648739
Rhof	2.24e-05	0.312639	0.208	0.146	0.709564
Pstpip1	2.33e-05	0.277574	0.247	0.179	0.736806
Klhl6	2.5e-05	-0.279927	0.293	0.402	0.791875
2022-09-07	2.59e-05	0.270306	0.564	0.511	0.819763
Tnfaip8	2.6e-05	0.311859	0.212	0.15	0.821753
Cyb5a	2.6e-05	0.329311	0.494	0.453	0.824145
Tob1	2.9e-05	-0.254532	0.165	0.255	0.918176
Pik3ip1	3.52e-05	0.291948	0.372	0.305	1
Sipa1	3.98e-05	0.290793	0.198	0.138	1
Lrp10	4.42e-05	0.32248	0.29	0.23	1
Atxn10	4.51e-05	0.294054	0.341	0.278	1
Arid4b	4.67e-05	-0.28141	0.242	0.334	1
Gramd1a	5.25e-05	0.267118	0.512	0.47	1
Filip1l	5.46e-05	0.292385	0.155	0.101	1
Abracl	5.54e-05	0.288212	0.525	0.484	1
Tuba4a	5.85e-05	0.266775	0.204	0.142	1
Mta1	5.87e-05	0.263228	0.154	0.099	1
Tecr	6.13e-05	0.307449	0.417	0.364	1
Dusp2	8.17e-05	0.293939	0.298	0.231	1
Rgs14	8.36e-05	0.274176	0.174	0.119	1
Ostc	8.71e-05	0.272129	0.376	0.323	1
Hdac2	9.55e-05	0.2526	0.235	0.172	1
Fmnl1	0.000103998	0.290742	0.388	0.329	1
Churc1	0.000105965	0.251494	0.314	0.252	1
Itgb1bp1	0.000106942	0.282207	0.138	0.089	1
Rap1a	0.000123338	0.295481	0.452	0.412	1
Ndufa7	0.000124501	0.255671	0.594	0.569	1
Stmn1	0.000126184	0.32289	0.249	0.186	1
Vav1	0.000149228	0.267851	0.208	0.148	1
Fkbp1a	0.000182764	0.250223	0.54	0.516	1
Cd7	0.000204424	0.306241	0.198	0.141	1
Fdps	0.000207667	0.259227	0.122	0.077	1
Kcnn4	0.000218713	0.308355	0.254	0.197	1
Gpr146	0.000237217	0.266471	0.181	0.127	1
Rab3ip	0.0002443	0.274249	0.323	0.267	1
Dennd2d	0.000288473	0.266976	0.261	0.204	1
Dtx1	0.000292178	0.27674	0.128	0.083	1
Gstp3	0.000294683	0.288295	0.268	0.211	1
Gimap7	0.000303893	0.316729	0.246	0.189	1
Cd37	0.000307819	0.25134	0.556	0.515	1
Cbx4	0.000316464	0.295694	0.26	0.206	1
Rb1	0.000319559	0.252419	0.124	0.079	1
Stk10	0.000327716	0.295595	0.319	0.266	1
Card11	0.000342578	0.25919	0.201	0.149	1
Fubp1	0.000370943	0.250156	0.336	0.285	1
Ctsw	0.000381632	0.265228	0.181	0.127	1
Ppdpf	0.000394936	0.281448	0.469	0.436	1
Tubb4b	0.000407798	0.274196	0.333	0.28	1
Pigx	0.000408294	0.270491	0.258	0.201	1
Smc6	0.000459056	0.27754	0.51	0.48	1
Id2	0.000499511	0.322361	0.201	0.148	1
Arpc4	0.000531457	0.276765	0.418	0.372	1
Hvcn1	0.000558746	0.270648	0.105	0.066	1
Reep5	0.000571442	0.298983	0.395	0.348	1
Snrnp70	0.000581553	0.276818	0.464	0.433	1
Acap1	0.000600998	0.271312	0.377	0.328	1
Capns1	0.00062747	0.252595	0.306	0.257	1
Slc50a1	0.000751928	0.265619	0.415	0.375	1
Mxd4	0.000787667	0.258566	0.214	0.163	1
Srp19	0.000789518	0.26184	0.35	0.3	1
Spop	0.000853261	0.271196	0.208	0.161	1
Nmt1	0.000859507	0.260952	0.17	0.124	1
Hnrnpd	0.000947005	0.265842	0.455	0.431	1
Lsm7	0.00128486	0.262271	0.369	0.33	1
Ptpn2	0.00131291	0.258869	0.219	0.173	1
Zyx	0.00153938	0.269057	0.171	0.126	1
Sptlc2	0.00176193	0.251667	0.139	0.1	1
Ago2	0.00182265	0.26567	0.255	0.213	1
Hsbp1	0.00182575	0.304646	0.303	0.262	1
Rrp1	0.00216631	0.251671	0.391	0.357	1
Rpp21	0.00242799	0.25681	0.344	0.303	1
Crip1	0.00243771	-0.261661	0.647	0.705	1
Tgfb1	0.00344239	0.287459	0.277	0.24	1
Mvb12a	0.00358165	0.253732	0.158	0.121	1
Ift20	0.00376668	0.252441	0.206	0.166	1
Dctn6	0.011614	0.278377	0.309	0.281	1
Igfbp4	0.0804084	0.294377	0.563	0.584	1

## Sheet: c2_vs_c4_Metascape
GroupID	Category	Term	Description	LogP	Log(q-value)	InTerm_InList	Genes	Symbols
1_Summary	Reactome Gene Sets	R-MMU-1799339	SRP-dependent cotranslational protein targeting to membrane	-18.0228	-13.8798	17/88	19941,19981,20044,20054,20085,20090,20104,22121,56040,57294,66481,67115,67891,110954,268449,269261,100503670,20042,319195,66292,14281,16476,14694,102436,276770,241230,15387,15388,16913,22695,56086,67332,14775,19384,240174,11465,668218,13057,15078,17191,17721,76709,56190	Rpl26,Rpl37a,Rps14,Rps15,Rps19,Rps29,Rps6,Rpl13a,Rplp1,Rps27,Rps21,Rpl14,Rpl4,Rpl10,Rpl23a,Rpl12,Rpl5,Rps12,Rpl17,Mrps21,Fos,Jun,Rack1,Lars2,Eif5a,St8sia6,Hnrnpk,Hnrnpl,Psmb8,Zfp36,Set,Snrpd3,Gpx1,Ran,Thada,Actg1,Bin2,Cyba,H3f3a,Mbd2,ND5,Arpc2,Rbm38
1_Member	Reactome Gene Sets	R-MMU-1799339	SRP-dependent cotranslational protein targeting to membrane	-18.0228	-13.8798	17/88	19941,19981,20044,20054,20085,20090,20104,22121,56040,57294,66481,67115,67891,110954,268449,269261,100503670	Rpl26,Rpl37a,Rps14,Rps15,Rps19,Rps29,Rps6,Rpl13a,Rplp1,Rps27,Rps21,Rpl14,Rpl4,Rpl10,Rpl23a,Rpl12,Rpl5
1_Member	Reactome Gene Sets	R-MMU-975956	Nonsense Mediated Decay (NMD) independent of the Exon Junction Complex (EJC)	-17.8462	-13.8798	17/90	19941,19981,20044,20054,20085,20090,20104,22121,56040,57294,66481,67115,67891,110954,268449,269261,100503670	Rpl26,Rpl37a,Rps14,Rps15,Rps19,Rps29,Rps6,Rpl13a,Rplp1,Rps27,Rps21,Rpl14,Rpl4,Rpl10,Rpl23a,Rpl12,Rpl5
1_Member	WikiPathways	WP163	Cytoplasmic ribosomal proteins	-17.4234	-13.6331	17/95	19941,19981,20042,20044,20054,20085,20090,20104,22121,56040,57294,66481,67891,110954,268449,269261,319195	Rpl26,Rpl37a,Rps12,Rps14,Rps15,Rps19,Rps29,Rps6,Rpl13a,Rplp1,Rps27,Rps21,Rpl4,Rpl10,Rpl23a,Rpl12,Rpl17
1_Member	Reactome Gene Sets	R-MMU-72689	Formation of a pool of free 40S subunits	-17.2614	-13.596	17/97	19941,19981,20044,20054,20085,20090,20104,22121,56040,57294,66481,67115,67891,110954,268449,269261,100503670	Rpl26,Rpl37a,Rps14,Rps15,Rps19,Rps29,Rps6,Rpl13a,Rplp1,Rps27,Rps21,Rpl14,Rpl4,Rpl10,Rpl23a,Rpl12,Rpl5
1_Member	Reactome Gene Sets	R-MMU-156827	L13a-mediated translational silencing of Ceruloplasmin expression	-16.5046	-12.9441	17/107	19941,19981,20044,20054,20085,20090,20104,22121,56040,57294,66481,67115,67891,110954,268449,269261,100503670	Rpl26,Rpl37a,Rps14,Rps15,Rps19,Rps29,Rps6,Rpl13a,Rplp1,Rps27,Rps21,Rpl14,Rpl4,Rpl10,Rpl23a,Rpl12,Rpl5
1_Member	Reactome Gene Sets	R-MMU-72706	GTP hydrolysis and joining of the 60S ribosomal subunit	-16.4333	-12.9441	17/108	19941,19981,20044,20054,20085,20090,20104,22121,56040,57294,66481,67115,67891,110954,268449,269261,100503670	Rpl26,Rpl37a,Rps14,Rps15,Rps19,Rps29,Rps6,Rpl13a,Rplp1,Rps27,Rps21,Rpl14,Rpl4,Rpl10,Rpl23a,Rpl12,Rpl5
1_Member	Reactome Gene Sets	R-MMU-927802	Nonsense-Mediated Decay (NMD)	-16.2931	-12.937	17/110	19941,19981,20044,20054,20085,20090,20104,22121,56040,57294,66481,67115,67891,110954,268449,269261,100503670	Rpl26,Rpl37a,Rps14,Rps15,Rps19,Rps29,Rps6,Rpl13a,Rplp1,Rps27,Rps21,Rpl14,Rpl4,Rpl10,Rpl23a,Rpl12,Rpl5
1_Member	Reactome Gene Sets	R-MMU-975957	Nonsense Mediated Decay (NMD) enhanced by the Exon Junction Complex (EJC)	-16.2931	-12.937	17/110	19941,19981,20044,20054,20085,20090,20104,22121,56040,57294,66481,67115,67891,110954,268449,269261,100503670	Rpl26,Rpl37a,Rps14,Rps15,Rps19,Rps29,Rps6,Rpl13a,Rplp1,Rps27,Rps21,Rpl14,Rpl4,Rpl10,Rpl23a,Rpl12,Rpl5
1_Member	KEGG Pathway	mmu03010	Ribosome	-16.2502	-12.937	20/179	19941,19981,20042,20044,20054,20085,20090,20104,22121,56040,57294,66292,66481,67115,67891,110954,268449,269261,319195,100503670	Rpl26,Rpl37a,Rps12,Rps14,Rps15,Rps19,Rps29,Rps6,Rpl13a,Rplp1,Rps27,Mrps21,Rps21,Rpl14,Rpl4,Rpl10,Rpl23a,Rpl12,Rpl17,Rpl5
1_Member	Reactome Gene Sets	R-MMU-72613	Eukaryotic Translation Initiation	-15.9547	-12.7287	17/115	19941,19981,20044,20054,20085,20090,20104,22121,56040,57294,66481,67115,67891,110954,268449,269261,100503670	Rpl26,Rpl37a,Rps14,Rps15,Rps19,Rps29,Rps6,Rpl13a,Rplp1,Rps27,Rps21,Rpl14,Rpl4,Rpl10,Rpl23a,Rpl12,Rpl5
1_Member	Reactome Gene Sets	R-MMU-72737	Cap-dependent Translation Initiation	-15.9547	-12.7287	17/115	19941,19981,20044,20054,20085,20090,20104,22121,56040,57294,66481,67115,67891,110954,268449,269261,100503670	Rpl26,Rpl37a,Rps14,Rps15,Rps19,Rps29,Rps6,Rpl13a,Rplp1,Rps27,Rps21,Rpl14,Rpl4,Rpl10,Rpl23a,Rpl12,Rpl5
1_Member	KEGG Pathway	mmu05171	Coronavirus disease - COVID-19	-14.6162	-11.428	21/247	14281,16476,19941,19981,20042,20044,20054,20085,20090,20104,22121,56040,57294,66481,67115,67891,110954,268449,269261,319195,100503670	Fos,Jun,Rpl26,Rpl37a,Rps12,Rps14,Rps15,Rps19,Rps29,Rps6,Rpl13a,Rplp1,Rps27,Rps21,Rpl14,Rpl4,Rpl10,Rpl23a,Rpl12,Rpl17,Rpl5
1_Member	Reactome Gene Sets	R-MMU-6791226	Major pathway of rRNA processing in the nucleolus and cytosol	-13.0192	-9.92782	17/171	19941,19981,20044,20054,20085,20090,20104,22121,56040,57294,66481,67115,67891,110954,268449,269261,100503670	Rpl26,Rpl37a,Rps14,Rps15,Rps19,Rps29,Rps6,Rpl13a,Rplp1,Rps27,Rps21,Rpl14,Rpl4,Rpl10,Rpl23a,Rpl12,Rpl5
1_Member	Reactome Gene Sets	R-MMU-72312	rRNA processing	-13.0192	-9.92782	17/171	19941,19981,20044,20054,20085,20090,20104,22121,56040,57294,66481,67115,67891,110954,268449,269261,100503670	Rpl26,Rpl37a,Rps14,Rps15,Rps19,Rps29,Rps6,Rpl13a,Rplp1,Rps27,Rps21,Rpl14,Rpl4,Rpl10,Rpl23a,Rpl12,Rpl5
1_Member	Reactome Gene Sets	R-MMU-8868773	rRNA processing in the nucleus and cytosol	-13.0192	-9.92782	17/171	19941,19981,20044,20054,20085,20090,20104,22121,56040,57294,66481,67115,67891,110954,268449,269261,100503670	Rpl26,Rpl37a,Rps14,Rps15,Rps19,Rps29,Rps6,Rpl13a,Rplp1,Rps27,Rps21,Rpl14,Rpl4,Rpl10,Rpl23a,Rpl12,Rpl5
1_Member	Reactome Gene Sets	R-MMU-72766	Translation	-12.2918	-9.22848	18/220	19941,19981,20044,20054,20085,20090,20104,22121,56040,57294,66292,66481,67115,67891,110954,268449,269261,100503670	Rpl26,Rpl37a,Rps14,Rps15,Rps19,Rps29,Rps6,Rpl13a,Rplp1,Rps27,Mrps21,Rps21,Rpl14,Rpl4,Rpl10,Rpl23a,Rpl12,Rpl5
1_Member	GO Biological Processes	GO:0006412	translation	-11.5274	-8.4904	21/355	14694,19941,19981,20042,20044,20054,20085,20090,22121,56040,66292,66481,67115,67891,102436,110954,268449,269261,276770,319195,100503670	Rack1,Rpl26,Rpl37a,Rps12,Rps14,Rps15,Rps19,Rps29,Rpl13a,Rplp1,Mrps21,Rps21,Rpl14,Rpl4,Lars2,Rpl10,Rpl23a,Rpl12,Eif5a,Rpl17,Rpl5
1_Member	GO Biological Processes	GO:0043043	peptide biosynthetic process	-11.054	-8.04186	21/376	14694,19941,19981,20042,20044,20054,20085,20090,22121,56040,66292,66481,67115,67891,102436,110954,268449,269261,276770,319195,100503670	Rack1,Rpl26,Rpl37a,Rps12,Rps14,Rps15,Rps19,Rps29,Rpl13a,Rplp1,Mrps21,Rps21,Rpl14,Rpl4,Lars2,Rpl10,Rpl23a,Rpl12,Eif5a,Rpl17,Rpl5
1_Member	GO Biological Processes	GO:0043604	amide biosynthetic process	-9.93298	-6.94431	22/478	14694,19941,19981,20042,20044,20054,20085,20090,22121,56040,66292,66481,67115,67891,102436,110954,241230,268449,269261,276770,319195,100503670	Rack1,Rpl26,Rpl37a,Rps12,Rps14,Rps15,Rps19,Rps29,Rpl13a,Rplp1,Mrps21,Rps21,Rpl14,Rpl4,Lars2,Rpl10,St8sia6,Rpl23a,Rpl12,Eif5a,Rpl17,Rpl5
1_Member	Reactome Gene Sets	R-MMU-8953854	Metabolism of RNA	-9.6115	-6.6451	23/546	15387,15388,16913,19941,19981,20044,20054,20085,20090,20104,22121,22695,56040,56086,57294,66481,67115,67332,67891,110954,268449,269261,100503670	Hnrnpk,Hnrnpl,Psmb8,Rpl26,Rpl37a,Rps14,Rps15,Rps19,Rps29,Rps6,Rpl13a,Zfp36,Rplp1,Set,Rps27,Rps21,Rpl14,Snrpd3,Rpl4,Rpl10,Rpl23a,Rpl12,Rpl5
1_Member	GO Biological Processes	GO:0006518	peptide metabolic process	-9.2579	-6.33289	22/519	14694,14775,19941,19981,20042,20044,20054,20085,20090,22121,56040,66292,66481,67115,67891,102436,110954,268449,269261,276770,319195,100503670	Rack1,Gpx1,Rpl26,Rpl37a,Rps12,Rps14,Rps15,Rps19,Rps29,Rpl13a,Rplp1,Mrps21,Rps21,Rpl14,Rpl4,Lars2,Rpl10,Rpl23a,Rpl12,Eif5a,Rpl17,Rpl5
1_Member	GO Biological Processes	GO:0043603	cellular amide metabolic process	-6.94042	-4.27505	23/758	14694,14775,19941,19981,20042,20044,20054,20085,20090,22121,56040,66292,66481,67115,67891,102436,110954,241230,268449,269261,276770,319195,100503670	Rack1,Gpx1,Rpl26,Rpl37a,Rps12,Rps14,Rps15,Rps19,Rps29,Rpl13a,Rplp1,Mrps21,Rps21,Rpl14,Rpl4,Lars2,Rpl10,St8sia6,Rpl23a,Rpl12,Eif5a,Rpl17,Rpl5
1_Member	Reactome Gene Sets	R-MMU-72695	Formation of the ternary complex, and subsequently, the 43S complex	-6.69632	-4.07235	7/50	20044,20054,20085,20090,20104,57294,66481	Rps14,Rps15,Rps19,Rps29,Rps6,Rps27,Rps21
1_Member	Reactome Gene Sets	R-MMU-72649	Translation initiation complex formation	-6.29518	-3.69985	7/57	20044,20054,20085,20090,20104,57294,66481	Rps14,Rps15,Rps19,Rps29,Rps6,Rps27,Rps21
1_Member	Reactome Gene Sets	R-MMU-72702	Ribosomal scanning and start codon recognition	-6.29518	-3.69985	7/57	20044,20054,20085,20090,20104,57294,66481	Rps14,Rps15,Rps19,Rps29,Rps6,Rps27,Rps21
1_Member	Reactome Gene Sets	R-MMU-72662	Activation of the mRNA upon binding of the cap-binding complex and eIFs, and subsequent binding to 43S	-6.2424	-3.65622	7/58	20044,20054,20085,20090,20104,57294,66481	Rps14,Rps15,Rps19,Rps29,Rps6,Rps27,Rps21
1_Member	GO Biological Processes	GO:0042255	ribosome assembly	-5.94576	-3.41072	7/64	20044,20054,20085,57294,110954,268449,100503670	Rps14,Rps15,Rps19,Rps27,Rpl10,Rpl23a,Rpl5
1_Member	CORUM	CORUM:3047	Parvulin-associated pre-rRNP complex	-5.40766	-2.98533	6/50	19941,20104,22121,67115,67891,100503670	Rpl26,Rps6,Rpl13a,Rpl14,Rpl4,Rpl5
1_Member	GO Biological Processes	GO:0042254	ribosome biogenesis	-5.18463	-2.79226	12/288	19384,19941,20044,20054,20085,20104,57294,66481,67115,110954,268449,100503670	Ran,Rpl26,Rps14,Rps15,Rps19,Rps6,Rps27,Rps21,Rpl14,Rpl10,Rpl23a,Rpl5
1_Member	GO Biological Processes	GO:0000028	ribosomal small subunit assembly	-4.66724	-2.39489	4/20	20044,20054,20085,57294	Rps14,Rps15,Rps19,Rps27
1_Member	GO Biological Processes	GO:0042274	ribosomal small subunit biogenesis	-4.48172	-2.24367	6/72	20044,20054,20085,20104,57294,66481	Rps14,Rps15,Rps19,Rps6,Rps27,Rps21
1_Member	GO Biological Processes	GO:0022613	ribonucleoprotein complex biogenesis	-4.392	-2.17765	13/403	19384,19941,20044,20054,20085,20104,57294,66481,67115,67332,110954,268449,100503670	Ran,Rpl26,Rps14,Rps15,Rps19,Rps6,Rps27,Rps21,Rpl14,Snrpd3,Rpl10,Rpl23a,Rpl5
1_Member	GO Biological Processes	GO:0006364	rRNA processing	-4.17626	-1.99519	9/206	19941,20044,20054,20085,20104,57294,66481,67115,100503670	Rpl26,Rps14,Rps15,Rps19,Rps6,Rps27,Rps21,Rpl14,Rpl5
1_Member	GO Biological Processes	GO:0016072	rRNA metabolic process	-4.01858	-1.875	9/216	19941,20044,20054,20085,20104,57294,66481,67115,100503670	Rpl26,Rps14,Rps15,Rps19,Rps6,Rps27,Rps21,Rpl14,Rpl5
1_Member	GO Biological Processes	GO:0022618	ribonucleoprotein complex assembly	-4.01013	-1.8702	8/169	20044,20054,20085,57294,67332,110954,268449,100503670	Rps14,Rps15,Rps19,Rps27,Snrpd3,Rpl10,Rpl23a,Rpl5
1_Member	GO Biological Processes	GO:0071826	ribonucleoprotein complex subunit organization	-3.88785	-1.77067	8/176	20044,20054,20085,57294,67332,110954,268449,100503670	Rps14,Rps15,Rps19,Rps27,Snrpd3,Rpl10,Rpl23a,Rpl5
1_Member	GO Biological Processes	GO:0042273	ribosomal large subunit biogenesis	-3.47067	-1.47508	5/71	19941,67115,110954,268449,100503670	Rpl26,Rpl14,Rpl10,Rpl23a,Rpl5
1_Member	GO Biological Processes	GO:0034470	ncRNA processing	-3.0685	-1.15518	10/352	19941,20044,20054,20085,20104,57294,66481,67115,240174,100503670	Rpl26,Rps14,Rps15,Rps19,Rps6,Rps27,Rps21,Rpl14,Thada,Rpl5
1_Member	GO Biological Processes	GO:0034660	ncRNA metabolic process	-2.91996	-1.0502	11/434	19941,20044,20054,20085,20104,57294,66481,67115,102436,240174,100503670	Rpl26,Rps14,Rps15,Rps19,Rps6,Rps27,Rps21,Rpl14,Lars2,Thada,Rpl5
1_Member	GO Biological Processes	GO:0140694	non-membrane-bounded organelle assembly	-2.89593	-1.0299	9/308	11465,20044,20054,20085,57294,110954,268449,668218,100503670	Actg1,Rps14,Rps15,Rps19,Rps27,Rpl10,Rpl23a,Bin2,Rpl5
1_Member	GO Biological Processes	GO:0000027	ribosomal large subunit assembly	-2.8249	-0.979075	3/27	110954,268449,100503670	Rpl10,Rpl23a,Rpl5
1_Member	GO Biological Processes	GO:0034622	cellular protein-containing complex assembly	-2.59193	-0.826925	14/700	13057,15078,17191,17721,20044,20054,20085,56086,57294,67332,76709,110954,268449,100503670	Cyba,H3f3a,Mbd2,ND5,Rps14,Rps15,Rps19,Set,Rps27,Snrpd3,Arpc2,Rpl10,Rpl23a,Rpl5
1_Member	GO Biological Processes	GO:0006396	RNA processing	-2.1574	-0.534405	14/785	15387,15388,19941,20044,20054,20085,20104,56190,57294,66481,67115,67332,240174,100503670	Hnrnpk,Hnrnpl,Rpl26,Rps14,Rps15,Rps19,Rps6,Rbm38,Rps27,Rps21,Rpl14,Snrpd3,Thada,Rpl5
2_Summary	Reactome Gene Sets	R-MMU-109582	Hemostasis	-9.46469	-6.51948	22/506	11465,11852,12313,12345,12988,14678,15078,15170,16401,16403,16414,16561,16797,16818,19073,19354,20363,22151,108101,207728,216869,226849	Actg1,Rhob,Calm1,Capzb,Csk,Gnai2,H3f3a,Ptpn6,Itga4,Itga6,Itgb2,Kif1b,Lat,Lck,Srgn,Rac2,Selenop,Tubb2a,Fermt3,Pde2a,Arrb2,Ppp2r5a
2_Member	Reactome Gene Sets	R-MMU-109582	Hemostasis	-9.46469	-6.51948	22/506	11465,11852,12313,12345,12988,14678,15078,15170,16401,16403,16414,16561,16797,16818,19073,19354,20363,22151,108101,207728,216869,226849	Actg1,Rhob,Calm1,Capzb,Csk,Gnai2,H3f3a,Ptpn6,Itga4,Itga6,Itgb2,Kif1b,Lat,Lck,Srgn,Rac2,Selenop,Tubb2a,Fermt3,Pde2a,Arrb2,Ppp2r5a
2_Member	Reactome Gene Sets	R-MMU-76002	Platelet activation, signaling and aggregation	-6.83942	-4.19524	13/241	11465,11852,12313,12988,14678,15170,16797,16818,19073,19354,20363,108101,216869	Actg1,Rhob,Calm1,Csk,Gnai2,Ptpn6,Lat,Lck,Srgn,Rac2,Selenop,Fermt3,Arrb2
2_Member	Reactome Gene Sets	R-MMU-114608	Platelet degranulation	-2.52853	-0.793856	5/115	11465,12313,19073,20363,108101	Actg1,Calm1,Srgn,Selenop,Fermt3
2_Member	Reactome Gene Sets	R-MMU-76005	Response to elevated platelet cytosolic Ca2+	-2.44912	-0.742504	5/120	11465,12313,19073,20363,108101	Actg1,Calm1,Srgn,Selenop,Fermt3
3_Summary	GO Biological Processes	GO:0010942	positive regulation of cell death	-9.07001	-6.16431	25/689	11852,12313,14281,14694,14797,15502,15903,16401,16403,16476,16792,16818,16828,17872,19045,19941,20090,20104,20677,22192,22228,66214,74747,216869,276770	Rhob,Calm1,Fos,Rack1,Tle5,Dnaja1,Id3,Itga4,Itga6,Jun,Laptm5,Lck,Ldha,Ppp1r15a,Ppp1ca,Rpl26,Rps29,Rps6,Sox4,Ube2m,Ucp2,Rgcc,Ddit4,Arrb2,Eif5a
3_Member	GO Biological Processes	GO:0010942	positive regulation of cell death	-9.07001	-6.16431	25/689	11852,12313,14281,14694,14797,15502,15903,16401,16403,16476,16792,16818,16828,17872,19045,19941,20090,20104,20677,22192,22228,66214,74747,216869,276770	Rhob,Calm1,Fos,Rack1,Tle5,Dnaja1,Id3,Itga4,Itga6,Jun,Laptm5,Lck,Ldha,Ppp1r15a,Ppp1ca,Rpl26,Rps29,Rps6,Sox4,Ube2m,Ucp2,Rgcc,Ddit4,Arrb2,Eif5a
3_Member	GO Biological Processes	GO:0043068	positive regulation of programmed cell death	-7.88095	-5.0285	22/617	11852,12313,14694,14797,15502,15903,16401,16403,16476,16792,16818,16828,17872,19045,19941,20090,20104,20677,22192,66214,216869,276770	Rhob,Calm1,Rack1,Tle5,Dnaja1,Id3,Itga4,Itga6,Jun,Laptm5,Lck,Ldha,Ppp1r15a,Ppp1ca,Rpl26,Rps29,Rps6,Sox4,Ube2m,Rgcc,Arrb2,Eif5a
3_Member	GO Biological Processes	GO:0043065	positive regulation of apoptotic process	-7.32809	-4.57813	21/606	11852,12313,14694,14797,15502,15903,16401,16403,16476,16818,16828,17872,19045,19941,20090,20104,20677,22192,66214,216869,276770	Rhob,Calm1,Rack1,Tle5,Dnaja1,Id3,Itga4,Itga6,Jun,Lck,Ldha,Ppp1r15a,Ppp1ca,Rpl26,Rps29,Rps6,Sox4,Ube2m,Rgcc,Arrb2,Eif5a
4_Summary	Reactome Gene Sets	R-MMU-194315	Signaling by Rho GTPases	-8.8407	-5.95349	24/652	11461,11465,11852,11857,11867,12313,12345,12988,13057,15078,16801,16818,17904,18643,19047,19354,22151,22352,23853,57294,72536,75547,76709,226849	Actb,Actg1,Rhob,Arhgdib,Arpc1b,Calm1,Capzb,Csk,Cyba,H3f3a,Arhgef1,Lck,Myl6,Pfn1,Ppp1cc,Rac2,Tubb2a,Vim,Def6,Rps27,Tagap,Akap13,Arpc2,Ppp2r5a
4_Member	Reactome Gene Sets	R-MMU-194315	Signaling by Rho GTPases	-8.8407	-5.95349	24/652	11461,11465,11852,11857,11867,12313,12345,12988,13057,15078,16801,16818,17904,18643,19047,19354,22151,22352,23853,57294,72536,75547,76709,226849	Actb,Actg1,Rhob,Arhgdib,Arpc1b,Calm1,Capzb,Csk,Cyba,H3f3a,Arhgef1,Lck,Myl6,Pfn1,Ppp1cc,Rac2,Tubb2a,Vim,Def6,Rps27,Tagap,Akap13,Arpc2,Ppp2r5a
4_Member	Reactome Gene Sets	R-MMU-9716542	Signaling by Rho GTPases, Miro GTPases and RHOBTB3	-8.64617	-5.77668	24/667	11461,11465,11852,11857,11867,12313,12345,12988,13057,15078,16801,16818,17904,18643,19047,19354,22151,22352,23853,57294,72536,75547,76709,226849	Actb,Actg1,Rhob,Arhgdib,Arpc1b,Calm1,Capzb,Csk,Cyba,H3f3a,Arhgef1,Lck,Myl6,Pfn1,Ppp1cc,Rac2,Tubb2a,Vim,Def6,Rps27,Tagap,Akap13,Arpc2,Ppp2r5a
4_Member	Reactome Gene Sets	R-MMU-195258	RHO GTPase Effectors	-7.30171	-4.57813	15/304	11461,11465,11852,11867,12313,13057,15078,17904,18643,19047,19354,22151,57294,76709,226849	Actb,Actg1,Rhob,Arpc1b,Calm1,Cyba,H3f3a,Myl6,Pfn1,Ppp1cc,Rac2,Tubb2a,Rps27,Arpc2,Ppp2r5a
4_Member	Reactome Gene Sets	R-MMU-9012999	RHO GTPase cycle	-4.93065	-2.5875	14/413	11461,11465,11852,11857,12345,12988,13057,16801,16818,19354,22352,23853,72536,75547	Actb,Actg1,Rhob,Arhgdib,Capzb,Csk,Cyba,Arhgef1,Lck,Rac2,Vim,Def6,Tagap,Akap13
5_Summary	GO Biological Processes	GO:0001775	cell activation	-7.7271	-4.8959	23/686	11740,12043,12193,12445,12481,12501,12502,12511,12721,15170,15979,16197,16414,16431,16476,16797,16818,18826,20104,20677,21929,66214,108101,12988,14281,12798,16477,20044,20085,29809,57816,223770,101056014,21682,226849,15039,19384,22695,16913,21402,14694,14678,22352	Slc25a5,Bcl2,Zfp36l2,Ccnd3,Cd2,Cd3e,Cd3g,Cd6,Coro1a,Ptpn6,Ifngr1,Il7r,Itgb2,Itm2a,Jun,Lat,Lck,Lcp1,Rps6,Sox4,Tnfaip3,Rgcc,Fermt3,Csk,Fos,Cnn2,Junb,Rps14,Rps19,Rabgap1l,Tesc,Brd1,AY036118,Tec,Ppp2r5a,H2-T22,Ran,Zfp36,Psmb8,Skp1,Rack1,Gnai2,Vim
5_Member	GO Biological Processes	GO:0001775	cell activation	-7.7271	-4.8959	23/686	11740,12043,12193,12445,12481,12501,12502,12511,12721,15170,15979,16197,16414,16431,16476,16797,16818,18826,20104,20677,21929,66214,108101	Slc25a5,Bcl2,Zfp36l2,Ccnd3,Cd2,Cd3e,Cd3g,Cd6,Coro1a,Ptpn6,Ifngr1,Il7r,Itgb2,Itm2a,Jun,Lat,Lck,Lcp1,Rps6,Sox4,Tnfaip3,Rgcc,Fermt3
5_Member	Reactome Gene Sets	R-MMU-389948	PD-1 signaling	-7.30372	-4.57813	5/13	12501,12502,12988,15170,16818	Cd3e,Cd3g,Csk,Ptpn6,Lck
5_Member	GO Biological Processes	GO:0045321	leukocyte activation	-6.7501	-4.11614	20/598	11740,12043,12193,12445,12481,12501,12502,12511,12721,15979,16197,16414,16431,16476,16797,16818,18826,20104,20677,21929	Slc25a5,Bcl2,Zfp36l2,Ccnd3,Cd2,Cd3e,Cd3g,Cd6,Coro1a,Ifngr1,Il7r,Itgb2,Itm2a,Jun,Lat,Lck,Lcp1,Rps6,Sox4,Tnfaip3
5_Member	GO Biological Processes	GO:0046649	lymphocyte activation	-6.23179	-3.65456	17/473	11740,12043,12193,12445,12481,12501,12502,12511,12721,16197,16414,16431,16818,18826,20104,20677,21929	Slc25a5,Bcl2,Zfp36l2,Ccnd3,Cd2,Cd3e,Cd3g,Cd6,Coro1a,Il7r,Itgb2,Itm2a,Lck,Lcp1,Rps6,Sox4,Tnfaip3
5_Member	KEGG Pathway	mmu05235	PD-L1 expression and PD-1 checkpoint pathway in cancer	-6.09504	-3.52658	8/88	12501,12502,14281,15170,15979,16476,16797,16818	Cd3e,Cd3g,Fos,Ptpn6,Ifngr1,Jun,Lat,Lck
5_Member	GO Biological Processes	GO:0030097	hemopoiesis	-5.96661	-3.42345	21/733	11740,12043,12193,12501,12502,12798,15170,16197,16431,16476,16477,16818,20044,20085,20104,20677,21929,29809,57816,223770,101056014	Slc25a5,Bcl2,Zfp36l2,Cd3e,Cd3g,Cnn2,Ptpn6,Il7r,Itm2a,Jun,Junb,Lck,Rps14,Rps19,Rps6,Sox4,Tnfaip3,Rabgap1l,Tesc,Brd1,AY036118
5_Member	Reactome Gene Sets	R-MMU-202427	Phosphorylation of CD3 and TCR zeta chains	-5.63495	-3.18043	4/12	12501,12502,12988,16818	Cd3e,Cd3g,Csk,Lck
5_Member	KEGG Pathway	mmu04660	T cell receptor signaling pathway	-5.57364	-3.12575	8/103	12501,12502,14281,15170,16476,16797,16818,21682	Cd3e,Cd3g,Fos,Ptpn6,Jun,Lat,Lck,Tec
5_Member	GO Biological Processes	GO:0048534	hematopoietic or lymphoid organ development	-5.42054	-2.99196	21/794	11740,12043,12193,12501,12502,12798,15170,16197,16431,16476,16477,16818,20044,20085,20104,20677,21929,29809,57816,223770,101056014	Slc25a5,Bcl2,Zfp36l2,Cd3e,Cd3g,Cnn2,Ptpn6,Il7r,Itm2a,Jun,Junb,Lck,Rps14,Rps19,Rps6,Sox4,Tnfaip3,Rabgap1l,Tesc,Brd1,AY036118
5_Member	Reactome Gene Sets	R-MMU-388841	Costimulation by the CD28 family	-5.07028	-2.69495	6/57	12501,12502,12988,15170,16818,226849	Cd3e,Cd3g,Csk,Ptpn6,Lck,Ppp2r5a
5_Member	KEGG Pathway	mmu05166	Human T-cell leukemia virus 1 infection	-5.01728	-2.65294	11/250	11740,12445,12501,12502,14281,15039,16414,16476,16818,19384,22695	Slc25a5,Ccnd3,Cd3e,Cd3g,Fos,H2-T22,Itgb2,Jun,Lck,Ran,Zfp36
5_Member	KEGG Pathway	mmu04658	Th1 and Th2 cell differentiation	-5.01025	-2.6513	7/88	12501,12502,14281,15979,16476,16797,16818	Cd3e,Cd3g,Fos,Ifngr1,Jun,Lat,Lck
5_Member	GO Biological Processes	GO:0042110	T cell activation	-4.97682	-2.6232	12/302	12043,12193,12445,12481,12501,12502,16197,16414,16818,18826,20104,20677	Bcl2,Zfp36l2,Ccnd3,Cd2,Cd3e,Cd3g,Il7r,Itgb2,Lck,Lcp1,Rps6,Sox4
5_Member	Reactome Gene Sets	R-MMU-202433	Generation of second messenger molecules	-4.66724	-2.39489	4/20	12501,12502,16797,16818	Cd3e,Cd3g,Lat,Lck
5_Member	Reactome Gene Sets	R-MMU-202403	TCR signaling	-4.58956	-2.33496	7/102	12501,12502,12988,16797,16818,16913,21402	Cd3e,Cd3g,Csk,Lat,Lck,Psmb8,Skp1
5_Member	KEGG Pathway	mmu04659	Th17 cell differentiation	-4.50798	-2.26586	7/105	12501,12502,14281,15979,16476,16797,16818	Cd3e,Cd3g,Fos,Ifngr1,Jun,Lat,Lck
5_Member	KEGG Pathway	mmu05162	Measles	-4.45881	-2.23277	8/146	12043,12445,12501,12502,14281,14694,16476,21929	Bcl2,Ccnd3,Cd3e,Cd3g,Fos,Rack1,Jun,Tnfaip3
5_Member	GO Biological Processes	GO:1903131	mononuclear cell differentiation	-4.32269	-2.11648	12/352	11740,12043,12193,12501,12502,16197,16431,16476,16818,20104,20677,21929	Slc25a5,Bcl2,Zfp36l2,Cd3e,Cd3g,Il7r,Itm2a,Jun,Lck,Rps6,Sox4,Tnfaip3
5_Member	Reactome Gene Sets	R-MMU-202430	Translocation of ZAP-70 to Immunological synapse	-4.31815	-2.11648	3/9	12501,12502,16818	Cd3e,Cd3g,Lck
5_Member	GO Biological Processes	GO:0002521	leukocyte differentiation	-4.20909	-2.0172	13/420	11740,12043,12193,12501,12502,16197,16431,16476,16477,16818,20104,20677,21929	Slc25a5,Bcl2,Zfp36l2,Cd3e,Cd3g,Il7r,Itm2a,Jun,Junb,Lck,Rps6,Sox4,Tnfaip3
5_Member	GO Biological Processes	GO:0030098	lymphocyte differentiation	-4.14738	-1.97337	11/311	11740,12043,12193,12501,12502,16197,16431,16818,20104,20677,21929	Slc25a5,Bcl2,Zfp36l2,Cd3e,Cd3g,Il7r,Itm2a,Lck,Rps6,Sox4,Tnfaip3
5_Member	GO Biological Processes	GO:0030217	T cell differentiation	-3.77129	-1.68571	8/183	12043,12193,12501,12502,16197,16818,20104,20677	Bcl2,Zfp36l2,Cd3e,Cd3g,Il7r,Lck,Rps6,Sox4
5_Member	GO Biological Processes	GO:0033077	T cell differentiation in thymus	-3.61933	-1.57462	5/66	12043,12193,12501,12502,20104	Bcl2,Zfp36l2,Cd3e,Cd3g,Rps6
5_Member	KEGG Pathway	mmu05142	Chagas disease	-3.61391	-1.57179	6/103	12501,12502,14281,14678,15979,16476	Cd3e,Cd3g,Fos,Gnai2,Ifngr1,Jun
5_Member	Reactome Gene Sets	R-MMU-202424	Downstream TCR signaling	-3.13402	-1.20704	5/84	12501,12502,16818,16913,21402	Cd3e,Cd3g,Lck,Psmb8,Skp1
5_Member	KEGG Pathway	mmu05169	Epstein-Barr virus infection	-3.09612	-1.17308	8/231	12043,12445,12501,12502,15039,16476,21929,22352	Bcl2,Ccnd3,Cd3e,Cd3g,H2-T22,Jun,Tnfaip3,Vim
5_Member	GO Biological Processes	GO:0043368	positive T cell selection	-2.4615	-0.751577	3/36	12043,12501,12502	Bcl2,Cd3e,Cd3g
5_Member	KEGG Pathway	mmu05340	Primary immunodeficiency	-2.4615	-0.751577	3/36	12501,16197,16818	Cd3e,Il7r,Lck
6_Summary	KEGG Pathway	mmu05135	Yersinia infection	-7.71617	-4.8959	11/134	11461,11465,11867,14281,16401,16476,16797,16801,16818,19354,76709,12631,16403,16414,18643,19045,19047,11852,12043,17920,21402,22151,57294,226849,13057,14678,108101,13136,15039,12502,12313,12988,216869,53860,12721,16197,56705,15170,20104,11740,15078,12445,17904	Actb,Actg1,Arpc1b,Fos,Itga4,Jun,Lat,Arhgef1,Lck,Rac2,Arpc2,Cfl1,Itga6,Itgb2,Pfn1,Ppp1ca,Ppp1cc,Rhob,Bcl2,Myo6,Skp1,Tubb2a,Rps27,Ppp2r5a,Cyba,Gnai2,Fermt3,Cd55,H2-T22,Cd3g,Calm1,Csk,Arrb2,Septin9,Coro1a,Il7r,Ranbp9,Ptpn6,Rps6,Slc25a5,H3f3a,Ccnd3,Myl6
6_Member	KEGG Pathway	mmu05135	Yersinia infection	-7.71617	-4.8959	11/134	11461,11465,11867,14281,16401,16476,16797,16801,16818,19354,76709	Actb,Actg1,Arpc1b,Fos,Itga4,Jun,Lat,Arhgef1,Lck,Rac2,Arpc2
6_Member	KEGG Pathway	mmu04810	Regulation of actin cytoskeleton	-7.30149	-4.57813	13/220	11461,11465,11867,12631,16401,16403,16414,16801,18643,19045,19047,19354,76709	Actb,Actg1,Arpc1b,Cfl1,Itga4,Itga6,Itgb2,Arhgef1,Pfn1,Ppp1ca,Ppp1cc,Rac2,Arpc2
6_Member	KEGG Pathway	mmu05132	Salmonella infection	-5.7633	-3.28826	12/253	11461,11465,11852,11867,12043,14281,16476,17920,18643,21402,22151,76709	Actb,Actg1,Rhob,Arpc1b,Bcl2,Fos,Jun,Myo6,Pfn1,Skp1,Tubb2a,Arpc2
6_Member	Reactome Gene Sets	R-MMU-5663220	RHO GTPases Activate Formins	-4.7988	-2.48562	8/131	11461,11465,11852,18643,19047,22151,57294,226849	Actb,Actg1,Rhob,Pfn1,Ppp1cc,Tubb2a,Rps27,Ppp2r5a
6_Member	KEGG Pathway	mmu04670	Leukocyte transendothelial migration	-4.18309	-1.99844	7/118	11461,11465,13057,14678,16401,16414,19354	Actb,Actg1,Cyba,Gnai2,Itga4,Itgb2,Rac2
6_Member	KEGG Pathway	mmu04611	Platelet activation	-4.04683	-1.89335	7/124	11461,11465,14678,16801,19045,19047,108101	Actb,Actg1,Gnai2,Arhgef1,Ppp1ca,Ppp1cc,Fermt3
6_Member	KEGG Pathway	mmu05416	Viral myocarditis	-3.98996	-1.85607	6/88	11461,11465,13136,15039,16414,19354	Actb,Actg1,Cd55,H2-T22,Itgb2,Rac2
6_Member	Reactome Gene Sets	R-MMU-2029482	Regulation of actin dynamics for phagocytic cup formation	-3.92201	-1.79446	5/57	11461,11465,11867,12502,76709	Actb,Actg1,Arpc1b,Cd3g,Arpc2
6_Member	Reactome Gene Sets	R-MMU-5626467	RHO GTPases activate IQGAPs	-3.69486	-1.62883	3/14	11461,11465,12313	Actb,Actg1,Calm1
6_Member	Reactome Gene Sets	R-MMU-5663213	RHO GTPases Activate WASPs and WAVEs	-3.67649	-1.62036	4/35	11461,11465,11867,76709	Actb,Actg1,Arpc1b,Arpc2
6_Member	Reactome Gene Sets	R-MMU-3928662	EPHB-mediated forward signaling	-3.58137	-1.55198	4/37	11461,11465,11867,76709	Actb,Actg1,Arpc1b,Arpc2
6_Member	WikiPathways	WP523	Regulation of actin cytoskeleton	-3.51706	-1.4976	7/151	11461,11465,12631,12988,16801,18643,19354	Actb,Actg1,Cfl1,Csk,Arhgef1,Pfn1,Rac2
6_Member	Reactome Gene Sets	R-MMU-5674135	MAP2K and MAPK activation	-3.49178	-1.49152	4/39	11461,11465,12988,216869	Actb,Actg1,Csk,Arrb2
6_Member	KEGG Pathway	mmu05100	Bacterial invasion of epithelial cells	-3.33344	-1.37351	5/76	11461,11465,11867,53860,76709	Actb,Actg1,Arpc1b,Septin9,Arpc2
6_Member	KEGG Pathway	mmu04015	Rap1 signaling pathway	-3.31353	-1.35576	8/214	11461,11465,12313,14678,16414,16797,18643,19354	Actb,Actg1,Calm1,Gnai2,Itgb2,Lat,Pfn1,Rac2
6_Member	Reactome Gene Sets	R-MMU-2029480	Fcgamma receptor (FCGR) dependent phagocytosis	-3.30723	-1.35367	5/77	11461,11465,11867,12502,76709	Actb,Actg1,Arpc1b,Cd3g,Arpc2
6_Member	KEGG Pathway	mmu04145	Phagosome	-3.0335	-1.12591	7/182	11461,11465,12721,13057,15039,16414,22151	Actb,Actg1,Coro1a,Cyba,H2-T22,Itgb2,Tubb2a
6_Member	Reactome Gene Sets	R-MMU-8856828	Clathrin-mediated endocytosis	-3.00651	-1.10575	6/134	11461,11465,12502,16197,76709,216869	Actb,Actg1,Cd3g,Il7r,Arpc2,Arrb2
6_Member	Reactome Gene Sets	R-MMU-422475	Axon guidance	-2.81085	-0.969929	8/256	11461,11465,11852,11867,18643,22151,56705,76709	Actb,Actg1,Rhob,Arpc1b,Pfn1,Tubb2a,Ranbp9,Arpc2
6_Member	Reactome Gene Sets	R-MMU-9675108	Nervous system development	-2.80019	-0.968076	8/257	11461,11465,11852,11867,18643,22151,56705,76709	Actb,Actg1,Rhob,Arpc1b,Pfn1,Tubb2a,Ranbp9,Arpc2
6_Member	KEGG Pathway	mmu05205	Proteoglycans in cancer	-2.73602	-0.9256	7/205	11461,11465,15170,16801,19045,19047,20104	Actb,Actg1,Ptpn6,Arhgef1,Ppp1ca,Ppp1cc,Rps6
6_Member	KEGG Pathway	mmu04613	Neutrophil extracellular trap formation	-2.71215	-0.911589	7/207	11461,11465,11740,13057,15078,16414,19354	Actb,Actg1,Slc25a5,Cyba,H3f3a,Itgb2,Rac2
6_Member	Reactome Gene Sets	R-MMU-373760	L1CAM interactions	-2.70024	-0.907029	4/63	11461,11465,22151,56705	Actb,Actg1,Tubb2a,Ranbp9
6_Member	KEGG Pathway	mmu04390	Hippo signaling pathway	-2.65541	-0.870852	6/157	11461,11465,12445,16414,19045,19047	Actb,Actg1,Ccnd3,Itgb2,Ppp1ca,Ppp1cc
6_Member	Reactome Gene Sets	R-MMU-2682334	EPH-Ephrin signaling	-2.6503	-0.870852	4/65	11461,11465,11867,76709	Actb,Actg1,Arpc1b,Arpc2
6_Member	KEGG Pathway	mmu04530	Tight junction	-2.52188	-0.788479	6/167	11461,11465,11867,16476,17904,76709	Actb,Actg1,Arpc1b,Jun,Myl6,Arpc2
6_Member	KEGG Pathway	mmu04520	Adherens junction	-2.51042	-0.779467	4/71	11461,11465,15170,19354	Actb,Actg1,Ptpn6,Rac2
6_Member	Reactome Gene Sets	R-MMU-437239	Recycling pathway of L1	-2.49661	-0.775393	3/35	11461,11465,22151	Actb,Actg1,Tubb2a
6_Member	KEGG Pathway	mmu04971	Gastric acid secretion	-2.42451	-0.728785	4/75	11461,11465,12313,14678	Actb,Actg1,Calm1,Gnai2
6_Member	KEGG Pathway	mmu05412	Arrhythmogenic right ventricular cardiomyopathy	-2.38351	-0.698146	4/77	11461,11465,16401,16403	Actb,Actg1,Itga4,Itga6
6_Member	Reactome Gene Sets	R-MMU-190828	Gap junction trafficking	-2.33116	-0.658118	3/40	11461,11465,22151	Actb,Actg1,Tubb2a
6_Member	Reactome Gene Sets	R-MMU-157858	Gap junction trafficking and regulation	-2.27132	-0.615615	3/42	11461,11465,22151	Actb,Actg1,Tubb2a
6_Member	KEGG Pathway	mmu05410	Hypertrophic cardiomyopathy	-2.12745	-0.512271	4/91	11461,11465,16401,16403	Actb,Actg1,Itga4,Itga6
6_Member	Reactome Gene Sets	R-MMU-4420097	VEGFA-VEGFR2 Pathway	-2.11096	-0.500878	4/92	11461,11465,12313,13057	Actb,Actg1,Calm1,Cyba
6_Member	KEGG Pathway	mmu05414	Dilated cardiomyopathy	-2.07862	-0.480502	4/94	11461,11465,16401,16403	Actb,Actg1,Itga4,Itga6
7_Summary	GO Biological Processes	GO:0030036	actin cytoskeleton organization	-7.52158	-4.71655	20/536	11461,11465,11852,11867,12043,12345,12631,12721,12798,17920,18643,18826,19240,19354,19384,23789,30794,71994,76566,76709,17904,11857,66214,75547,76820,22352,16197,17872,67891,11740,14775,15078,216869,14694,22121,16797,53860,15387,16403,18102,26364,67246	Actb,Actg1,Rhob,Arpc1b,Bcl2,Capzb,Cfl1,Coro1a,Cnn2,Myo6,Pfn1,Lcp1,Tmsb10,Rac2,Ran,Coro1b,Pdlim4,Cnn3,Rflnb,Arpc2,Myl6,Arhgdib,Rgcc,Akap13,Cyria,Vim,Il7r,Ppp1r15a,Rpl4,Slc25a5,Gpx1,H3f3a,Arrb2,Rack1,Rpl13a,Lat,Septin9,Hnrnpk,Itga6,Nme1,Adgre5,Resf1
7_Member	GO Biological Processes	GO:0030036	actin cytoskeleton organization	-7.52158	-4.71655	20/536	11461,11465,11852,11867,12043,12345,12631,12721,12798,17920,18643,18826,19240,19354,19384,23789,30794,71994,76566,76709	Actb,Actg1,Rhob,Arpc1b,Bcl2,Capzb,Cfl1,Coro1a,Cnn2,Myo6,Pfn1,Lcp1,Tmsb10,Rac2,Ran,Coro1b,Pdlim4,Cnn3,Rflnb,Arpc2
7_Member	GO Biological Processes	GO:0030029	actin filament-based process	-7.50084	-4.71053	21/592	11461,11465,11852,11867,12043,12345,12631,12721,12798,17904,17920,18643,18826,19240,19354,19384,23789,30794,71994,76566,76709	Actb,Actg1,Rhob,Arpc1b,Bcl2,Capzb,Cfl1,Coro1a,Cnn2,Myl6,Myo6,Pfn1,Lcp1,Tmsb10,Rac2,Ran,Coro1b,Pdlim4,Cnn3,Rflnb,Arpc2
7_Member	GO Biological Processes	GO:0032970	regulation of actin filament-based process	-7.06176	-4.36254	17/413	11465,11852,11857,11867,12345,12631,12721,12798,18643,19240,19354,23789,30794,66214,75547,76709,76820	Actg1,Rhob,Arhgdib,Arpc1b,Capzb,Cfl1,Coro1a,Cnn2,Pfn1,Tmsb10,Rac2,Coro1b,Pdlim4,Rgcc,Akap13,Arpc2,Cyria
7_Member	GO Biological Processes	GO:0032956	regulation of actin cytoskeleton organization	-7.04489	-4.35724	16/365	11465,11852,11857,11867,12345,12631,12721,18643,19240,19354,23789,30794,66214,75547,76709,76820	Actg1,Rhob,Arhgdib,Arpc1b,Capzb,Cfl1,Coro1a,Pfn1,Tmsb10,Rac2,Coro1b,Pdlim4,Rgcc,Akap13,Arpc2,Cyria
7_Member	GO Biological Processes	GO:0007015	actin filament organization	-5.5208	-3.07945	12/267	11852,11867,12043,12345,12631,12721,17920,18826,19354,23789,76566,76709	Rhob,Arpc1b,Bcl2,Capzb,Cfl1,Coro1a,Myo6,Lcp1,Rac2,Coro1b,Rflnb,Arpc2
7_Member	GO Biological Processes	GO:0110053	regulation of actin filament organization	-5.38905	-2.97288	12/275	11465,11867,12345,12631,12721,18643,19240,23789,30794,66214,76709,76820	Actg1,Arpc1b,Capzb,Cfl1,Coro1a,Pfn1,Tmsb10,Coro1b,Pdlim4,Rgcc,Arpc2,Cyria
7_Member	GO Biological Processes	GO:0051493	regulation of cytoskeleton organization	-4.79179	-2.4834	16/544	11465,11852,11857,11867,12345,12631,12721,18643,19240,19354,23789,30794,66214,75547,76709,76820	Actg1,Rhob,Arhgdib,Arpc1b,Capzb,Cfl1,Coro1a,Pfn1,Tmsb10,Rac2,Coro1b,Pdlim4,Rgcc,Akap13,Arpc2,Cyria
7_Member	GO Biological Processes	GO:1902903	regulation of supramolecular fiber organization	-4.59697	-2.33814	13/385	11465,11867,12345,12631,12721,18643,19240,23789,30794,66214,75547,76709,76820	Actg1,Arpc1b,Capzb,Cfl1,Coro1a,Pfn1,Tmsb10,Coro1b,Pdlim4,Rgcc,Akap13,Arpc2,Cyria
7_Member	GO Biological Processes	GO:0030833	regulation of actin filament polymerization	-4.45881	-2.23277	8/146	11867,12345,12631,12721,18643,19240,76709,76820	Arpc1b,Capzb,Cfl1,Coro1a,Pfn1,Tmsb10,Arpc2,Cyria
7_Member	GO Biological Processes	GO:1902743	regulation of lamellipodium organization	-4.19712	-2.00887	5/50	12345,12631,19354,23789,76709	Capzb,Cfl1,Rac2,Coro1b,Arpc2
7_Member	GO Biological Processes	GO:0008064	regulation of actin polymerization or depolymerization	-4.08276	-1.91913	8/165	11867,12345,12631,12721,18643,19240,76709,76820	Arpc1b,Capzb,Cfl1,Coro1a,Pfn1,Tmsb10,Arpc2,Cyria
7_Member	GO Biological Processes	GO:0030832	regulation of actin filament length	-4.02809	-1.88124	8/168	11867,12345,12631,12721,18643,19240,76709,76820	Arpc1b,Capzb,Cfl1,Coro1a,Pfn1,Tmsb10,Arpc2,Cyria
7_Member	GO Biological Processes	GO:0097435	supramolecular fiber organization	-3.83185	-1.73174	14/522	11465,11852,11867,12043,12345,12631,12721,17920,18826,19354,22352,23789,76566,76709	Actg1,Rhob,Arpc1b,Bcl2,Capzb,Cfl1,Coro1a,Myo6,Lcp1,Rac2,Vim,Coro1b,Rflnb,Arpc2
7_Member	GO Biological Processes	GO:1902745	positive regulation of lamellipodium organization	-3.6282	-1.58088	4/36	12631,19354,23789,76709	Cfl1,Rac2,Coro1b,Arpc2
7_Member	GO Biological Processes	GO:0010591	regulation of lamellipodium assembly	-3.44888	-1.46188	4/40	12345,12631,19354,76709	Capzb,Cfl1,Rac2,Arpc2
7_Member	GO Biological Processes	GO:0032271	regulation of protein polymerization	-3.40943	-1.42756	8/207	11867,12345,12631,12721,18643,19240,76709,76820	Arpc1b,Capzb,Cfl1,Coro1a,Pfn1,Tmsb10,Arpc2,Cyria
7_Member	GO Biological Processes	GO:0032535	regulation of cellular component size	-3.27112	-1.31966	11/393	11867,12345,12631,12721,16197,17872,18643,19240,67891,76709,76820	Arpc1b,Capzb,Cfl1,Coro1a,Il7r,Ppp1r15a,Pfn1,Tmsb10,Rpl4,Arpc2,Cyria
7_Member	GO Biological Processes	GO:0010639	negative regulation of organelle organization	-3.05915	-1.14775	10/353	11740,12345,12631,12721,14775,15078,18643,19240,23789,216869	Slc25a5,Capzb,Cfl1,Coro1a,Gpx1,H3f3a,Pfn1,Tmsb10,Coro1b,Arrb2
7_Member	GO Biological Processes	GO:0043254	regulation of protein-containing complex assembly	-2.97659	-1.08573	11/427	11867,12345,12631,12721,14694,18643,18826,19240,22121,76709,76820	Arpc1b,Capzb,Cfl1,Coro1a,Rack1,Pfn1,Lcp1,Tmsb10,Rpl13a,Arpc2,Cyria
7_Member	KEGG Pathway	mmu04666	Fc gamma R-mediated phagocytosis	-2.95536	-1.06632	5/92	11867,12631,16797,19354,76709	Arpc1b,Cfl1,Lat,Rac2,Arpc2
7_Member	GO Biological Processes	GO:0010592	positive regulation of lamellipodium assembly	-2.73364	-0.9256	3/29	12631,19354,76709	Cfl1,Rac2,Arpc2
7_Member	GO Biological Processes	GO:0090066	regulation of anatomical structure size	-2.54679	-0.800502	12/557	11867,12345,12631,12721,14775,16197,17872,18643,19240,67891,76709,76820	Arpc1b,Capzb,Cfl1,Coro1a,Gpx1,Il7r,Ppp1r15a,Pfn1,Tmsb10,Rpl4,Arpc2,Cyria
7_Member	GO Biological Processes	GO:0120034	positive regulation of plasma membrane bounded cell projection assembly	-2.52853	-0.793856	5/115	12631,18643,19354,53860,76709	Cfl1,Pfn1,Rac2,Septin9,Arpc2
7_Member	GO Biological Processes	GO:0051494	negative regulation of cytoskeleton organization	-2.48375	-0.765325	6/170	12345,12631,12721,18643,19240,23789	Capzb,Cfl1,Coro1a,Pfn1,Tmsb10,Coro1b
7_Member	GO Biological Processes	GO:1902904	negative regulation of supramolecular fiber organization	-2.4588	-0.750074	6/172	12345,12631,12721,18643,19240,23789	Capzb,Cfl1,Coro1a,Pfn1,Tmsb10,Coro1b
7_Member	GO Biological Processes	GO:0031346	positive regulation of cell projection organization	-2.34206	-0.665693	10/443	12631,15387,16403,18102,18643,19354,23789,53860,67891,76709	Cfl1,Hnrnpk,Itga6,Nme1,Pfn1,Rac2,Coro1b,Septin9,Rpl4,Arpc2
7_Member	GO Biological Processes	GO:0044089	positive regulation of cellular component biogenesis	-2.23794	-0.593761	11/533	12631,14694,18643,18826,19354,26364,30794,53860,66214,67246,76709	Cfl1,Rack1,Pfn1,Lcp1,Rac2,Adgre5,Pdlim4,Septin9,Rgcc,Resf1,Arpc2
7_Member	GO Biological Processes	GO:0120032	regulation of plasma membrane bounded cell projection assembly	-2.09356	-0.488892	6/205	12345,12631,18643,19354,53860,76709	Capzb,Cfl1,Pfn1,Rac2,Septin9,Arpc2
7_Member	GO Biological Processes	GO:0022604	regulation of cell morphogenesis	-2.08509	-0.48366	8/338	11852,12345,12631,12721,15387,19354,23789,76709	Rhob,Capzb,Cfl1,Coro1a,Hnrnpk,Rac2,Coro1b,Arpc2
7_Member	GO Biological Processes	GO:0060491	regulation of cell projection assembly	-2.06416	-0.466972	6/208	12345,12631,18643,19354,53860,76709	Capzb,Cfl1,Pfn1,Rac2,Septin9,Arpc2
8_Summary	GO Biological Processes	GO:0030155	regulation of cell adhesion	-7.31011	-4.57813	24/783	11465,12043,12501,12507,12511,12631,12721,13136,15170,16197,16401,16403,16414,16792,16818,19354,20677,21929,57816,66214,76709,80859,108101,320484,12988,16797,12193,21682	Actg1,Bcl2,Cd3e,Cd5,Cd6,Cfl1,Coro1a,Cd55,Ptpn6,Il7r,Itga4,Itga6,Itgb2,Laptm5,Lck,Rac2,Sox4,Tnfaip3,Tesc,Rgcc,Arpc2,Nfkbiz,Fermt3,Rasal3,Csk,Lat,Zfp36l2,Tec
8_Member	GO Biological Processes	GO:0030155	regulation of cell adhesion	-7.31011	-4.57813	24/783	11465,12043,12501,12507,12511,12631,12721,13136,15170,16197,16401,16403,16414,16792,16818,19354,20677,21929,57816,66214,76709,80859,108101,320484	Actg1,Bcl2,Cd3e,Cd5,Cd6,Cfl1,Coro1a,Cd55,Ptpn6,Il7r,Itga4,Itga6,Itgb2,Laptm5,Lck,Rac2,Sox4,Tnfaip3,Tesc,Rgcc,Arpc2,Nfkbiz,Fermt3,Rasal3
8_Member	GO Biological Processes	GO:0022407	regulation of cell-cell adhesion	-7.02108	-4.34472	18/467	12501,12507,12511,12721,13136,15170,16197,16401,16403,16414,16792,16818,20677,21929,66214,80859,108101,320484	Cd3e,Cd5,Cd6,Coro1a,Cd55,Ptpn6,Il7r,Itga4,Itga6,Itgb2,Laptm5,Lck,Sox4,Tnfaip3,Rgcc,Nfkbiz,Fermt3,Rasal3
8_Member	GO Biological Processes	GO:0050863	regulation of T cell activation	-6.54114	-3.92692	15/348	12501,12507,12511,12721,12988,13136,15170,16197,16792,16797,16818,19354,20677,80859,320484	Cd3e,Cd5,Cd6,Coro1a,Csk,Cd55,Ptpn6,Il7r,Laptm5,Lat,Lck,Rac2,Sox4,Nfkbiz,Rasal3
8_Member	GO Biological Processes	GO:1903037	regulation of leukocyte cell-cell adhesion	-5.87271	-3.38055	14/342	12501,12507,12511,12721,13136,15170,16197,16401,16414,16792,16818,20677,80859,320484	Cd3e,Cd5,Cd6,Coro1a,Cd55,Ptpn6,Il7r,Itga4,Itgb2,Laptm5,Lck,Sox4,Nfkbiz,Rasal3
8_Member	GO Biological Processes	GO:1903039	positive regulation of leukocyte cell-cell adhesion	-5.87223	-3.38055	12/247	12501,12507,12511,12721,13136,16197,16401,16414,16818,20677,80859,320484	Cd3e,Cd5,Cd6,Coro1a,Cd55,Il7r,Itga4,Itgb2,Lck,Sox4,Nfkbiz,Rasal3
8_Member	GO Biological Processes	GO:0022409	positive regulation of cell-cell adhesion	-5.80999	-3.32789	13/297	12501,12507,12511,12721,13136,16197,16401,16403,16414,16818,20677,80859,320484	Cd3e,Cd5,Cd6,Coro1a,Cd55,Il7r,Itga4,Itga6,Itgb2,Lck,Sox4,Nfkbiz,Rasal3
8_Member	GO Biological Processes	GO:0045785	positive regulation of cell adhesion	-5.45988	-3.02496	16/481	12501,12507,12511,12631,12721,13136,15170,16197,16401,16403,16414,16818,20677,76709,80859,320484	Cd3e,Cd5,Cd6,Cfl1,Coro1a,Cd55,Ptpn6,Il7r,Itga4,Itga6,Itgb2,Lck,Sox4,Arpc2,Nfkbiz,Rasal3
8_Member	GO Biological Processes	GO:0051249	regulation of lymphocyte activation	-5.28346	-2.87336	18/617	12043,12193,12501,12507,12511,12721,12988,13136,15170,16197,16792,16797,16818,19354,20677,21929,80859,320484	Bcl2,Zfp36l2,Cd3e,Cd5,Cd6,Coro1a,Csk,Cd55,Ptpn6,Il7r,Laptm5,Lat,Lck,Rac2,Sox4,Tnfaip3,Nfkbiz,Rasal3
8_Member	GO Biological Processes	GO:0050865	regulation of cell activation	-4.95267	-2.60432	20/784	12043,12193,12501,12507,12511,12721,12988,13136,15170,16197,16414,16792,16797,16818,19354,20677,21682,21929,80859,320484	Bcl2,Zfp36l2,Cd3e,Cd5,Cd6,Coro1a,Csk,Cd55,Ptpn6,Il7r,Itgb2,Laptm5,Lat,Lck,Rac2,Sox4,Tec,Tnfaip3,Nfkbiz,Rasal3
8_Member	GO Biological Processes	GO:0002694	regulation of leukocyte activation	-4.82286	-2.50482	19/733	12043,12193,12501,12507,12511,12721,12988,13136,15170,16197,16414,16792,16797,16818,19354,20677,21929,80859,320484	Bcl2,Zfp36l2,Cd3e,Cd5,Cd6,Coro1a,Csk,Cd55,Ptpn6,Il7r,Itgb2,Laptm5,Lat,Lck,Rac2,Sox4,Tnfaip3,Nfkbiz,Rasal3
8_Member	GO Biological Processes	GO:0050870	positive regulation of T cell activation	-4.67941	-2.39489	10/223	12501,12507,12511,12721,13136,16197,16818,20677,80859,320484	Cd3e,Cd5,Cd6,Coro1a,Cd55,Il7r,Lck,Sox4,Nfkbiz,Rasal3
8_Member	GO Biological Processes	GO:0042129	regulation of T cell proliferation	-3.70708	-1.63555	8/187	12501,12511,12721,13136,15170,16792,19354,320484	Cd3e,Cd6,Coro1a,Cd55,Ptpn6,Laptm5,Rac2,Rasal3
8_Member	GO Biological Processes	GO:0050670	regulation of lymphocyte proliferation	-3.60781	-1.56928	9/245	12043,12501,12511,12721,13136,15170,16792,19354,320484	Bcl2,Cd3e,Cd6,Coro1a,Cd55,Ptpn6,Laptm5,Rac2,Rasal3
8_Member	GO Biological Processes	GO:0032944	regulation of mononuclear cell proliferation	-3.55592	-1.52904	9/249	12043,12501,12511,12721,13136,15170,16792,19354,320484	Bcl2,Cd3e,Cd6,Coro1a,Cd55,Ptpn6,Laptm5,Rac2,Rasal3
8_Member	GO Biological Processes	GO:0070663	regulation of leukocyte proliferation	-3.31143	-1.35576	9/269	12043,12501,12511,12721,13136,15170,16792,19354,320484	Bcl2,Cd3e,Cd6,Coro1a,Cd55,Ptpn6,Laptm5,Rac2,Rasal3
8_Member	GO Biological Processes	GO:0002696	positive regulation of leukocyte activation	-2.87757	-1.01516	12/508	12043,12501,12507,12511,12721,13136,16197,16414,16818,20677,80859,320484	Bcl2,Cd3e,Cd5,Cd6,Coro1a,Cd55,Il7r,Itgb2,Lck,Sox4,Nfkbiz,Rasal3
8_Member	GO Biological Processes	GO:0051251	positive regulation of lymphocyte activation	-2.849	-0.994872	11/443	12043,12501,12507,12511,12721,13136,16197,16818,20677,80859,320484	Bcl2,Cd3e,Cd5,Cd6,Coro1a,Cd55,Il7r,Lck,Sox4,Nfkbiz,Rasal3
8_Member	GO Biological Processes	GO:0050671	positive regulation of lymphocyte proliferation	-2.79983	-0.968076	6/147	12043,12501,12511,12721,13136,320484	Bcl2,Cd3e,Cd6,Coro1a,Cd55,Rasal3
8_Member	GO Biological Processes	GO:0046641	positive regulation of alpha-beta T cell proliferation	-2.77837	-0.951853	3/28	12501,13136,320484	Cd3e,Cd55,Rasal3
8_Member	GO Biological Processes	GO:0032946	positive regulation of mononuclear cell proliferation	-2.77	-0.945053	6/149	12043,12501,12511,12721,13136,320484	Bcl2,Cd3e,Cd6,Coro1a,Cd55,Rasal3
8_Member	GO Biological Processes	GO:0050867	positive regulation of cell activation	-2.74395	-0.9256	12/527	12043,12501,12507,12511,12721,13136,16197,16414,16818,20677,80859,320484	Bcl2,Cd3e,Cd5,Cd6,Coro1a,Cd55,Il7r,Itgb2,Lck,Sox4,Nfkbiz,Rasal3
8_Member	GO Biological Processes	GO:0042102	positive regulation of T cell proliferation	-2.64692	-0.870852	5/108	12501,12511,12721,13136,320484	Cd3e,Cd6,Coro1a,Cd55,Rasal3
8_Member	GO Biological Processes	GO:0070665	positive regulation of leukocyte proliferation	-2.54778	-0.800502	6/165	12043,12501,12511,12721,13136,320484	Bcl2,Cd3e,Cd6,Coro1a,Cd55,Rasal3
8_Member	GO Biological Processes	GO:0046635	positive regulation of alpha-beta T cell activation	-2.40385	-0.711611	4/76	12501,13136,80859,320484	Cd3e,Cd55,Nfkbiz,Rasal3
8_Member	GO Biological Processes	GO:0046640	regulation of alpha-beta T cell proliferation	-2.21459	-0.575226	3/44	12501,13136,320484	Cd3e,Cd55,Rasal3
9_Summary	WikiPathways	WP85	Focal adhesion	-7.22256	-4.51143	12/185	11461,11465,11852,12043,12445,16401,16403,16414,16476,17904,19354,20363,19045,19047,12631,12721,14678,14694,18643,76709,108101	Actb,Actg1,Rhob,Bcl2,Ccnd3,Itga4,Itga6,Itgb2,Jun,Myl6,Rac2,Selenop,Ppp1ca,Ppp1cc,Cfl1,Coro1a,Gnai2,Rack1,Pfn1,Arpc2,Fermt3
9_Member	WikiPathways	WP85	Focal adhesion	-7.22256	-4.51143	12/185	11461,11465,11852,12043,12445,16401,16403,16414,16476,17904,19354,20363	Actb,Actg1,Rhob,Bcl2,Ccnd3,Itga4,Itga6,Itgb2,Jun,Myl6,Rac2,Selenop
9_Member	KEGG Pathway	mmu04510	Focal adhesion	-5.07122	-2.69495	10/201	11461,11465,12043,12445,16401,16403,16476,19045,19047,19354	Actb,Actg1,Bcl2,Ccnd3,Itga4,Itga6,Jun,Ppp1ca,Ppp1cc,Rac2
9_Member	GO Biological Processes	GO:2000147	positive regulation of cell motility	-3.1941	-1.25373	14/604	11465,11852,12043,12631,12721,14678,14694,16401,16403,16476,18643,19354,76709,108101	Actg1,Rhob,Bcl2,Cfl1,Coro1a,Gnai2,Rack1,Itga4,Itga6,Jun,Pfn1,Rac2,Arpc2,Fermt3
9_Member	GO Biological Processes	GO:0051272	positive regulation of cellular component movement	-3.07735	-1.15822	14/621	11465,11852,12043,12631,12721,14678,14694,16401,16403,16476,18643,19354,76709,108101	Actg1,Rhob,Bcl2,Cfl1,Coro1a,Gnai2,Rack1,Itga4,Itga6,Jun,Pfn1,Rac2,Arpc2,Fermt3
9_Member	GO Biological Processes	GO:0040017	positive regulation of locomotion	-3.07063	-1.15518	14/622	11465,11852,12043,12631,12721,14678,14694,16401,16403,16476,18643,19354,76709,108101	Actg1,Rhob,Bcl2,Cfl1,Coro1a,Gnai2,Rack1,Itga4,Itga6,Jun,Pfn1,Rac2,Arpc2,Fermt3
9_Member	GO Biological Processes	GO:0030335	positive regulation of cell migration	-2.89025	-1.02594	13/577	11465,11852,12043,12721,14678,14694,16401,16403,16476,18643,19354,76709,108101	Actg1,Rhob,Bcl2,Coro1a,Gnai2,Rack1,Itga4,Itga6,Jun,Pfn1,Rac2,Arpc2,Fermt3
10_Summary	Reactome Gene Sets	R-MMU-1280218	Adaptive Immune System	-6.86159	-4.20694	21/646	12313,12345,12501,12502,12702,12988,13057,15039,15170,16401,16414,16643,16797,16818,16913,21402,22151,22192,67673,170737,226849	Calm1,Capzb,Cd3e,Cd3g,Socs3,Csk,Cyba,H2-T22,Ptpn6,Itga4,Itgb2,Klrd1,Lat,Lck,Psmb8,Skp1,Tubb2a,Ube2m,Elob,Znrf1,Ppp2r5a
10_Member	Reactome Gene Sets	R-MMU-1280218	Adaptive Immune System	-6.86159	-4.20694	21/646	12313,12345,12501,12502,12702,12988,13057,15039,15170,16401,16414,16643,16797,16818,16913,21402,22151,22192,67673,170737,226849	Calm1,Capzb,Cd3e,Cd3g,Socs3,Csk,Cyba,H2-T22,Ptpn6,Itga4,Itgb2,Klrd1,Lat,Lck,Psmb8,Skp1,Tubb2a,Ube2m,Elob,Znrf1,Ppp2r5a
10_Member	Reactome Gene Sets	R-MMU-983169	Class I MHC mediated antigen processing & presentation	-2.056	-0.462825	8/342	12702,13057,15039,16913,21402,22192,67673,170737	Socs3,Cyba,H2-T22,Psmb8,Skp1,Ube2m,Elob,Znrf1
11_Summary	GO Biological Processes	GO:0000302	response to reactive oxygen species	-6.03399	-3.47413	10/157	11852,12043,12631,14281,14775,16476,16818,21929,22228,54683,12193,12798,15170,18826,22695,23789,108101,12313,16477,19045	Rhob,Bcl2,Cfl1,Fos,Gpx1,Jun,Lck,Tnfaip3,Ucp2,Prdx5,Zfp36l2,Cnn2,Ptpn6,Lcp1,Zfp36,Coro1b,Fermt3,Calm1,Junb,Ppp1ca
11_Member	GO Biological Processes	GO:0000302	response to reactive oxygen species	-6.03399	-3.47413	10/157	11852,12043,12631,14281,14775,16476,16818,21929,22228,54683	Rhob,Bcl2,Cfl1,Fos,Gpx1,Jun,Lck,Tnfaip3,Ucp2,Prdx5
11_Member	GO Biological Processes	GO:0042542	response to hydrogen peroxide	-3.80598	-1.71174	6/95	11852,12043,12631,14775,16818,21929	Rhob,Bcl2,Cfl1,Gpx1,Lck,Tnfaip3
11_Member	GO Biological Processes	GO:0034614	cellular response to reactive oxygen species	-3.45951	-1.46624	6/110	11852,12631,14281,16476,21929,54683	Rhob,Cfl1,Fos,Jun,Tnfaip3,Prdx5
11_Member	GO Biological Processes	GO:0034599	cellular response to oxidative stress	-3.39549	-1.41586	8/208	11852,12043,12631,14281,14775,16476,21929,54683	Rhob,Bcl2,Cfl1,Fos,Gpx1,Jun,Tnfaip3,Prdx5
11_Member	GO Biological Processes	GO:0009611	response to wounding	-3.37394	-1.40098	11/382	12043,12193,12798,14775,15170,16476,18826,21929,22695,23789,108101	Bcl2,Zfp36l2,Cnn2,Gpx1,Ptpn6,Jun,Lcp1,Tnfaip3,Zfp36,Coro1b,Fermt3
11_Member	GO Biological Processes	GO:0006979	response to oxidative stress	-3.135	-1.20704	10/345	11852,12043,12631,14281,14775,16476,16818,21929,22228,54683	Rhob,Bcl2,Cfl1,Fos,Gpx1,Jun,Lck,Tnfaip3,Ucp2,Prdx5
11_Member	GO Biological Processes	GO:0010035	response to inorganic substance	-2.90663	-1.03887	12/504	11852,12043,12313,12631,14281,14775,16476,16477,16818,19045,21929,22228	Rhob,Bcl2,Calm1,Cfl1,Fos,Gpx1,Jun,Junb,Lck,Ppp1ca,Tnfaip3,Ucp2
11_Member	GO Biological Processes	GO:0062197	cellular response to chemical stress	-2.73736	-0.9256	8/263	11852,12043,12631,14281,14775,16476,21929,54683	Rhob,Bcl2,Cfl1,Fos,Gpx1,Jun,Tnfaip3,Prdx5
12_Summary	KEGG Pathway	mmu05170	Human immunodeficiency virus 1 infection	-6.00339	-3.45197	12/240	12043,12313,12501,12502,12631,14281,14678,15039,16476,19354,21402,67673,11461,11465,17904,19045,19047,13057,16414,12445,15979,16197,16403,16801,18712,75547,216869,51801,67865,14775,20363,16477,16797,12702,21929,13849,66556,15078,268903,15170	Bcl2,Calm1,Cd3e,Cd3g,Cfl1,Fos,Gnai2,H2-T22,Jun,Rac2,Skp1,Elob,Actb,Actg1,Myl6,Ppp1ca,Ppp1cc,Cyba,Itgb2,Ccnd3,Ifngr1,Il7r,Itga6,Arhgef1,Pim1,Akap13,Arrb2,Ramp1,Rgs10,Gpx1,Selenop,Junb,Lat,Socs3,Tnfaip3,Ephx1,Drap1,H3f3a,Nrip1,Ptpn6
12_Member	KEGG Pathway	mmu05170	Human immunodeficiency virus 1 infection	-6.00339	-3.45197	12/240	12043,12313,12501,12502,12631,14281,14678,15039,16476,19354,21402,67673	Bcl2,Calm1,Cd3e,Cd3g,Cfl1,Fos,Gnai2,H2-T22,Jun,Rac2,Skp1,Elob
12_Member	KEGG Pathway	mmu04921	Oxytocin signaling pathway	-5.20033	-2.79622	9/153	11461,11465,12313,14281,14678,16476,17904,19045,19047	Actb,Actg1,Calm1,Fos,Gnai2,Jun,Myl6,Ppp1ca,Ppp1cc
12_Member	KEGG Pathway	mmu05418	Fluid shear stress and atherosclerosis	-4.41658	-2.19837	8/148	11461,11465,12043,12313,13057,14281,16476,19354	Actb,Actg1,Bcl2,Calm1,Cyba,Fos,Jun,Rac2
12_Member	KEGG Pathway	mmu05133	Pertussis	-4.31572	-2.11648	6/77	12313,12631,14281,14678,16414,16476	Calm1,Cfl1,Fos,Gnai2,Itgb2,Jun
12_Member	KEGG Pathway	mmu05200	Pathways in cancer	-3.65563	-1.60568	14/543	12043,12313,12445,14281,14678,15979,16197,16403,16476,16801,18712,19354,21402,67673	Bcl2,Calm1,Ccnd3,Fos,Gnai2,Ifngr1,Il7r,Itga6,Jun,Arhgef1,Pim1,Rac2,Skp1,Elob
12_Member	KEGG Pathway	mmu05031	Amphetamine addiction	-3.52867	-1.50675	5/69	12313,14281,16476,19045,19047	Calm1,Fos,Jun,Ppp1ca,Ppp1cc
12_Member	KEGG Pathway	mmu04928	Parathyroid hormone synthesis, secretion and action	-3.50243	-1.49446	6/108	12043,14281,14678,16801,75547,216869	Bcl2,Fos,Gnai2,Arhgef1,Akap13,Arrb2
12_Member	WikiPathways	WP385	Myometrial relaxation and contraction pathways	-3.49964	-1.49446	7/152	11461,11465,14281,16476,51801,67865,216869	Actb,Actg1,Fos,Jun,Ramp1,Rgs10,Arrb2
12_Member	WikiPathways	WP108	Selenium metabolism / selenoproteins	-3.01145	-1.10764	4/52	14281,14775,16476,20363	Fos,Gpx1,Jun,Selenop
12_Member	WikiPathways	WP3654	Novel Jun-Dmp1 pathway	-2.87336	-1.01516	3/26	14281,16476,16477	Fos,Jun,Junb
12_Member	Reactome Gene Sets	R-MMU-2871796	FCERI mediated MAPK activation	-2.73364	-0.9256	3/29	14281,16476,16797	Fos,Jun,Lat
12_Member	KEGG Pathway	mmu04024	cAMP signaling pathway	-2.56383	-0.810842	7/220	12313,14281,14678,16476,19045,19047,19354	Calm1,Fos,Gnai2,Jun,Ppp1ca,Ppp1cc,Rac2
12_Member	KEGG Pathway	mmu04668	TNF signaling pathway	-2.56146	-0.809906	5/113	12702,14281,16476,16477,21929	Socs3,Fos,Jun,Junb,Tnfaip3
12_Member	KEGG Pathway	mmu05207	Chemical carcinogenesis - receptor activation	-2.50975	-0.779467	7/225	12043,12445,13849,14281,14678,16476,216869	Bcl2,Ccnd3,Ephx1,Fos,Gnai2,Jun,Arrb2
12_Member	GO Biological Processes	GO:0006366	transcription by RNA polymerase II	-2.3625	-0.681655	6/180	14281,16476,16477,66556,67673,216869	Fos,Jun,Junb,Drap1,Elob,Arrb2
12_Member	Reactome Gene Sets	R-MMU-8939211	ESR-mediated signaling	-2.32777	-0.655836	6/183	12313,14281,14678,15078,16476,268903	Calm1,Fos,Gnai2,H3f3a,Jun,Nrip1
12_Member	KEGG Pathway	mmu04662	B cell receptor signaling pathway	-2.30512	-0.64083	4/81	14281,15170,16476,19354	Fos,Ptpn6,Jun,Rac2
12_Member	KEGG Pathway	mmu04915	Estrogen signaling pathway	-2.2465	-0.597371	5/134	12043,12313,14281,14678,16476	Bcl2,Calm1,Fos,Gnai2,Jun
12_Member	KEGG Pathway	mmu04210	Apoptosis	-2.21967	-0.577556	5/136	11461,11465,12043,14281,16476	Actb,Actg1,Bcl2,Fos,Jun
12_Member	KEGG Pathway	mmu05210	Colorectal cancer	-2.17824	-0.547298	4/88	12043,14281,16476,19354	Bcl2,Fos,Jun,Rac2
12_Member	Reactome Gene Sets	R-MMU-448424	Interleukin-17 signaling	-2.0367	-0.44779	3/51	14281,16476,21402	Fos,Jun,Skp1
12_Member	Reactome Gene Sets	R-MMU-450294	MAP kinase activation	-2.0367	-0.44779	3/51	14281,16476,21402	Fos,Jun,Skp1
12_Member	Reactome Gene Sets	R-MMU-166016	Toll Like Receptor 4 (TLR4) Cascade	-2.0316	-0.444504	4/97	14281,16414,16476,21402	Fos,Itgb2,Jun,Skp1
13_Summary	GO Biological Processes	GO:0006417	regulation of translation	-5.93148	-3.40936	15/389	12193,14694,15388,17872,18746,19045,19941,20677,22121,22352,22695,56040,110954,276770,100503670,15979,56190	Zfp36l2,Rack1,Hnrnpl,Ppp1r15a,Pkm,Ppp1ca,Rpl26,Sox4,Rpl13a,Vim,Zfp36,Rplp1,Rpl10,Eif5a,Rpl5,Ifngr1,Rbm38
13_Member	GO Biological Processes	GO:0006417	regulation of translation	-5.93148	-3.40936	15/389	12193,14694,15388,17872,18746,19045,19941,20677,22121,22352,22695,56040,110954,276770,100503670	Zfp36l2,Rack1,Hnrnpl,Ppp1r15a,Pkm,Ppp1ca,Rpl26,Sox4,Rpl13a,Vim,Zfp36,Rplp1,Rpl10,Eif5a,Rpl5
13_Member	GO Biological Processes	GO:0034248	regulation of cellular amide metabolic process	-5.86983	-3.38055	16/447	12193,14694,15388,15979,17872,18746,19045,19941,20677,22121,22352,22695,56040,110954,276770,100503670	Zfp36l2,Rack1,Hnrnpl,Ifngr1,Ppp1r15a,Pkm,Ppp1ca,Rpl26,Sox4,Rpl13a,Vim,Zfp36,Rplp1,Rpl10,Eif5a,Rpl5
13_Member	GO Biological Processes	GO:0010608	posttranscriptional regulation of gene expression	-4.66668	-2.39489	16/557	12193,14694,15388,17872,18746,19045,19941,20677,22121,22352,22695,56040,56190,110954,276770,100503670	Zfp36l2,Rack1,Hnrnpl,Ppp1r15a,Pkm,Ppp1ca,Rpl26,Sox4,Rpl13a,Vim,Zfp36,Rplp1,Rbm38,Rpl10,Eif5a,Rpl5
13_Member	GO Biological Processes	GO:0034250	positive regulation of cellular amide metabolic process	-4.06441	-1.9074	8/166	15388,15979,18746,19941,20677,22352,276770,100503670	Hnrnpl,Ifngr1,Pkm,Rpl26,Sox4,Vim,Eif5a,Rpl5
13_Member	GO Biological Processes	GO:0045727	positive regulation of translation	-3.75682	-1.67408	7/138	15388,18746,19941,20677,22352,276770,100503670	Hnrnpl,Pkm,Rpl26,Sox4,Vim,Eif5a,Rpl5
14_Summary	WikiPathways	WP3626	Microglia pathogen phagocytosis pathway	-5.9286	-3.40936	6/41	11867,13057,15170,16414,16797,19354,11852,16818,15979,16643,15039	Arpc1b,Cyba,Ptpn6,Itgb2,Lat,Rac2,Rhob,Lck,Ifngr1,Klrd1,H2-T22
14_Member	WikiPathways	WP3626	Microglia pathogen phagocytosis pathway	-5.9286	-3.40936	6/41	11867,13057,15170,16414,16797,19354	Arpc1b,Cyba,Ptpn6,Itgb2,Lat,Rac2
14_Member	Reactome Gene Sets	R-MMU-114604	GPVI-mediated activation cascade	-5.03131	-2.66151	5/34	11852,15170,16797,16818,19354	Rhob,Ptpn6,Lat,Lck,Rac2
14_Member	KEGG Pathway	mmu04650	Natural killer cell mediated cytotoxicity	-4.11398	-1.94346	7/121	15170,15979,16414,16643,16797,16818,19354	Ptpn6,Ifngr1,Itgb2,Klrd1,Lat,Lck,Rac2
14_Member	Reactome Gene Sets	R-MMU-2424491	DAP12 signaling	-2.98022	-1.08573	4/53	15039,16643,16797,16818	H2-T22,Klrd1,Lat,Lck
14_Member	Reactome Gene Sets	R-MMU-2172127	DAP12 interactions	-2.72589	-0.922356	4/62	15039,16643,16797,16818	H2-T22,Klrd1,Lat,Lck
15_Summary	KEGG Pathway	mmu04640	Hematopoietic cell lineage	-5.87522	-3.38055	8/94	12481,12501,12502,12507,13136,16197,16401,16403,16414,16797,21682,108101,15039,16643,12988,19354,20363,15170,16818,12511,12043,12721	Cd2,Cd3e,Cd3g,Cd5,Cd55,Il7r,Itga4,Itga6,Itgb2,Lat,Tec,Fermt3,H2-T22,Klrd1,Csk,Rac2,Selenop,Ptpn6,Lck,Cd6,Bcl2,Coro1a
15_Member	KEGG Pathway	mmu04640	Hematopoietic cell lineage	-5.87522	-3.38055	8/94	12481,12501,12502,12507,13136,16197,16401,16403	Cd2,Cd3e,Cd3g,Cd5,Cd55,Il7r,Itga4,Itga6
15_Member	GO Biological Processes	GO:0007229	integrin-mediated signaling pathway	-4.1615	-1.98398	6/82	16401,16403,16414,16797,21682,108101	Itga4,Itga6,Itgb2,Lat,Tec,Fermt3
15_Member	Reactome Gene Sets	R-MMU-198933	Immunoregulatory interactions between a Lymphoid and a non-Lymphoid cell	-3.68385	-1.62325	6/100	12501,12502,15039,16401,16414,16643	Cd3e,Cd3g,H2-T22,Itga4,Itgb2,Klrd1
15_Member	WikiPathways	WP6	Integrin-mediated cell adhesion	-3.68385	-1.62325	6/100	12988,16401,16403,16414,19354,20363	Csk,Itga4,Itga6,Itgb2,Rac2,Selenop
15_Member	GO Biological Processes	GO:0007159	leukocyte cell-cell adhesion	-2.80576	-0.96969	4/59	16401,16414,19354,108101	Itga4,Itgb2,Rac2,Fermt3
15_Member	GO Biological Processes	GO:0034113	heterotypic cell-cell adhesion	-2.64905	-0.870852	3/31	12481,16401,16414	Cd2,Itga4,Itgb2
15_Member	Reactome Gene Sets	R-MMU-202733	Cell surface interactions at the vascular wall	-2.64692	-0.870852	5/108	15170,16401,16403,16414,16818	Ptpn6,Itga4,Itga6,Itgb2,Lck
15_Member	KEGG Pathway	mmu04514	Cell adhesion molecules	-2.4342	-0.734491	6/174	12481,12511,15039,16401,16403,16414	Cd2,Cd6,H2-T22,Itga4,Itga6,Itgb2
15_Member	GO Biological Processes	GO:0007160	cell-matrix adhesion	-2.31578	-0.646045	5/129	12043,16401,16403,16414,108101	Bcl2,Itga4,Itga6,Itgb2,Fermt3
15_Member	GO Biological Processes	GO:0031589	cell-substrate adhesion	-2.27147	-0.615615	6/188	12043,12721,16401,16403,16414,108101	Bcl2,Coro1a,Itga4,Itga6,Itgb2,Fermt3
15_Member	GO Biological Processes	GO:0033627	cell adhesion mediated by integrin	-2.24259	-0.597371	3/43	16401,16403,16414	Itga4,Itga6,Itgb2
16_Summary	GO Biological Processes	GO:2001233	regulation of apoptotic signaling pathway	-5.7547	-3.28661	15/402	11740,12043,14678,14694,14775,15387,15502,16403,16818,19045,19941,21929,22070,97165,216869,12988,15170,56705,74747,207728,320484	Slc25a5,Bcl2,Gnai2,Rack1,Gpx1,Hnrnpk,Dnaja1,Itga6,Lck,Ppp1ca,Rpl26,Tnfaip3,Tpt1,Hmgb2,Arrb2,Csk,Ptpn6,Ranbp9,Ddit4,Pde2a,Rasal3
16_Member	GO Biological Processes	GO:2001233	regulation of apoptotic signaling pathway	-5.7547	-3.28661	15/402	11740,12043,14678,14694,14775,15387,15502,16403,16818,19045,19941,21929,22070,97165,216869	Slc25a5,Bcl2,Gnai2,Rack1,Gpx1,Hnrnpk,Dnaja1,Itga6,Lck,Ppp1ca,Rpl26,Tnfaip3,Tpt1,Hmgb2,Arrb2
16_Member	GO Biological Processes	GO:2001234	negative regulation of apoptotic signaling pathway	-4.37691	-2.16639	10/242	11740,12043,14678,14775,15502,16403,21929,22070,97165,216869	Slc25a5,Bcl2,Gnai2,Gpx1,Dnaja1,Itga6,Tnfaip3,Tpt1,Hmgb2,Arrb2
16_Member	GO Biological Processes	GO:2001242	regulation of intrinsic apoptotic signaling pathway	-3.87086	-1.75877	8/177	12043,14694,14775,15387,15502,16818,19941,22070	Bcl2,Rack1,Gpx1,Hnrnpk,Dnaja1,Lck,Rpl26,Tpt1
16_Member	GO Biological Processes	GO:2001237	negative regulation of extrinsic apoptotic signaling pathway	-2.7372	-0.9256	5/103	12043,14775,16403,21929,97165	Bcl2,Gpx1,Itga6,Tnfaip3,Hmgb2
16_Member	GO Biological Processes	GO:1902532	negative regulation of intracellular signal transduction	-2.66977	-0.882345	12/538	12043,12988,14694,14775,15170,15502,21929,22070,56705,74747,207728,320484	Bcl2,Csk,Rack1,Gpx1,Ptpn6,Dnaja1,Tnfaip3,Tpt1,Ranbp9,Ddit4,Pde2a,Rasal3
16_Member	GO Biological Processes	GO:1902042	negative regulation of extrinsic apoptotic signaling pathway via death domain receptors	-2.60898	-0.837099	3/32	14775,21929,97165	Gpx1,Tnfaip3,Hmgb2
16_Member	GO Biological Processes	GO:2001236	regulation of extrinsic apoptotic signaling pathway	-2.50908	-0.779467	6/168	12043,14775,16403,19045,21929,97165	Bcl2,Gpx1,Itga6,Ppp1ca,Tnfaip3,Hmgb2
16_Member	GO Biological Processes	GO:1902041	regulation of extrinsic apoptotic signaling pathway via death domain receptors	-2.01356	-0.430679	3/52	14775,21929,97165	Gpx1,Tnfaip3,Hmgb2
17_Summary	KEGG Pathway	mmu05140	Leishmaniasis	-5.67875	-3.2175	7/70	13057,14281,15170,15979,16401,16414,16476,12445,18712,20677	Cyba,Fos,Ptpn6,Ifngr1,Itga4,Itgb2,Jun,Ccnd3,Pim1,Sox4
17_Member	KEGG Pathway	mmu05140	Leishmaniasis	-5.67875	-3.2175	7/70	13057,14281,15170,15979,16401,16414,16476	Cyba,Fos,Ptpn6,Ifngr1,Itga4,Itgb2,Jun
17_Member	WikiPathways	WP151	IL-5 signaling pathway	-4.62416	-2.36106	6/68	12445,15170,16414,16476,18712,20677	Ccnd3,Ptpn6,Itgb2,Jun,Pim1,Sox4
18_Summary	Reactome Gene Sets	R-MMU-5683057	MAPK family signaling cascades	-5.18463	-2.79226	12/288	11461,11465,12313,12445,12988,16797,16913,19047,56705,216869,226849,320484,13057,15170,16818,21682	Actb,Actg1,Calm1,Ccnd3,Csk,Lat,Psmb8,Ppp1cc,Ranbp9,Arrb2,Ppp2r5a,Rasal3,Cyba,Ptpn6,Lck,Tec
18_Member	Reactome Gene Sets	R-MMU-5683057	MAPK family signaling cascades	-5.18463	-2.79226	12/288	11461,11465,12313,12445,12988,16797,16913,19047,56705,216869,226849,320484	Actb,Actg1,Calm1,Ccnd3,Csk,Lat,Psmb8,Ppp1cc,Ranbp9,Arrb2,Ppp2r5a,Rasal3
18_Member	Reactome Gene Sets	R-MMU-5673001	RAF/MAP kinase cascade	-4.8733	-2.53931	11/259	11461,11465,12313,12988,16797,16913,19047,56705,216869,226849,320484	Actb,Actg1,Calm1,Csk,Lat,Psmb8,Ppp1cc,Ranbp9,Arrb2,Ppp2r5a,Rasal3
18_Member	Reactome Gene Sets	R-MMU-5684996	MAPK1/MAPK3 signaling	-4.78068	-2.47704	11/265	11461,11465,12313,12988,16797,16913,19047,56705,216869,226849,320484	Actb,Actg1,Calm1,Csk,Lat,Psmb8,Ppp1cc,Ranbp9,Arrb2,Ppp2r5a,Rasal3
18_Member	Reactome Gene Sets	R-MMU-9006934	Signaling by Receptor Tyrosine Kinases	-2.10682	-0.499308	9/406	11461,11465,12313,12988,13057,15170,16818,21682,56705	Actb,Actg1,Calm1,Csk,Cyba,Ptpn6,Lck,Tec,Ranbp9
19_Summary	GO Biological Processes	GO:0071496	cellular response to external stimulus	-5.10901	-2.72239	12/293	12043,12798,14281,14797,15388,16401,16403,16476,16828,18712,76747,207728,12501,22695	Bcl2,Cnn2,Fos,Tle5,Hnrnpl,Itga4,Itga6,Jun,Ldha,Pim1,Dapl1,Pde2a,Cd3e,Zfp36
19_Member	GO Biological Processes	GO:0071496	cellular response to external stimulus	-5.10901	-2.72239	12/293	12043,12798,14281,14797,15388,16401,16403,16476,16828,18712,76747,207728	Bcl2,Cnn2,Fos,Tle5,Hnrnpl,Itga4,Itga6,Jun,Ldha,Pim1,Dapl1,Pde2a
19_Member	GO Biological Processes	GO:0031668	cellular response to extracellular stimulus	-4.58059	-2.33019	10/229	12043,14281,14797,15388,16401,16403,16476,16828,18712,76747	Bcl2,Fos,Tle5,Hnrnpl,Itga4,Itga6,Jun,Ldha,Pim1,Dapl1
19_Member	GO Biological Processes	GO:0009991	response to extracellular stimulus	-3.84884	-1.73982	12/395	12043,12501,14281,14797,15388,16401,16403,16476,16828,18712,22695,76747	Bcl2,Cd3e,Fos,Tle5,Hnrnpl,Itga4,Itga6,Jun,Ldha,Pim1,Zfp36,Dapl1
20_Summary	KEGG Pathway	mmu04380	Osteoclast differentiation	-4.87224	-2.53931	8/128	12702,13057,14281,15979,16476,16477,16818,21682,12988,15170,16197,16913,21402,22192,67673,12193,18102,20677,22695,57816,80859,97165,223770,226849,67184	Socs3,Cyba,Fos,Ifngr1,Jun,Junb,Lck,Tec,Csk,Ptpn6,Il7r,Psmb8,Skp1,Ube2m,Elob,Zfp36l2,Nme1,Sox4,Zfp36,Tesc,Nfkbiz,Hmgb2,Brd1,Ppp2r5a,Ndufa13
20_Member	KEGG Pathway	mmu04380	Osteoclast differentiation	-4.87224	-2.53931	8/128	12702,13057,14281,15979,16476,16477,16818,21682	Socs3,Cyba,Fos,Ifngr1,Jun,Junb,Lck,Tec
20_Member	Reactome Gene Sets	R-MMU-1280215	Cytokine Signaling in Immune system	-4.64421	-2.37678	13/381	12702,12988,14281,15170,15979,16197,16476,16818,16913,21402,21682,22192,67673	Socs3,Csk,Fos,Ptpn6,Ifngr1,Il7r,Jun,Lck,Psmb8,Skp1,Tec,Ube2m,Elob
20_Member	GO Biological Processes	GO:1903706	regulation of hemopoiesis	-4.42533	-2.20322	13/400	12193,14281,15170,16197,16476,16818,18102,20677,22695,57816,80859,97165,223770	Zfp36l2,Fos,Ptpn6,Il7r,Jun,Lck,Nme1,Sox4,Zfp36,Tesc,Nfkbiz,Hmgb2,Brd1
20_Member	Reactome Gene Sets	R-MMU-449147	Signaling by Interleukins	-3.49252	-1.49152	9/254	12702,14281,15170,16197,16476,16818,16913,21402,21682	Socs3,Fos,Ptpn6,Il7r,Jun,Lck,Psmb8,Skp1,Tec
20_Member	GO Biological Processes	GO:1902105	regulation of leukocyte differentiation	-3.35628	-1.3877	10/323	12193,14281,15170,16197,16476,16818,18102,20677,57816,80859	Zfp36l2,Fos,Ptpn6,Il7r,Jun,Lck,Nme1,Sox4,Tesc,Nfkbiz
20_Member	GO Biological Processes	GO:1902107	positive regulation of leukocyte differentiation	-2.93821	-1.05817	7/189	14281,16197,16476,16818,20677,57816,80859	Fos,Il7r,Jun,Lck,Sox4,Tesc,Nfkbiz
20_Member	GO Biological Processes	GO:1903708	positive regulation of hemopoiesis	-2.93821	-1.05817	7/189	14281,16197,16476,16818,20677,57816,80859	Fos,Il7r,Jun,Lck,Sox4,Tesc,Nfkbiz
20_Member	WikiPathways	WP387	IL-6 signaling pathway	-2.81323	-0.970686	5/99	12702,14281,16476,21682,226849	Socs3,Fos,Jun,Tec,Ppp2r5a
20_Member	WikiPathways	WP572	EGFR1 signaling pathway	-2.38606	-0.699554	6/178	12702,12988,14281,15170,16476,67184	Socs3,Csk,Fos,Ptpn6,Jun,Ndufa13
20_Member	GO Biological Processes	GO:0045619	regulation of lymphocyte differentiation	-2.13366	-0.51751	6/201	12193,15170,16197,16818,20677,80859	Zfp36l2,Ptpn6,Il7r,Lck,Sox4,Nfkbiz
