# Supplementary material for: T cells with increased responsiveness cause obesity in mice without diet intervention
Source: iScience. 2024 Mar 11;27(4):109471. doi: 10.1016/j.isci.2024.109471 (PMC10973599; doi:10.1016/j.isci.2024.109471)
Supplement: File S4. Differently expressed genes from RNA seq. of white adipose tissue [file mmc5.xlsx]

## Sheet: Metascape_downregulated genes
GroupID	Category	Term	Description	LogP	Log(q-value)	InTerm_InList	Genes	Symbols
1_Summary	GO Biological Processes	GO:0048514	blood vessel morphogenesis	-11.1725	-7.16157	43/654	11535,11606,11607,11826,11947,12509,12554,12562,12741,12827,14205,14366,14766,15530,16404,16480,16846,16973,17304,18212,18613,18654,19016,20672,21872,22417,29876,30878,54485,57875,66214,68465,69601,69903,76905,109901,223864,228852,230126,240185,269831,353156,381823,11537,64817,69745,13052,19272,20377,20682,56312,66333,16009,17345	Adm,Agt,Agtr1a,Aqp1,Atp5b,Cd59a,Cdh13,Cdh5,Cldn5,Col4a2,Vegfd,Fzd4,Adgrg1,Hspg2,Itga7,Jup,Lep,Lrp5,Mfge8,Ntrk2,Pecam1,Pgf,Pparg,Sox18,Tjp1,Wnt4,Clic4,Apln,Dll4,Angptl4,Rgcc,Adipor2,Dab2ip,Rasip1,Lrg1,Cela1,Rapgef3,Ppp1r16b,Shb,Jcad,Tspan12,Egfl7,Apold1,Cfd,Svep1,Pold4,Cxadr,Ptprk,Sfrp1,Sox9,Nupr1,Aqp11,Igfbp3,Mki67
1_Member	GO Biological Processes	GO:0048514	blood vessel morphogenesis	-11.1725	-7.16157	43/654	11535,11606,11607,11826,11947,12509,12554,12562,12741,12827,14205,14366,14766,15530,16404,16480,16846,16973,17304,18212,18613,18654,19016,20672,21872,22417,29876,30878,54485,57875,66214,68465,69601,69903,76905,109901,223864,228852,230126,240185,269831,353156,381823	Adm,Agt,Agtr1a,Aqp1,Atp5b,Cd59a,Cdh13,Cdh5,Cldn5,Col4a2,Vegfd,Fzd4,Adgrg1,Hspg2,Itga7,Jup,Lep,Lrp5,Mfge8,Ntrk2,Pecam1,Pgf,Pparg,Sox18,Tjp1,Wnt4,Clic4,Apln,Dll4,Angptl4,Rgcc,Adipor2,Dab2ip,Rasip1,Lrg1,Cela1,Rapgef3,Ppp1r16b,Shb,Jcad,Tspan12,Egfl7,Apold1
1_Member	GO Biological Processes	GO:0001525	angiogenesis	-10.7528	-6.94809	38/541	11535,11606,11607,11826,11947,12509,12554,12562,12741,12827,14205,14766,15530,16480,16846,17304,18613,18654,19016,20672,21872,29876,30878,54485,57875,66214,68465,69601,69903,76905,109901,223864,228852,230126,240185,269831,353156,381823	Adm,Agt,Agtr1a,Aqp1,Atp5b,Cd59a,Cdh13,Cdh5,Cldn5,Col4a2,Vegfd,Adgrg1,Hspg2,Jup,Lep,Mfge8,Pecam1,Pgf,Pparg,Sox18,Tjp1,Clic4,Apln,Dll4,Angptl4,Rgcc,Adipor2,Dab2ip,Rasip1,Lrg1,Cela1,Rapgef3,Ppp1r16b,Shb,Jcad,Tspan12,Egfl7,Apold1
1_Member	GO Biological Processes	GO:0001944	vasculature development	-9.62929	-5.94954	45/789	11535,11537,11606,11607,11826,11947,12509,12554,12562,12741,12827,14205,14366,14766,15530,16404,16480,16846,16973,17304,18212,18613,18654,19016,20672,21872,22417,29876,30878,54485,57875,64817,66214,68465,69601,69903,76905,109901,223864,228852,230126,240185,269831,353156,381823	Adm,Cfd,Agt,Agtr1a,Aqp1,Atp5b,Cd59a,Cdh13,Cdh5,Cldn5,Col4a2,Vegfd,Fzd4,Adgrg1,Hspg2,Itga7,Jup,Lep,Lrp5,Mfge8,Ntrk2,Pecam1,Pgf,Pparg,Sox18,Tjp1,Wnt4,Clic4,Apln,Dll4,Angptl4,Svep1,Rgcc,Adipor2,Dab2ip,Rasip1,Lrg1,Cela1,Rapgef3,Ppp1r16b,Shb,Jcad,Tspan12,Egfl7,Apold1
1_Member	GO Biological Processes	GO:0001568	blood vessel development	-9.24991	-5.66708	43/752	11535,11606,11607,11826,11947,12509,12554,12562,12741,12827,14205,14366,14766,15530,16404,16480,16846,16973,17304,18212,18613,18654,19016,20672,21872,22417,29876,30878,54485,57875,66214,68465,69601,69903,76905,109901,223864,228852,230126,240185,269831,353156,381823	Adm,Agt,Agtr1a,Aqp1,Atp5b,Cd59a,Cdh13,Cdh5,Cldn5,Col4a2,Vegfd,Fzd4,Adgrg1,Hspg2,Itga7,Jup,Lep,Lrp5,Mfge8,Ntrk2,Pecam1,Pgf,Pparg,Sox18,Tjp1,Wnt4,Clic4,Apln,Dll4,Angptl4,Rgcc,Adipor2,Dab2ip,Rasip1,Lrg1,Cela1,Rapgef3,Ppp1r16b,Shb,Jcad,Tspan12,Egfl7,Apold1
1_Member	GO Biological Processes	GO:1901342	regulation of vasculature development	-7.24262	-3.80592	23/306	11535,11606,11607,11826,12509,12562,12741,12827,14205,16480,16846,18654,19016,21872,22417,66214,69601,76905,109901,223864,228852,240185,269831	Adm,Agt,Agtr1a,Aqp1,Cd59a,Cdh5,Cldn5,Col4a2,Vegfd,Jup,Lep,Pgf,Pparg,Tjp1,Wnt4,Rgcc,Dab2ip,Lrg1,Cela1,Rapgef3,Ppp1r16b,Jcad,Tspan12
1_Member	GO Biological Processes	GO:0045765	regulation of angiogenesis	-6.71629	-3.38873	22/302	11535,11606,11607,11826,12509,12562,12741,12827,14205,16480,16846,18654,19016,21872,66214,69601,76905,109901,223864,228852,240185,269831	Adm,Agt,Agtr1a,Aqp1,Cd59a,Cdh5,Cldn5,Col4a2,Vegfd,Jup,Lep,Pgf,Pparg,Tjp1,Rgcc,Dab2ip,Lrg1,Cela1,Rapgef3,Ppp1r16b,Jcad,Tspan12
1_Member	GO Biological Processes	GO:0001936	regulation of endothelial cell proliferation	-5.17731	-2.49029	14/167	11607,12554,14205,16846,18654,19016,30878,54485,66214,69745,76905,228852,240185,353156	Agtr1a,Cdh13,Vegfd,Lep,Pgf,Pparg,Apln,Dll4,Rgcc,Pold4,Lrg1,Ppp1r16b,Jcad,Egfl7
1_Member	GO Biological Processes	GO:0001935	endothelial cell proliferation	-4.75074	-2.21712	14/182	11607,12554,14205,16846,18654,19016,30878,54485,66214,69745,76905,228852,240185,353156	Agtr1a,Cdh13,Vegfd,Lep,Pgf,Pparg,Apln,Dll4,Rgcc,Pold4,Lrg1,Ppp1r16b,Jcad,Egfl7
1_Member	GO Biological Processes	GO:0001938	positive regulation of endothelial cell proliferation	-4.55146	-2.07007	10/99	11607,12554,14205,18654,30878,69745,76905,228852,240185,353156	Agtr1a,Cdh13,Vegfd,Pgf,Apln,Pold4,Lrg1,Ppp1r16b,Jcad,Egfl7
1_Member	GO Biological Processes	GO:0050678	regulation of epithelial cell proliferation	-4.19346	-1.87069	21/403	11607,12554,13052,14205,16846,18654,19016,19272,20377,20682,30878,54485,56312,66214,66333,69601,69745,76905,228852,240185,353156	Agtr1a,Cdh13,Cxadr,Vegfd,Lep,Pgf,Pparg,Ptprk,Sfrp1,Sox9,Apln,Dll4,Nupr1,Rgcc,Aqp11,Dab2ip,Pold4,Lrg1,Ppp1r16b,Jcad,Egfl7
1_Member	GO Biological Processes	GO:0050673	epithelial cell proliferation	-4.09395	-1.80337	23/472	11607,12554,13052,14205,16009,16846,17345,18654,19016,19272,20377,20682,30878,54485,56312,66214,66333,69601,69745,76905,228852,240185,353156	Agtr1a,Cdh13,Cxadr,Vegfd,Igfbp3,Lep,Mki67,Pgf,Pparg,Ptprk,Sfrp1,Sox9,Apln,Dll4,Nupr1,Rgcc,Aqp11,Dab2ip,Pold4,Lrg1,Ppp1r16b,Jcad,Egfl7
1_Member	GO Biological Processes	GO:1903587	regulation of blood vessel endothelial cell proliferation involved in sprouting angiogenesis	-3.63345	-1.48198	4/16	11607,54485,228852,240185	Agtr1a,Dll4,Ppp1r16b,Jcad
1_Member	GO Biological Processes	GO:0045766	positive regulation of angiogenesis	-3.5902	-1.45898	12/179	11535,11607,11826,12562,14205,16480,18654,21872,76905,109901,223864,240185	Adm,Agtr1a,Aqp1,Cdh5,Vegfd,Jup,Pgf,Tjp1,Lrg1,Cela1,Rapgef3,Jcad
1_Member	GO Biological Processes	GO:1904018	positive regulation of vasculature development	-3.5902	-1.45898	12/179	11535,11607,11826,12562,14205,16480,18654,21872,76905,109901,223864,240185	Adm,Agtr1a,Aqp1,Cdh5,Vegfd,Jup,Pgf,Tjp1,Lrg1,Cela1,Rapgef3,Jcad
1_Member	GO Biological Processes	GO:0050679	positive regulation of epithelial cell proliferation	-3.40497	-1.33948	13/215	11607,12554,13052,14205,18654,20377,20682,30878,69745,76905,228852,240185,353156	Agtr1a,Cdh13,Cxadr,Vegfd,Pgf,Sfrp1,Sox9,Apln,Pold4,Lrg1,Ppp1r16b,Jcad,Egfl7
1_Member	GO Biological Processes	GO:1903589	positive regulation of blood vessel endothelial cell proliferation involved in sprouting angiogenesis	-3.07274	-1.12539	3/10	11607,228852,240185	Agtr1a,Ppp1r16b,Jcad
1_Member	GO Biological Processes	GO:0002043	blood vessel endothelial cell proliferation involved in sprouting angiogenesis	-3.07032	-1.12498	4/22	11607,54485,228852,240185	Agtr1a,Dll4,Ppp1r16b,Jcad
1_Member	GO Biological Processes	GO:0002040	sprouting angiogenesis	-2.46821	-0.759279	8/124	11607,12554,14205,18654,21872,54485,228852,240185	Agtr1a,Cdh13,Vegfd,Pgf,Tjp1,Dll4,Ppp1r16b,Jcad
2_Summary	GO Biological Processes	GO:0050873	brown fat cell differentiation	-11.1423	-7.16157	14/59	11770,12176,16403,16780,16846,19016,20249,20341,20668,71660,76905,77037,104776,107221,16324,16973,17385,20377,57264,76219,192157,240514	Fabp4,Bnip3,Itga6,Lamb3,Lep,Pparg,Scd1,Selenbp1,Sox13,Rarres2,Lrg1,Mrap,Aldh6a1,Ffar4,Inhbb,Lrp5,Mmp11,Sfrp1,Retn,Arxes1,Socs7,Ccdc85b
2_Member	GO Biological Processes	GO:0050873	brown fat cell differentiation	-11.1423	-7.16157	14/59	11770,12176,16403,16780,16846,19016,20249,20341,20668,71660,76905,77037,104776,107221	Fabp4,Bnip3,Itga6,Lamb3,Lep,Pparg,Scd1,Selenbp1,Sox13,Rarres2,Lrg1,Mrap,Aldh6a1,Ffar4
2_Member	GO Biological Processes	GO:0045444	fat cell differentiation	-7.84118	-4.33752	22/261	11770,12176,16324,16403,16780,16846,16973,17385,19016,20249,20341,20377,20668,57264,71660,76219,76905,77037,104776,107221,192157,240514	Fabp4,Bnip3,Inhbb,Itga6,Lamb3,Lep,Lrp5,Mmp11,Pparg,Scd1,Selenbp1,Sfrp1,Sox13,Retn,Rarres2,Arxes1,Lrg1,Mrap,Aldh6a1,Ffar4,Socs7,Ccdc85b
2_Member	GO Biological Processes	GO:0045600	positive regulation of fat cell differentiation	-2.57125	-0.827268	6/70	16973,19016,20377,20668,71660,107221	Lrp5,Pparg,Sfrp1,Sox13,Rarres2,Ffar4
2_Member	GO Biological Processes	GO:0045598	regulation of fat cell differentiation	-2.51903	-0.794728	9/149	16846,16973,17385,19016,20377,20668,71660,107221,240514	Lep,Lrp5,Mmp11,Pparg,Sfrp1,Sox13,Rarres2,Ffar4,Ccdc85b
3_Summary	GO Biological Processes	GO:0040013	negative regulation of locomotion	-6.99406	-3.61534	24/341	11539,11540,12741,14766,16009,16480,19016,19272,20377,20733,20855,22417,29876,50768,54485,66214,68465,69601,77569,193385,218877,242253,269275,353156,11535,11606,12227,12554,12562,12580,12846,13052,15223,17988,18162,19215,19662,20682,22057,22403,30878,56312,66333,94040,320256	Adora1,Adora2a,Cldn5,Adgrg1,Igfbp3,Jup,Pparg,Ptprk,Sfrp1,Spint2,Stc1,Wnt4,Clic4,Dlc1,Dll4,Rgcc,Adipor2,Dab2ip,Limch1,Ripor2,Sema3g,Dnai3,Acvr1c,Egfl7,Adm,Agt,Btg2,Cdh13,Cdh5,Cdkn2c,Comt,Cxadr,Foxj1,Ndrg1,Npr3,Ptgds,Rbp4,Sox9,Tob1,Ccn5,Apln,Nupr1,Aqp11,Clmn,Dlec1
3_Member	GO Biological Processes	GO:0040013	negative regulation of locomotion	-6.99406	-3.61534	24/341	11539,11540,12741,14766,16009,16480,19016,19272,20377,20733,20855,22417,29876,50768,54485,66214,68465,69601,77569,193385,218877,242253,269275,353156	Adora1,Adora2a,Cldn5,Adgrg1,Igfbp3,Jup,Pparg,Ptprk,Sfrp1,Spint2,Stc1,Wnt4,Clic4,Dlc1,Dll4,Rgcc,Adipor2,Dab2ip,Limch1,Ripor2,Sema3g,Dnai3,Acvr1c,Egfl7
3_Member	GO Biological Processes	GO:2000146	negative regulation of cell motility	-6.61764	-3.33702	22/306	11539,12741,14766,16009,16480,19016,19272,20377,20733,20855,22417,29876,50768,54485,66214,68465,69601,77569,193385,242253,269275,353156	Adora1,Cldn5,Adgrg1,Igfbp3,Jup,Pparg,Ptprk,Sfrp1,Spint2,Stc1,Wnt4,Clic4,Dlc1,Dll4,Rgcc,Adipor2,Dab2ip,Limch1,Ripor2,Dnai3,Acvr1c,Egfl7
3_Member	GO Biological Processes	GO:0051271	negative regulation of cellular component movement	-6.402	-3.21524	22/315	11539,12741,14766,16009,16480,19016,19272,20377,20733,20855,22417,29876,50768,54485,66214,68465,69601,77569,193385,242253,269275,353156	Adora1,Cldn5,Adgrg1,Igfbp3,Jup,Pparg,Ptprk,Sfrp1,Spint2,Stc1,Wnt4,Clic4,Dlc1,Dll4,Rgcc,Adipor2,Dab2ip,Limch1,Ripor2,Dnai3,Acvr1c,Egfl7
3_Member	GO Biological Processes	GO:0030336	negative regulation of cell migration	-6.32109	-3.20074	21/293	11539,12741,14766,16009,16480,19016,19272,20377,20855,22417,29876,50768,54485,66214,68465,69601,77569,193385,242253,269275,353156	Adora1,Cldn5,Adgrg1,Igfbp3,Jup,Pparg,Ptprk,Sfrp1,Stc1,Wnt4,Clic4,Dlc1,Dll4,Rgcc,Adipor2,Dab2ip,Limch1,Ripor2,Dnai3,Acvr1c,Egfl7
3_Member	GO Biological Processes	GO:0008285	negative regulation of cell population proliferation	-5.32516	-2.59966	35/766	11535,11539,11540,11606,12227,12554,12562,12580,12846,13052,14766,15223,16009,17988,18162,19016,19215,19272,19662,20377,20682,20733,22057,22403,30878,50768,54485,56312,66214,66333,69601,94040,193385,269275,320256	Adm,Adora1,Adora2a,Agt,Btg2,Cdh13,Cdh5,Cdkn2c,Comt,Cxadr,Adgrg1,Foxj1,Igfbp3,Ndrg1,Npr3,Pparg,Ptgds,Ptprk,Rbp4,Sfrp1,Sox9,Spint2,Tob1,Ccn5,Apln,Dlc1,Dll4,Nupr1,Rgcc,Aqp11,Dab2ip,Clmn,Ripor2,Acvr1c,Dlec1
4_Summary	GO Biological Processes	GO:0001885	endothelial cell development	-6.57743	-3.33702	11/75	11606,12562,12741,16456,18613,20672,20855,21872,29876,223864,228852,17761,20682,20733,27428,68339,193385,244653,386463,54485,381823,15223,16450,17133,19016,19126,21834,22417,64929,13052,13400,13518,14265,16400,16480,16973,17988,18212,19272,20618,21961,50768,56747,60363,64817,69524,69601,77569,93842,103172,110380,574437,12927,67374,226751,15896,16403	Agt,Cdh5,Cldn5,F11r,Pecam1,Sox18,Stc1,Tjp1,Clic4,Rapgef3,Ppp1r16b,Map7,Sox9,Spint2,Shroom3,Ccdc88c,Ripor2,Hydin,Cdsn,Dll4,Apold1,Foxj1,Jag2,Maff,Pparg,Prom1,Thrb,Wnt4,Scel,Cxadr,Dmpk,Dst,Fmr1,Itga3,Jup,Lrp5,Ndrg1,Ntrk2,Ptprk,Sncg,Tns1,Dlc1,Sez6l,Cldn15,Svep1,Esam,Dab2ip,Limch1,Igsf9,Chchd10,Shroom2,Xlr3b,Bcar1,Jam2,Cdc42bpa,Icam2,Itga6
4_Member	GO Biological Processes	GO:0001885	endothelial cell development	-6.57743	-3.33702	11/75	11606,12562,12741,16456,18613,20672,20855,21872,29876,223864,228852	Agt,Cdh5,Cldn5,F11r,Pecam1,Sox18,Stc1,Tjp1,Clic4,Rapgef3,Ppp1r16b
4_Member	GO Biological Processes	GO:0002064	epithelial cell development	-5.72873	-2.80865	19/267	11606,12562,12741,16456,17761,18613,20672,20682,20733,20855,21872,27428,29876,68339,193385,223864,228852,244653,386463	Agt,Cdh5,Cldn5,F11r,Map7,Pecam1,Sox18,Sox9,Spint2,Stc1,Tjp1,Shroom3,Clic4,Ccdc88c,Ripor2,Rapgef3,Ppp1r16b,Hydin,Cdsn
4_Member	GO Biological Processes	GO:0003158	endothelium development	-5.51019	-2.67554	13/135	11606,12562,12741,16456,18613,20672,20855,21872,29876,54485,223864,228852,381823	Agt,Cdh5,Cldn5,F11r,Pecam1,Sox18,Stc1,Tjp1,Clic4,Dll4,Rapgef3,Ppp1r16b,Apold1
4_Member	GO Biological Processes	GO:0045446	endothelial cell differentiation	-5.33962	-2.60188	12/119	11606,12562,12741,16456,18613,20672,20855,21872,29876,223864,228852,381823	Agt,Cdh5,Cldn5,F11r,Pecam1,Sox18,Stc1,Tjp1,Clic4,Rapgef3,Ppp1r16b,Apold1
4_Member	GO Biological Processes	GO:0061028	establishment of endothelial barrier	-5.09534	-2.46531	8/52	12562,12741,16456,18613,20672,21872,223864,228852	Cdh5,Cldn5,F11r,Pecam1,Sox18,Tjp1,Rapgef3,Ppp1r16b
4_Member	GO Biological Processes	GO:0030855	epithelial cell differentiation	-3.8382	-1.6247	28/658	11606,12562,12741,15223,16450,16456,17133,17761,18613,19016,19126,20672,20682,20733,20855,21834,21872,22417,27428,29876,64929,68339,193385,223864,228852,244653,381823,386463	Agt,Cdh5,Cldn5,Foxj1,Jag2,F11r,Maff,Map7,Pecam1,Pparg,Prom1,Sox18,Sox9,Spint2,Stc1,Thrb,Tjp1,Wnt4,Shroom3,Clic4,Scel,Ccdc88c,Ripor2,Rapgef3,Ppp1r16b,Hydin,Apold1,Cdsn
4_Member	GO Biological Processes	GO:1902396	protein localization to bicellular tight junction	-3.5885	-1.45898	3/7	12562,16456,21872	Cdh5,F11r,Tjp1
4_Member	GO Biological Processes	GO:0034330	cell junction organization	-3.4539	-1.36522	30/766	11606,12562,12741,13052,13400,13518,14265,16400,16456,16480,16973,17988,18212,18613,19272,20618,21872,21961,22417,50768,56747,60363,64817,69524,69601,77569,93842,103172,110380,574437	Agt,Cdh5,Cldn5,Cxadr,Dmpk,Dst,Fmr1,Itga3,F11r,Jup,Lrp5,Ndrg1,Ntrk2,Pecam1,Ptprk,Sncg,Tjp1,Tns1,Wnt4,Dlc1,Sez6l,Cldn15,Svep1,Esam,Dab2ip,Limch1,Igsf9,Chchd10,Shroom2,Xlr3b
4_Member	GO Biological Processes	GO:1901552	positive regulation of endothelial cell development	-3.39083	-1.33948	3/8	12562,12741,16456	Cdh5,Cldn5,F11r
4_Member	GO Biological Processes	GO:1903142	positive regulation of establishment of endothelial barrier	-3.39083	-1.33948	3/8	12562,12741,16456	Cdh5,Cldn5,F11r
4_Member	KEGG Pathway	ko04670	Leukocyte transendothelial migration	-3.25364	-1.23191	9/117	12562,12741,12927,16456,18613,60363,67374,69524,223864	Cdh5,Cldn5,Bcar1,F11r,Pecam1,Cldn15,Jam2,Esam,Rapgef3
4_Member	KEGG Pathway	mmu04670	Leukocyte transendothelial migration	-3.25364	-1.23191	9/117	12562,12741,12927,16456,18613,60363,67374,69524,223864	Cdh5,Cldn5,Bcar1,F11r,Pecam1,Cldn15,Jam2,Esam,Rapgef3
4_Member	GO Biological Processes	GO:0120193	tight junction organization	-3.20962	-1.20373	8/95	12562,12741,16456,18613,21872,60363,64817,69524	Cdh5,Cldn5,F11r,Pecam1,Tjp1,Cldn15,Svep1,Esam
4_Member	GO Biological Processes	GO:0150105	protein localization to cell-cell junction	-2.92181	-1.02381	4/24	12562,16456,18613,21872	Cdh5,F11r,Pecam1,Tjp1
4_Member	GO Biological Processes	GO:0070830	bicellular tight junction assembly	-2.87641	-1.00564	7/83	12562,12741,16456,18613,21872,60363,69524	Cdh5,Cldn5,F11r,Pecam1,Tjp1,Cldn15,Esam
4_Member	GO Biological Processes	GO:0045216	cell-cell junction organization	-2.86668	-0.999845	12/216	11606,12562,12741,13052,16456,16480,18613,21872,60363,64817,69524,110380	Agt,Cdh5,Cldn5,Cxadr,F11r,Jup,Pecam1,Tjp1,Cldn15,Svep1,Esam,Shroom2
4_Member	GO Biological Processes	GO:0120192	tight junction assembly	-2.70045	-0.902294	7/89	12562,12741,16456,18613,21872,60363,69524	Cdh5,Cldn5,F11r,Pecam1,Tjp1,Cldn15,Esam
4_Member	GO Biological Processes	GO:0043297	apical junction assembly	-2.61814	-0.858472	7/92	12562,12741,16456,18613,21872,60363,69524	Cdh5,Cldn5,F11r,Pecam1,Tjp1,Cldn15,Esam
4_Member	GO Biological Processes	GO:0007043	cell-cell junction assembly	-2.38704	-0.709129	9/156	11606,12562,12741,16456,16480,18613,21872,60363,69524	Agt,Cdh5,Cldn5,F11r,Jup,Pecam1,Tjp1,Cldn15,Esam
4_Member	GO Biological Processes	GO:1901550	regulation of endothelial cell development	-2.2233	-0.595675	3/19	12562,12741,16456	Cdh5,Cldn5,F11r
4_Member	GO Biological Processes	GO:1903140	regulation of establishment of endothelial barrier	-2.2233	-0.595675	3/19	12562,12741,16456	Cdh5,Cldn5,F11r
4_Member	GO Biological Processes	GO:0031532	actin cytoskeleton reorganization	-2.16837	-0.554945	7/111	12927,13052,16456,21872,69524,223864,226751	Bcar1,Cxadr,F11r,Tjp1,Esam,Rapgef3,Cdc42bpa
4_Member	KEGG Pathway	ko04514	Cell adhesion molecules (CAMs)	-2.16319	-0.550699	9/169	12562,12741,15896,16403,16456,18613,60363,67374,69524	Cdh5,Cldn5,Icam2,Itga6,F11r,Pecam1,Cldn15,Jam2,Esam
4_Member	GO Biological Processes	GO:2000249	regulation of actin cytoskeleton reorganization	-2.1347	-0.534134	4/39	16456,21872,69524,223864	F11r,Tjp1,Esam,Rapgef3
4_Member	KEGG Pathway	mmu04514	Cell adhesion molecules (CAMs)	-2.13098	-0.533119	9/171	12562,12741,15896,16403,16456,18613,60363,67374,69524	Cdh5,Cldn5,Icam2,Itga6,F11r,Pecam1,Cldn15,Jam2,Esam
4_Member	GO Biological Processes	GO:0034329	cell junction assembly	-2.11292	-0.518645	17/442	11606,12562,12741,13518,16456,16480,18212,18613,19272,21872,21961,22417,50768,60363,69524,77569,574437	Agt,Cdh5,Cldn5,Dst,F11r,Jup,Ntrk2,Pecam1,Ptprk,Tjp1,Tns1,Wnt4,Dlc1,Cldn15,Esam,Limch1,Xlr3b
4_Member	GO Biological Processes	GO:2000810	regulation of bicellular tight junction assembly	-2.04123	-0.471478	3/22	12741,16456,21872	Cldn5,F11r,Tjp1
5_Summary	Reactome Gene Sets	R-MMU-3000157	Laminin interactions	-6.38311	-3.21524	7/25	12827,15530,16400,16403,16776,16780,18074,12476,12816,13518,15896,16456,16998,17385,18613,23794,67374,16404,114249,13052,14456,69524,12927,14205,18654,20363	Col4a2,Hspg2,Itga3,Itga6,Lama5,Lamb3,Nid2,Cd151,Col12a1,Dst,Icam2,F11r,Ltbp3,Mmp11,Pecam1,Adamts5,Jam2,Itga7,Npnt,Cxadr,Gas6,Esam,Bcar1,Vegfd,Pgf,Selenop
5_Member	Reactome Gene Sets	R-MMU-3000157	Laminin interactions	-6.38311	-3.21524	7/25	12827,15530,16400,16403,16776,16780,18074	Col4a2,Hspg2,Itga3,Itga6,Lama5,Lamb3,Nid2
5_Member	Reactome Gene Sets	R-MMU-1474244	Extracellular matrix organization	-4.79403	-2.24462	17/256	12476,12816,12827,13518,15530,15896,16400,16403,16456,16776,16780,16998,17385,18074,18613,23794,67374	Cd151,Col12a1,Col4a2,Dst,Hspg2,Icam2,Itga3,Itga6,F11r,Lama5,Lamb3,Ltbp3,Mmp11,Nid2,Pecam1,Adamts5,Jam2
5_Member	Reactome Gene Sets	R-MMU-216083	Integrin cell surface interactions	-4.13227	-1.83274	8/70	12827,15530,15896,16400,16403,16456,18613,67374	Col4a2,Hspg2,Icam2,Itga3,Itga6,F11r,Pecam1,Jam2
5_Member	KEGG Pathway	ko04512	ECM-receptor interaction	-3.60873	-1.46364	8/83	12827,15530,16400,16403,16404,16776,16780,114249	Col4a2,Hspg2,Itga3,Itga6,Itga7,Lama5,Lamb3,Npnt
5_Member	KEGG Pathway	mmu04512	ECM-receptor interaction	-3.5373	-1.41984	8/85	12827,15530,16400,16403,16404,16776,16780,114249	Col4a2,Hspg2,Itga3,Itga6,Itga7,Lama5,Lamb3,Npnt
5_Member	Reactome Gene Sets	R-MMU-202733	Cell surface interactions at the vascular wall	-2.84465	-0.987722	8/108	13052,14456,16400,16403,16456,18613,67374,69524	Cxadr,Gas6,Itga3,Itga6,F11r,Pecam1,Jam2,Esam
5_Member	WikiPathways	WP85	Focal adhesion	-2.39274	-0.712994	10/185	12827,12927,14205,16400,16403,16404,16776,16780,18654,20363	Col4a2,Bcar1,Vegfd,Itga3,Itga6,Itga7,Lama5,Lamb3,Pgf,Selenop
6_Summary	GO Biological Processes	GO:0003014	renal system process	-6.30646	-3.20074	13/115	11512,11535,11539,11540,11606,11607,11826,11832,12846,14456,16400,18162,20855,11754,12562,12741,13052,13400,13850,16456,16480,16846,16973,19016,19736,20266,21834,21872,23945,29856,30878,71660,237553,64817,14167,14265,16324,29816,57264,58869,66612,67374,114249,18613,20741,20742,50876,66333,69524,97998,110380,218877,223864,239126,242253	Adcy6,Adm,Adora1,Adora2a,Agt,Agtr1a,Aqp1,Aqp7,Comt,Gas6,Itga3,Npr3,Stc1,Aoc3,Cdh5,Cldn5,Cxadr,Dmpk,Ephx2,F11r,Jup,Lep,Lrp5,Pparg,Rgs4,Scn1b,Thrb,Tjp1,Mgll,Smtn,Apln,Rarres2,Trhde,Svep1,Fgf12,Fmr1,Inhbb,Hip1r,Retn,Pex5l,Ormdl3,Jam2,Npnt,Pecam1,Sptb,Sptbn1,Tmod2,Aqp11,Esam,Deptor,Shroom2,Sema3g,Rapgef3,C1qtnf9,Dnai3
6_Member	GO Biological Processes	GO:0003014	renal system process	-6.30646	-3.20074	13/115	11512,11535,11539,11540,11606,11607,11826,11832,12846,14456,16400,18162,20855	Adcy6,Adm,Adora1,Adora2a,Agt,Agtr1a,Aqp1,Aqp7,Comt,Gas6,Itga3,Npr3,Stc1
6_Member	GO Biological Processes	GO:0008015	blood circulation	-6.03278	-3.00335	29/528	11512,11535,11539,11540,11606,11607,11754,12562,12741,13052,13400,13850,14456,16456,16480,16846,16973,18162,19016,19736,20266,20855,21834,21872,23945,29856,30878,71660,237553	Adcy6,Adm,Adora1,Adora2a,Agt,Agtr1a,Aoc3,Cdh5,Cldn5,Cxadr,Dmpk,Ephx2,Gas6,F11r,Jup,Lep,Lrp5,Npr3,Pparg,Rgs4,Scn1b,Stc1,Thrb,Tjp1,Mgll,Smtn,Apln,Rarres2,Trhde
6_Member	GO Biological Processes	GO:0003013	circulatory system process	-6.02989	-3.00335	30/558	11512,11535,11539,11540,11606,11607,11754,12562,12741,13052,13400,13850,14456,16456,16480,16846,16973,18162,19016,19736,20266,20855,21834,21872,23945,29856,30878,64817,71660,237553	Adcy6,Adm,Adora1,Adora2a,Agt,Agtr1a,Aoc3,Cdh5,Cldn5,Cxadr,Dmpk,Ephx2,Gas6,F11r,Jup,Lep,Lrp5,Npr3,Pparg,Rgs4,Scn1b,Stc1,Thrb,Tjp1,Mgll,Smtn,Apln,Svep1,Rarres2,Trhde
6_Member	GO Biological Processes	GO:0008217	regulation of blood pressure	-5.08568	-2.46531	16/218	11535,11539,11606,11607,11754,13850,14456,16456,16846,16973,18162,19016,29856,30878,71660,237553	Adm,Adora1,Agt,Agtr1a,Aoc3,Ephx2,Gas6,F11r,Lep,Lrp5,Npr3,Pparg,Smtn,Apln,Rarres2,Trhde
6_Member	GO Biological Processes	GO:0044057	regulation of system process	-3.98316	-1.73478	28/645	11535,11539,11540,11606,11607,11826,12846,13052,13400,14167,14265,14456,16324,16480,16846,19736,20266,20855,21834,23945,29816,29856,30878,57264,58869,66612,67374,114249	Adm,Adora1,Adora2a,Agt,Agtr1a,Aqp1,Comt,Cxadr,Dmpk,Fgf12,Fmr1,Gas6,Inhbb,Jup,Lep,Rgs4,Scn1b,Stc1,Thrb,Mgll,Hip1r,Smtn,Apln,Retn,Pex5l,Ormdl3,Jam2,Npnt
6_Member	GO Biological Processes	GO:1903522	regulation of blood circulation	-3.51431	-1.4075	15/266	11535,11539,11606,11607,13052,13400,16480,16846,19736,20266,20855,21834,23945,29856,30878	Adm,Adora1,Agt,Agtr1a,Cxadr,Dmpk,Jup,Lep,Rgs4,Scn1b,Stc1,Thrb,Mgll,Smtn,Apln
6_Member	GO Biological Processes	GO:0008016	regulation of heart contraction	-3.21403	-1.20407	12/197	11535,11539,11606,13052,13400,16480,19736,20266,20855,21834,29856,30878	Adm,Adora1,Agt,Cxadr,Dmpk,Jup,Rgs4,Scn1b,Stc1,Thrb,Smtn,Apln
6_Member	GO Biological Processes	GO:0090066	regulation of anatomical structure size	-3.1858	-1.1873	24/581	11512,11535,11539,11540,11606,11607,11826,16846,18162,18613,20741,20742,23945,29816,30878,50876,66333,69524,97998,110380,218877,223864,239126,242253	Adcy6,Adm,Adora1,Adora2a,Agt,Agtr1a,Aqp1,Lep,Npr3,Pecam1,Sptb,Sptbn1,Mgll,Hip1r,Apln,Tmod2,Aqp11,Esam,Deptor,Shroom2,Sema3g,Rapgef3,C1qtnf9,Dnai3
6_Member	GO Biological Processes	GO:0003018	vascular process in circulatory system	-3.0602	-1.12278	13/234	11512,11535,11539,11540,11606,11607,12562,12741,16846,18162,21872,23945,30878	Adcy6,Adm,Adora1,Adora2a,Agt,Agtr1a,Cdh5,Cldn5,Lep,Npr3,Tjp1,Mgll,Apln
6_Member	GO Biological Processes	GO:0035296	regulation of tube diameter	-2.63783	-0.868026	10/171	11512,11535,11539,11540,11606,11607,16846,18162,23945,30878	Adcy6,Adm,Adora1,Adora2a,Agt,Agtr1a,Lep,Npr3,Mgll,Apln
6_Member	GO Biological Processes	GO:0097746	blood vessel diameter maintenance	-2.63783	-0.868026	10/171	11512,11535,11539,11540,11606,11607,16846,18162,23945,30878	Adcy6,Adm,Adora1,Adora2a,Agt,Agtr1a,Lep,Npr3,Mgll,Apln
6_Member	GO Biological Processes	GO:0035150	regulation of tube size	-2.61937	-0.858472	10/172	11512,11535,11539,11540,11606,11607,16846,18162,23945,30878	Adcy6,Adm,Adora1,Adora2a,Agt,Agtr1a,Lep,Npr3,Mgll,Apln
6_Member	GO Biological Processes	GO:0060047	heart contraction	-2.53165	-0.802517	12/237	11535,11539,11606,13052,13400,16480,19736,20266,20855,21834,29856,30878	Adm,Adora1,Agt,Cxadr,Dmpk,Jup,Rgs4,Scn1b,Stc1,Thrb,Smtn,Apln
6_Member	GO Biological Processes	GO:0003015	heart process	-2.40155	-0.716536	12/246	11535,11539,11606,13052,13400,16480,19736,20266,20855,21834,29856,30878	Adm,Adora1,Agt,Cxadr,Dmpk,Jup,Rgs4,Scn1b,Stc1,Thrb,Smtn,Apln
7_Summary	GO Biological Processes	GO:0071363	cellular response to growth factor stimulus	-6.09868	-3.021	33/645	11606,12509,12562,12741,12827,12927,14167,14205,14366,14456,16400,16998,18212,18654,19016,19272,20377,20679,20682,22057,22417,24066,30878,50766,54485,69601,76905,78558,114249,170676,240185,269275,269831,11539,12554,14600,16009,16846,18604,29816,64817,71660,74055,192157,16324,19663,20742,110075	Agt,Cd59a,Cdh5,Cldn5,Col4a2,Bcar1,Fgf12,Vegfd,Fzd4,Gas6,Itga3,Ltbp3,Ntrk2,Pgf,Pparg,Ptprk,Sfrp1,Sox6,Sox9,Tob1,Wnt4,Spry4,Apln,Crim1,Dll4,Dab2ip,Lrg1,Htra3,Npnt,Peg10,Jcad,Acvr1c,Tspan12,Adora1,Cdh13,Ghr,Igfbp3,Lep,Pdk2,Hip1r,Svep1,Rarres2,Plce1,Socs7,Inhbb,Rbpms,Sptbn1,Bmp3
7_Member	GO Biological Processes	GO:0071363	cellular response to growth factor stimulus	-6.09868	-3.021	33/645	11606,12509,12562,12741,12827,12927,14167,14205,14366,14456,16400,16998,18212,18654,19016,19272,20377,20679,20682,22057,22417,24066,30878,50766,54485,69601,76905,78558,114249,170676,240185,269275,269831	Agt,Cd59a,Cdh5,Cldn5,Col4a2,Bcar1,Fgf12,Vegfd,Fzd4,Gas6,Itga3,Ltbp3,Ntrk2,Pgf,Pparg,Ptprk,Sfrp1,Sox6,Sox9,Tob1,Wnt4,Spry4,Apln,Crim1,Dll4,Dab2ip,Lrg1,Htra3,Npnt,Peg10,Jcad,Acvr1c,Tspan12
7_Member	GO Biological Processes	GO:0070848	response to growth factor	-5.89386	-2.91308	33/659	11606,12509,12562,12741,12827,12927,14167,14205,14366,14456,16400,16998,18212,18654,19016,19272,20377,20679,20682,22057,22417,24066,30878,50766,54485,69601,76905,78558,114249,170676,240185,269275,269831	Agt,Cd59a,Cdh5,Cldn5,Col4a2,Bcar1,Fgf12,Vegfd,Fzd4,Gas6,Itga3,Ltbp3,Ntrk2,Pgf,Pparg,Ptprk,Sfrp1,Sox6,Sox9,Tob1,Wnt4,Spry4,Apln,Crim1,Dll4,Dab2ip,Lrg1,Htra3,Npnt,Peg10,Jcad,Acvr1c,Tspan12
7_Member	GO Biological Processes	GO:0090287	regulation of cellular response to growth factor stimulus	-5.58485	-2.71802	20/299	11606,12509,12562,14205,14366,16400,19016,20377,22057,22417,24066,30878,50766,69601,76905,78558,114249,170676,240185,269831	Agt,Cd59a,Cdh5,Vegfd,Fzd4,Itga3,Pparg,Sfrp1,Tob1,Wnt4,Spry4,Apln,Crim1,Dab2ip,Lrg1,Htra3,Npnt,Peg10,Jcad,Tspan12
7_Member	GO Biological Processes	GO:0007169	transmembrane receptor protein tyrosine kinase signaling pathway	-4.08129	-1.79511	27/603	11539,11606,12509,12554,12827,12927,14167,14205,14366,14600,16009,16846,18212,18604,18654,20682,22417,24066,29816,30878,64817,69601,71660,74055,192157,240185,269831	Adora1,Agt,Cd59a,Cdh13,Col4a2,Bcar1,Fgf12,Vegfd,Fzd4,Ghr,Igfbp3,Lep,Ntrk2,Pdk2,Pgf,Sox9,Wnt4,Spry4,Hip1r,Apln,Svep1,Dab2ip,Rarres2,Plce1,Socs7,Jcad,Tspan12
7_Member	GO Biological Processes	GO:0071560	cellular response to transforming growth factor beta stimulus	-3.67302	-1.51179	14/229	12562,12741,12827,16400,16998,19016,19272,20679,20682,76905,78558,114249,170676,269275	Cdh5,Cldn5,Col4a2,Itga3,Ltbp3,Pparg,Ptprk,Sox6,Sox9,Lrg1,Htra3,Npnt,Peg10,Acvr1c
7_Member	GO Biological Processes	GO:0071559	response to transforming growth factor beta	-3.57666	-1.4502	14/234	12562,12741,12827,16400,16998,19016,19272,20679,20682,76905,78558,114249,170676,269275	Cdh5,Cldn5,Col4a2,Itga3,Ltbp3,Pparg,Ptprk,Sox6,Sox9,Lrg1,Htra3,Npnt,Peg10,Acvr1c
7_Member	GO Biological Processes	GO:0007178	transmembrane receptor protein serine/threonine kinase signaling pathway	-3.06569	-1.12433	18/389	12562,12741,16324,16400,16998,19016,19272,19663,20377,20742,22057,50766,76905,78558,110075,114249,170676,269275	Cdh5,Cldn5,Inhbb,Itga3,Ltbp3,Pparg,Ptprk,Rbpms,Sfrp1,Sptbn1,Tob1,Crim1,Lrg1,Htra3,Bmp3,Npnt,Peg10,Acvr1c
7_Member	GO Biological Processes	GO:0007179	transforming growth factor beta receptor signaling pathway	-2.83205	-0.983213	11/189	12562,12741,16400,16998,19016,19272,76905,78558,114249,170676,269275	Cdh5,Cldn5,Itga3,Ltbp3,Pparg,Ptprk,Lrg1,Htra3,Npnt,Peg10,Acvr1c
7_Member	GO Biological Processes	GO:0090092	regulation of transmembrane receptor protein serine/threonine kinase signaling pathway	-2.73935	-0.915424	13/254	12562,16324,16400,19016,19663,20377,22057,50766,76905,78558,110075,114249,170676	Cdh5,Inhbb,Itga3,Pparg,Rbpms,Sfrp1,Tob1,Crim1,Lrg1,Htra3,Bmp3,Npnt,Peg10
7_Member	GO Biological Processes	GO:0090100	positive regulation of transmembrane receptor protein serine/threonine kinase signaling pathway	-2.00919	-0.450014	7/119	12562,16324,19016,19663,76905,110075,114249	Cdh5,Inhbb,Pparg,Rbpms,Lrg1,Bmp3,Npnt
8_Summary	KEGG Pathway	mmu04923	Regulation of lipolysis in adipocytes	-5.89707	-2.91308	9/55	11512,11539,11770,11832,16890,22095,23945,103968,224129,11535,11540,18162,11517,14766,77037,170757,20682,74055,223864	Adcy6,Adora1,Fabp4,Aqp7,Lipe,Tshr,Mgll,Plin1,Adcy5,Adm,Adora2a,Npr3,Adcyap1r1,Adgrg1,Mrap,Adgrl4,Sox9,Plce1,Rapgef3
8_Member	KEGG Pathway	mmu04923	Regulation of lipolysis in adipocytes	-5.89707	-2.91308	9/55	11512,11539,11770,11832,16890,22095,23945,103968,224129	Adcy6,Adora1,Fabp4,Aqp7,Lipe,Tshr,Mgll,Plin1,Adcy5
8_Member	GO Biological Processes	GO:0035809	regulation of urine volume	-2.72432	-0.907258	4/27	11512,11535,11540,18162	Adcy6,Adm,Adora2a,Npr3
8_Member	GO Biological Processes	GO:0007188	adenylate cyclase-modulating G protein-coupled receptor signaling pathway	-2.29455	-0.642204	11/222	11512,11517,11535,11539,11540,14766,18162,22095,77037,170757,224129	Adcy6,Adcyap1r1,Adm,Adora1,Adora2a,Adgrg1,Npr3,Tshr,Mrap,Adgrl4,Adcy5
8_Member	KEGG Pathway	ko04024	cAMP signaling pathway	-2.20344	-0.581554	10/197	11512,11517,11539,11540,16890,20682,22095,74055,223864,224129	Adcy6,Adcyap1r1,Adora1,Adora2a,Lipe,Sox9,Tshr,Plce1,Rapgef3,Adcy5
8_Member	KEGG Pathway	mmu04024	cAMP signaling pathway	-2.15881	-0.550024	10/200	11512,11517,11539,11540,16890,20682,22095,74055,223864,224129	Adcy6,Adcyap1r1,Adora1,Adora2a,Lipe,Sox9,Tshr,Plce1,Rapgef3,Adcy5
8_Member	GO Biological Processes	GO:0007189	adenylate cyclase-activating G protein-coupled receptor signaling pathway	-2.01409	-0.45409	8/148	11512,11535,11540,14766,22095,77037,170757,224129	Adcy6,Adm,Adora2a,Adgrg1,Tshr,Mrap,Adgrl4,Adcy5
9_Summary	GO Biological Processes	GO:0046879	hormone secretion	-5.84681	-2.88722	23/367	11535,11539,11606,11607,11826,14366,16009,16324,16500,16846,16973,18575,19016,19662,20377,30878,50765,57264,58869,103988,107221,224129,269275,11668,12846,14600,15483,22417,70503,11540,14265,18212,20618,20977,68943,11981,18484,20855,29816,66214,11832,11812,12955,14167,19736,75744,100502698	Adm,Adora1,Agt,Agtr1a,Aqp1,Fzd4,Igfbp3,Inhbb,Kcnb1,Lep,Lrp5,Pde1c,Pparg,Rbp4,Sfrp1,Apln,Tfr2,Retn,Pex5l,Gck,Ffar4,Adcy5,Acvr1c,Aldh1a1,Comt,Ghr,Hsd11b1,Wnt4,Ddo,Adora2a,Fmr1,Ntrk2,Sncg,Syp,Pink1,Atp9a,Pam,Stc1,Hip1r,Rgcc,Aqp7,Apoc1,Cryab,Fgf12,Rgs4,Svip,Rubcn
9_Member	GO Biological Processes	GO:0046879	hormone secretion	-5.84681	-2.88722	23/367	11535,11539,11606,11607,11826,14366,16009,16324,16500,16846,16973,18575,19016,19662,20377,30878,50765,57264,58869,103988,107221,224129,269275	Adm,Adora1,Agt,Agtr1a,Aqp1,Fzd4,Igfbp3,Inhbb,Kcnb1,Lep,Lrp5,Pde1c,Pparg,Rbp4,Sfrp1,Apln,Tfr2,Retn,Pex5l,Gck,Ffar4,Adcy5,Acvr1c
9_Member	GO Biological Processes	GO:0009914	hormone transport	-5.688	-2.80414	23/375	11535,11539,11606,11607,11826,14366,16009,16324,16500,16846,16973,18575,19016,19662,20377,30878,50765,57264,58869,103988,107221,224129,269275	Adm,Adora1,Agt,Agtr1a,Aqp1,Fzd4,Igfbp3,Inhbb,Kcnb1,Lep,Lrp5,Pde1c,Pparg,Rbp4,Sfrp1,Apln,Tfr2,Retn,Pex5l,Gck,Ffar4,Adcy5,Acvr1c
9_Member	GO Biological Processes	GO:0046883	regulation of hormone secretion	-5.51894	-2.67554	20/302	11539,11606,11607,16009,16324,16500,16846,16973,18575,19016,19662,20377,30878,50765,57264,58869,103988,107221,224129,269275	Adora1,Agt,Agtr1a,Igfbp3,Inhbb,Kcnb1,Lep,Lrp5,Pde1c,Pparg,Rbp4,Sfrp1,Apln,Tfr2,Retn,Pex5l,Gck,Ffar4,Adcy5,Acvr1c
9_Member	GO Biological Processes	GO:0010817	regulation of hormone levels	-5.47994	-2.67525	29/563	11535,11539,11606,11607,11668,11826,12846,14366,14600,15483,16009,16324,16500,16846,16973,18575,19016,19662,20377,22417,30878,50765,57264,58869,70503,103988,107221,224129,269275	Adm,Adora1,Agt,Agtr1a,Aldh1a1,Aqp1,Comt,Fzd4,Ghr,Hsd11b1,Igfbp3,Inhbb,Kcnb1,Lep,Lrp5,Pde1c,Pparg,Rbp4,Sfrp1,Wnt4,Apln,Tfr2,Retn,Pex5l,Ddo,Gck,Ffar4,Adcy5,Acvr1c
9_Member	GO Biological Processes	GO:0023061	signal release	-5.23035	-2.52833	29/580	11535,11539,11540,11606,11607,11826,14265,14366,16009,16324,16500,16846,16973,18212,18575,19016,19662,20377,20618,20977,30878,50765,57264,58869,68943,103988,107221,224129,269275	Adm,Adora1,Adora2a,Agt,Agtr1a,Aqp1,Fmr1,Fzd4,Igfbp3,Inhbb,Kcnb1,Lep,Lrp5,Ntrk2,Pde1c,Pparg,Rbp4,Sfrp1,Sncg,Syp,Apln,Tfr2,Retn,Pex5l,Pink1,Gck,Ffar4,Adcy5,Acvr1c
9_Member	GO Biological Processes	GO:0046888	negative regulation of hormone secretion	-5.04998	-2.44942	10/87	11539,16009,16324,16500,16846,18575,19016,20377,107221,269275	Adora1,Igfbp3,Inhbb,Kcnb1,Lep,Pde1c,Pparg,Sfrp1,Ffar4,Acvr1c
9_Member	GO Biological Processes	GO:0002791	regulation of peptide secretion	-4.67898	-2.15304	16/235	11539,16324,16500,16846,16973,18575,19016,19662,20377,30878,50765,58869,103988,107221,224129,269275	Adora1,Inhbb,Kcnb1,Lep,Lrp5,Pde1c,Pparg,Rbp4,Sfrp1,Apln,Tfr2,Pex5l,Gck,Ffar4,Adcy5,Acvr1c
9_Member	GO Biological Processes	GO:0090087	regulation of peptide transport	-4.63379	-2.11893	16/237	11539,16324,16500,16846,16973,18575,19016,19662,20377,30878,50765,58869,103988,107221,224129,269275	Adora1,Inhbb,Kcnb1,Lep,Lrp5,Pde1c,Pparg,Rbp4,Sfrp1,Apln,Tfr2,Pex5l,Gck,Ffar4,Adcy5,Acvr1c
9_Member	GO Biological Processes	GO:0051046	regulation of secretion	-4.61328	-2.10963	33/759	11539,11540,11606,11607,11826,11981,12846,14265,16009,16324,16500,16846,16973,18212,18484,18575,19016,19662,20377,20618,20855,20977,29816,30878,50765,57264,58869,66214,68943,103988,107221,224129,269275	Adora1,Adora2a,Agt,Agtr1a,Aqp1,Atp9a,Comt,Fmr1,Igfbp3,Inhbb,Kcnb1,Lep,Lrp5,Ntrk2,Pam,Pde1c,Pparg,Rbp4,Sfrp1,Sncg,Stc1,Syp,Hip1r,Apln,Tfr2,Retn,Pex5l,Rgcc,Pink1,Gck,Ffar4,Adcy5,Acvr1c
9_Member	GO Biological Processes	GO:0090278	negative regulation of peptide hormone secretion	-4.57057	-2.07533	8/61	16324,16500,16846,18575,19016,20377,107221,269275	Inhbb,Kcnb1,Lep,Pde1c,Pparg,Sfrp1,Ffar4,Acvr1c
9_Member	GO Biological Processes	GO:0002792	negative regulation of peptide secretion	-4.46664	-2.03151	8/63	16324,16500,16846,18575,19016,20377,107221,269275	Inhbb,Kcnb1,Lep,Pde1c,Pparg,Sfrp1,Ffar4,Acvr1c
9_Member	GO Biological Processes	GO:1903531	negative regulation of secretion by cell	-4.42601	-2.01344	13/170	11539,11981,14265,16009,16324,16500,16846,18575,19016,20377,103988,107221,269275	Adora1,Atp9a,Fmr1,Igfbp3,Inhbb,Kcnb1,Lep,Pde1c,Pparg,Sfrp1,Gck,Ffar4,Acvr1c
9_Member	GO Biological Processes	GO:0051048	negative regulation of secretion	-4.32073	-1.94201	14/199	11539,11981,12846,14265,16009,16324,16500,16846,18575,19016,20377,103988,107221,269275	Adora1,Atp9a,Comt,Fmr1,Igfbp3,Inhbb,Kcnb1,Lep,Pde1c,Pparg,Sfrp1,Gck,Ffar4,Acvr1c
9_Member	GO Biological Processes	GO:0090276	regulation of peptide hormone secretion	-4.20903	-1.87171	15/230	16324,16500,16846,16973,18575,19016,19662,20377,30878,50765,58869,103988,107221,224129,269275	Inhbb,Kcnb1,Lep,Lrp5,Pde1c,Pparg,Rbp4,Sfrp1,Apln,Tfr2,Pex5l,Gck,Ffar4,Adcy5,Acvr1c
9_Member	GO Biological Processes	GO:0002790	peptide secretion	-4.05714	-1.77966	17/293	11539,11826,16324,16500,16846,16973,18575,19016,19662,20377,30878,50765,58869,103988,107221,224129,269275	Adora1,Aqp1,Inhbb,Kcnb1,Lep,Lrp5,Pde1c,Pparg,Rbp4,Sfrp1,Apln,Tfr2,Pex5l,Gck,Ffar4,Adcy5,Acvr1c
9_Member	GO Biological Processes	GO:1903530	regulation of secretion by cell	-4.03905	-1.77843	29/674	11539,11540,11606,11607,11981,14265,16009,16324,16500,16846,16973,18212,18484,18575,19016,19662,20377,20618,20977,30878,50765,57264,58869,66214,68943,103988,107221,224129,269275	Adora1,Adora2a,Agt,Agtr1a,Atp9a,Fmr1,Igfbp3,Inhbb,Kcnb1,Lep,Lrp5,Ntrk2,Pam,Pde1c,Pparg,Rbp4,Sfrp1,Sncg,Syp,Apln,Tfr2,Retn,Pex5l,Rgcc,Pink1,Gck,Ffar4,Adcy5,Acvr1c
9_Member	GO Biological Processes	GO:0015833	peptide transport	-3.69651	-1.52529	17/314	11539,11826,16324,16500,16846,16973,18575,19016,19662,20377,30878,50765,58869,103988,107221,224129,269275	Adora1,Aqp1,Inhbb,Kcnb1,Lep,Lrp5,Pde1c,Pparg,Rbp4,Sfrp1,Apln,Tfr2,Pex5l,Gck,Ffar4,Adcy5,Acvr1c
9_Member	GO Biological Processes	GO:0030072	peptide hormone secretion	-3.689	-1.52113	16/285	11826,16324,16500,16846,16973,18575,19016,19662,20377,30878,50765,58869,103988,107221,224129,269275	Aqp1,Inhbb,Kcnb1,Lep,Lrp5,Pde1c,Pparg,Rbp4,Sfrp1,Apln,Tfr2,Pex5l,Gck,Ffar4,Adcy5,Acvr1c
9_Member	GO Biological Processes	GO:0042886	amide transport	-3.68207	-1.51753	18/345	11539,11826,11832,16324,16500,16846,16973,18575,19016,19662,20377,30878,50765,58869,103988,107221,224129,269275	Adora1,Aqp1,Aqp7,Inhbb,Kcnb1,Lep,Lrp5,Pde1c,Pparg,Rbp4,Sfrp1,Apln,Tfr2,Pex5l,Gck,Ffar4,Adcy5,Acvr1c
9_Member	GO Biological Processes	GO:0051051	negative regulation of transport	-2.92293	-1.02381	21/502	11539,11812,11981,12846,12955,14167,14265,16009,16324,16500,16846,18575,19016,19736,20377,20855,75744,103988,107221,269275,100502698	Adora1,Apoc1,Atp9a,Comt,Cryab,Fgf12,Fmr1,Igfbp3,Inhbb,Kcnb1,Lep,Pde1c,Pparg,Rgs4,Sfrp1,Stc1,Svip,Gck,Ffar4,Acvr1c,Rubcn
9_Member	GO Biological Processes	GO:0046676	negative regulation of insulin secretion	-2.50982	-0.792367	5/50	16324,16500,18575,20377,269275	Inhbb,Kcnb1,Pde1c,Sfrp1,Acvr1c
9_Member	GO Biological Processes	GO:0050796	regulation of insulin secretion	-2.37627	-0.702994	10/186	16324,16500,16846,16973,18575,19662,20377,103988,224129,269275	Inhbb,Kcnb1,Lep,Lrp5,Pde1c,Rbp4,Sfrp1,Gck,Adcy5,Acvr1c
10_Summary	GO Biological Processes	GO:0032787	monocarboxylic acid metabolic process	-5.76002	-2.82064	32/637	11606,11668,11770,11812,13850,14732,16846,16890,17001,17436,18484,18563,18604,19016,19088,19215,20249,20682,23945,26874,51798,54403,56312,56421,56794,60527,68465,103988,107029,235674,239126,320204,11607,380921,11517,12846,16009,17691,21834,22417,11539,15483,71660,74055,103968,230379	Agt,Aldh1a1,Fabp4,Apoc1,Ephx2,Gpam,Lep,Lipe,Ltc4s,Me1,Pam,Pcx,Pdk2,Pparg,Prkar2b,Ptgds,Scd1,Sox9,Mgll,Abcd2,Ech1,Slc4a4,Nupr1,Pfkp,Hacl1,Fads3,Adipor2,Gck,Me2,Acaa1b,C1qtnf9,Etfbkmt,Agtr1a,Dgkh,Adcyap1r1,Comt,Igfbp3,Sik1,Thrb,Wnt4,Adora1,Hsd11b1,Rarres2,Plce1,Plin1,Acer2
10_Member	GO Biological Processes	GO:0032787	monocarboxylic acid metabolic process	-5.76002	-2.82064	32/637	11606,11668,11770,11812,13850,14732,16846,16890,17001,17436,18484,18563,18604,19016,19088,19215,20249,20682,23945,26874,51798,54403,56312,56421,56794,60527,68465,103988,107029,235674,239126,320204	Agt,Aldh1a1,Fabp4,Apoc1,Ephx2,Gpam,Lep,Lipe,Ltc4s,Me1,Pam,Pcx,Pdk2,Pparg,Prkar2b,Ptgds,Scd1,Sox9,Mgll,Abcd2,Ech1,Slc4a4,Nupr1,Pfkp,Hacl1,Fads3,Adipor2,Gck,Me2,Acaa1b,C1qtnf9,Etfbkmt
10_Member	GO Biological Processes	GO:0006631	fatty acid metabolic process	-5.05434	-2.44942	24/439	11606,11770,11812,13850,14732,16846,16890,17001,18484,18604,19016,19088,19215,20249,20682,23945,26874,51798,56794,60527,68465,235674,239126,320204	Agt,Fabp4,Apoc1,Ephx2,Gpam,Lep,Lipe,Ltc4s,Pam,Pdk2,Pparg,Prkar2b,Ptgds,Scd1,Sox9,Mgll,Abcd2,Ech1,Hacl1,Fads3,Adipor2,Acaa1b,C1qtnf9,Etfbkmt
10_Member	GO Biological Processes	GO:0030258	lipid modification	-4.00261	-1.75019	14/213	11606,11607,13850,16846,19016,20249,20682,26874,56794,68465,235674,239126,320204,380921	Agt,Agtr1a,Ephx2,Lep,Pparg,Scd1,Sox9,Abcd2,Hacl1,Adipor2,Acaa1b,C1qtnf9,Etfbkmt,Dgkh
10_Member	GO Biological Processes	GO:0019395	fatty acid oxidation	-3.39292	-1.33948	9/112	16846,19016,20682,26874,56794,68465,235674,239126,320204	Lep,Pparg,Sox9,Abcd2,Hacl1,Adipor2,Acaa1b,C1qtnf9,Etfbkmt
10_Member	GO Biological Processes	GO:0062012	regulation of small molecule metabolic process	-3.33139	-1.29013	18/369	11517,11606,11812,12846,13850,16009,16846,17691,18604,19016,20682,21834,22417,26874,54403,56312,103988,320204	Adcyap1r1,Agt,Apoc1,Comt,Ephx2,Igfbp3,Lep,Sik1,Pdk2,Pparg,Sox9,Thrb,Wnt4,Abcd2,Slc4a4,Nupr1,Gck,Etfbkmt
10_Member	GO Biological Processes	GO:0034440	lipid oxidation	-3.20011	-1.19934	9/119	16846,19016,20682,26874,56794,68465,235674,239126,320204	Lep,Pparg,Sox9,Abcd2,Hacl1,Adipor2,Acaa1b,C1qtnf9,Etfbkmt
10_Member	GO Biological Processes	GO:0010565	regulation of cellular ketone metabolic process	-2.44256	-0.748168	9/153	11606,11812,12846,18604,19016,20682,22417,26874,320204	Agt,Apoc1,Comt,Pdk2,Pparg,Sox9,Wnt4,Abcd2,Etfbkmt
10_Member	GO Biological Processes	GO:0019217	regulation of fatty acid metabolic process	-2.36739	-0.70053	7/102	11606,11812,18604,19016,20682,26874,320204	Agt,Apoc1,Pdk2,Pparg,Sox9,Abcd2,Etfbkmt
10_Member	GO Biological Processes	GO:0016042	lipid catabolic process	-2.19929	-0.579293	14/328	11539,11812,15483,16846,16890,23945,26874,56794,71660,74055,103968,230379,235674,320204	Adora1,Apoc1,Hsd11b1,Lep,Lipe,Mgll,Abcd2,Hacl1,Rarres2,Plce1,Plin1,Acer2,Acaa1b,Etfbkmt
10_Member	GO Biological Processes	GO:0046320	regulation of fatty acid oxidation	-2.05783	-0.480176	4/41	19016,20682,26874,320204	Pparg,Sox9,Abcd2,Etfbkmt
11_Summary	GO Biological Processes	GO:0120031	plasma membrane bounded cell projection assembly	-5.71019	-2.80859	29/548	11826,12554,14265,15223,16403,16776,17152,21689,22092,66722,68097,68743,74055,74354,75050,76670,108897,193385,195208,207607,212190,212517,226251,242253,244653,259300,319713,381738,100048534,17761,237930,13411,13518,16564,67344,75563,240641,327954,381917,382113,668303,12562,12955,21335,66977,68339,108907,226751,234094,268697,320165,329366,330938	Aqp1,Cdh13,Fmr1,Foxj1,Itga6,Lama5,Mak,Tekt1,Rsph1,Spag16,Dynll2,Anln,Plce1,Lrguk,Kif27,Cfap70,Aif1l,Ripor2,Dcdc2a,Ccdc40,Ubxn10,Cfap44,Ablim1,Dnai3,Hydin,Ehd2,Ablim3,Drc1,Cfap43,Map7,Ttll6,Dnah11,Dst,Kif21a,Dynlt5,Dnali1,Kif20b,Dnah2,Dnah3,Slc22a14,Kif26a,Cdh5,Cryab,Tacc3,Nuf2,Ccdc88c,Nusap1,Cdc42bpa,Arhgef10,Ccnb1,Tacc1,Ccdc187,Dixdc1
11_Member	GO Biological Processes	GO:0120031	plasma membrane bounded cell projection assembly	-5.71019	-2.80859	29/548	11826,12554,14265,15223,16403,16776,17152,21689,22092,66722,68097,68743,74055,74354,75050,76670,108897,193385,195208,207607,212190,212517,226251,242253,244653,259300,319713,381738,100048534	Aqp1,Cdh13,Fmr1,Foxj1,Itga6,Lama5,Mak,Tekt1,Rsph1,Spag16,Dynll2,Anln,Plce1,Lrguk,Kif27,Cfap70,Aif1l,Ripor2,Dcdc2a,Ccdc40,Ubxn10,Cfap44,Ablim1,Dnai3,Hydin,Ehd2,Ablim3,Drc1,Cfap43
11_Member	GO Biological Processes	GO:0030031	cell projection assembly	-5.47994	-2.67525	29/563	11826,12554,14265,15223,16403,16776,17152,21689,22092,66722,68097,68743,74055,74354,75050,76670,108897,193385,195208,207607,212190,212517,226251,242253,244653,259300,319713,381738,100048534	Aqp1,Cdh13,Fmr1,Foxj1,Itga6,Lama5,Mak,Tekt1,Rsph1,Spag16,Dynll2,Anln,Plce1,Lrguk,Kif27,Cfap70,Aif1l,Ripor2,Dcdc2a,Ccdc40,Ubxn10,Cfap44,Ablim1,Dnai3,Hydin,Ehd2,Ablim3,Drc1,Cfap43
11_Member	GO Biological Processes	GO:0001578	microtubule bundle formation	-5.33962	-2.60188	12/119	15223,17761,22092,66722,74354,207607,212517,237930,242253,244653,381738,100048534	Foxj1,Map7,Rsph1,Spag16,Lrguk,Ccdc40,Cfap44,Ttll6,Dnai3,Hydin,Drc1,Cfap43
11_Member	GO Biological Processes	GO:0060271	cilium assembly	-5.23154	-2.52833	21/343	15223,16776,17152,21689,22092,66722,68097,74354,75050,76670,195208,207607,212190,212517,226251,242253,244653,259300,319713,381738,100048534	Foxj1,Lama5,Mak,Tekt1,Rsph1,Spag16,Dynll2,Lrguk,Kif27,Cfap70,Dcdc2a,Ccdc40,Ubxn10,Cfap44,Ablim1,Dnai3,Hydin,Ehd2,Ablim3,Drc1,Cfap43
11_Member	GO Biological Processes	GO:0035082	axoneme assembly	-5.09535	-2.46531	10/86	15223,22092,66722,74354,207607,212517,242253,244653,381738,100048534	Foxj1,Rsph1,Spag16,Lrguk,Ccdc40,Cfap44,Dnai3,Hydin,Drc1,Cfap43
11_Member	GO Biological Processes	GO:0007018	microtubule-based movement	-4.94562	-2.37139	23/416	13411,13518,14265,16564,17152,21689,66722,67344,75050,75563,76670,207607,212517,237930,240641,242253,244653,327954,381738,381917,382113,668303,100048534	Dnah11,Dst,Fmr1,Kif21a,Mak,Tekt1,Spag16,Dynlt5,Kif27,Dnali1,Cfap70,Ccdc40,Cfap44,Ttll6,Kif20b,Dnai3,Hydin,Dnah2,Drc1,Dnah3,Slc22a14,Kif26a,Cfap43
11_Member	GO Biological Processes	GO:0044782	cilium organization	-4.62989	-2.11893	21/376	15223,16776,17152,21689,22092,66722,68097,74354,75050,76670,195208,207607,212190,212517,226251,242253,244653,259300,319713,381738,100048534	Foxj1,Lama5,Mak,Tekt1,Rsph1,Spag16,Dynll2,Lrguk,Kif27,Cfap70,Dcdc2a,Ccdc40,Ubxn10,Cfap44,Ablim1,Dnai3,Hydin,Ehd2,Ablim3,Drc1,Cfap43
11_Member	GO Biological Processes	GO:0003341	cilium movement	-4.22676	-1.88255	14/203	13411,21689,66722,75050,75563,76670,207607,212517,237930,242253,244653,381738,382113,100048534	Dnah11,Tekt1,Spag16,Kif27,Dnali1,Cfap70,Ccdc40,Cfap44,Ttll6,Dnai3,Hydin,Drc1,Slc22a14,Cfap43
11_Member	GO Biological Processes	GO:0000226	microtubule cytoskeleton organization	-3.50533	-1.40537	26/620	12562,12955,13518,15223,17761,21335,22092,66722,66977,68339,74354,108907,193385,207607,212517,226751,234094,237930,242253,244653,268697,320165,329366,330938,381738,100048534	Cdh5,Cryab,Dst,Foxj1,Map7,Tacc3,Rsph1,Spag16,Nuf2,Ccdc88c,Lrguk,Nusap1,Ripor2,Ccdc40,Cfap44,Cdc42bpa,Arhgef10,Ttll6,Dnai3,Hydin,Ccnb1,Tacc1,Ccdc187,Dixdc1,Drc1,Cfap43
11_Member	GO Biological Processes	GO:0003352	regulation of cilium movement	-2.94727	-1.03382	5/40	13411,207607,237930,381738,100048534	Dnah11,Ccdc40,Ttll6,Drc1,Cfap43
11_Member	GO Biological Processes	GO:0001539	cilium or flagellum-dependent cell motility	-2.93447	-1.03288	10/156	13411,21689,66722,207607,212517,242253,327954,381738,382113,100048534	Dnah11,Tekt1,Spag16,Ccdc40,Cfap44,Dnai3,Dnah2,Drc1,Slc22a14,Cfap43
11_Member	GO Biological Processes	GO:0060285	cilium-dependent cell motility	-2.93447	-1.03288	10/156	13411,21689,66722,207607,212517,242253,327954,381738,382113,100048534	Dnah11,Tekt1,Spag16,Ccdc40,Cfap44,Dnai3,Dnah2,Drc1,Slc22a14,Cfap43
11_Member	GO Biological Processes	GO:0003351	epithelial cilium movement involved in extracellular fluid movement	-2.80322	-0.962319	5/43	13411,66722,75050,207607,100048534	Dnah11,Spag16,Kif27,Ccdc40,Cfap43
11_Member	GO Biological Processes	GO:0006858	extracellular transport	-2.67083	-0.884566	5/46	13411,66722,75050,207607,100048534	Dnah11,Spag16,Kif27,Ccdc40,Cfap43
11_Member	GO Biological Processes	GO:0003356	regulation of cilium beat frequency	-2.44226	-0.748168	3/16	13411,207607,100048534	Dnah11,Ccdc40,Cfap43
11_Member	GO Biological Processes	GO:0060632	regulation of microtubule-based movement	-2.23089	-0.596471	5/58	13411,207607,237930,381738,100048534	Dnah11,Ccdc40,Ttll6,Drc1,Cfap43
11_Member	GO Biological Processes	GO:0044458	motile cilium assembly	-2.19943	-0.579293	5/59	15223,66722,207607,212517,100048534	Foxj1,Spag16,Ccdc40,Cfap44,Cfap43
11_Member	GO Biological Processes	GO:0060294	cilium movement involved in cell motility	-2.01409	-0.45409	8/148	13411,21689,66722,207607,212517,242253,382113,100048534	Dnah11,Tekt1,Spag16,Ccdc40,Cfap44,Dnai3,Slc22a14,Cfap43
12_Summary	GO Biological Processes	GO:0001667	ameboidal-type cell migration	-5.44825	-2.65781	25/445	11606,11826,11947,12554,12562,12927,16400,16480,16776,16973,18613,19016,20682,20855,21961,54485,66214,68465,68743,69601,100169,218877,240185,269275,269608	Agt,Aqp1,Atp5b,Cdh13,Cdh5,Bcar1,Itga3,Jup,Lama5,Lrp5,Pecam1,Pparg,Sox9,Stc1,Tns1,Dll4,Rgcc,Adipor2,Anln,Dab2ip,Phactr4,Sema3g,Jcad,Acvr1c,Plekhg5
12_Member	GO Biological Processes	GO:0001667	ameboidal-type cell migration	-5.44825	-2.65781	25/445	11606,11826,11947,12554,12562,12927,16400,16480,16776,16973,18613,19016,20682,20855,21961,54485,66214,68465,68743,69601,100169,218877,240185,269275,269608	Agt,Aqp1,Atp5b,Cdh13,Cdh5,Bcar1,Itga3,Jup,Lama5,Lrp5,Pecam1,Pparg,Sox9,Stc1,Tns1,Dll4,Rgcc,Adipor2,Anln,Dab2ip,Phactr4,Sema3g,Jcad,Acvr1c,Plekhg5
12_Member	GO Biological Processes	GO:0010631	epithelial cell migration	-4.33928	-1.94798	18/306	11606,11826,11947,12554,12562,12927,16400,16480,18613,19016,20682,20855,54485,66214,68743,69601,240185,269608	Agt,Aqp1,Atp5b,Cdh13,Cdh5,Bcar1,Itga3,Jup,Pecam1,Pparg,Sox9,Stc1,Dll4,Rgcc,Anln,Dab2ip,Jcad,Plekhg5
12_Member	GO Biological Processes	GO:0090132	epithelium migration	-4.30259	-1.93207	18/308	11606,11826,11947,12554,12562,12927,16400,16480,18613,19016,20682,20855,54485,66214,68743,69601,240185,269608	Agt,Aqp1,Atp5b,Cdh13,Cdh5,Bcar1,Itga3,Jup,Pecam1,Pparg,Sox9,Stc1,Dll4,Rgcc,Anln,Dab2ip,Jcad,Plekhg5
12_Member	GO Biological Processes	GO:0090130	tissue migration	-4.26625	-1.90873	18/310	11606,11826,11947,12554,12562,12927,16400,16480,18613,19016,20682,20855,54485,66214,68743,69601,240185,269608	Agt,Aqp1,Atp5b,Cdh13,Cdh5,Bcar1,Itga3,Jup,Pecam1,Pparg,Sox9,Stc1,Dll4,Rgcc,Anln,Dab2ip,Jcad,Plekhg5
12_Member	GO Biological Processes	GO:0043542	endothelial cell migration	-3.8336	-1.6247	14/221	11606,11947,12554,12562,12927,16480,18613,19016,20855,54485,66214,69601,240185,269608	Agt,Atp5b,Cdh13,Cdh5,Bcar1,Jup,Pecam1,Pparg,Stc1,Dll4,Rgcc,Dab2ip,Jcad,Plekhg5
12_Member	GO Biological Processes	GO:0010596	negative regulation of endothelial cell migration	-3.1184	-1.15257	6/55	16480,19016,20855,54485,66214,69601	Jup,Pparg,Stc1,Dll4,Rgcc,Dab2ip
12_Member	GO Biological Processes	GO:0010632	regulation of epithelial cell migration	-2.94336	-1.03382	13/241	11606,11826,11947,12927,16400,16480,19016,20682,20855,54485,66214,69601,240185	Agt,Aqp1,Atp5b,Bcar1,Itga3,Jup,Pparg,Sox9,Stc1,Dll4,Rgcc,Dab2ip,Jcad
12_Member	GO Biological Processes	GO:0010594	regulation of endothelial cell migration	-2.58291	-0.833861	10/174	11606,11947,12927,16480,19016,20855,54485,66214,69601,240185	Agt,Atp5b,Bcar1,Jup,Pparg,Stc1,Dll4,Rgcc,Dab2ip,Jcad
12_Member	GO Biological Processes	GO:0010633	negative regulation of epithelial cell migration	-2.50951	-0.792367	6/72	16480,19016,20855,54485,66214,69601	Jup,Pparg,Stc1,Dll4,Rgcc,Dab2ip
12_Member	GO Biological Processes	GO:0043537	negative regulation of blood vessel endothelial cell migration	-2.30384	-0.648371	4/35	16480,19016,54485,66214	Jup,Pparg,Dll4,Rgcc
12_Member	GO Biological Processes	GO:0043534	blood vessel endothelial cell migration	-2.06709	-0.487713	7/116	11947,12562,16480,19016,54485,66214,240185	Atp5b,Cdh5,Jup,Pparg,Dll4,Rgcc,Jcad
13_Summary	GO Biological Processes	GO:0007266	Rho protein signal transduction	-5.40363	-2.62726	13/138	11607,12554,14766,16400,16456,18613,50768,69903,100169,110596,193385,234094,269608,11517,19395,24066,27387,68339,69601,74055,223864,226751	Agtr1a,Cdh13,Adgrg1,Itga3,F11r,Pecam1,Dlc1,Rasip1,Phactr4,Arhgef28,Ripor2,Arhgef10,Plekhg5,Adcyap1r1,Rasgrp2,Spry4,Sh2d3c,Ccdc88c,Dab2ip,Plce1,Rapgef3,Cdc42bpa
13_Member	GO Biological Processes	GO:0007266	Rho protein signal transduction	-5.40363	-2.62726	13/138	11607,12554,14766,16400,16456,18613,50768,69903,100169,110596,193385,234094,269608	Agtr1a,Cdh13,Adgrg1,Itga3,F11r,Pecam1,Dlc1,Rasip1,Phactr4,Arhgef28,Ripor2,Arhgef10,Plekhg5
13_Member	GO Biological Processes	GO:0007264	small GTPase mediated signal transduction	-4.32328	-1.94201	22/425	11517,11607,12554,14766,16400,16456,18613,19395,24066,27387,50768,68339,69601,69903,74055,100169,110596,193385,223864,226751,234094,269608	Adcyap1r1,Agtr1a,Cdh13,Adgrg1,Itga3,F11r,Pecam1,Rasgrp2,Spry4,Sh2d3c,Dlc1,Ccdc88c,Dab2ip,Rasip1,Plce1,Phactr4,Arhgef28,Ripor2,Rapgef3,Cdc42bpa,Arhgef10,Plekhg5
13_Member	GO Biological Processes	GO:0007265	Ras protein signal transduction	-3.44526	-1.36211	17/330	11607,12554,14766,16400,16456,18613,24066,50768,69601,69903,74055,100169,110596,193385,223864,234094,269608	Agtr1a,Cdh13,Adgrg1,Itga3,F11r,Pecam1,Spry4,Dlc1,Dab2ip,Rasip1,Plce1,Phactr4,Arhgef28,Ripor2,Rapgef3,Arhgef10,Plekhg5
13_Member	GO Biological Processes	GO:0035023	regulation of Rho protein signal transduction	-3.33516	-1.2914	8/91	14766,16400,16456,50768,69903,110596,193385,234094	Adgrg1,Itga3,F11r,Dlc1,Rasip1,Arhgef28,Ripor2,Arhgef10
13_Member	GO Biological Processes	GO:0046580	negative regulation of Ras protein signal transduction	-3.1184	-1.15257	6/55	16400,24066,50768,69601,69903,193385	Itga3,Spry4,Dlc1,Dab2ip,Rasip1,Ripor2
13_Member	GO Biological Processes	GO:0051056	regulation of small GTPase mediated signal transduction	-3.07731	-1.12539	13/233	11517,14766,16400,16456,24066,50768,69601,69903,74055,110596,193385,226751,234094	Adcyap1r1,Adgrg1,Itga3,F11r,Spry4,Dlc1,Dab2ip,Rasip1,Plce1,Arhgef28,Ripor2,Cdc42bpa,Arhgef10
13_Member	GO Biological Processes	GO:0035024	negative regulation of Rho protein signal transduction	-2.8529	-0.991046	4/25	16400,50768,69903,193385	Itga3,Dlc1,Rasip1,Ripor2
13_Member	GO Biological Processes	GO:0051058	negative regulation of small GTPase mediated signal transduction	-2.84256	-0.987261	6/62	16400,24066,50768,69601,69903,193385	Itga3,Spry4,Dlc1,Dab2ip,Rasip1,Ripor2
13_Member	GO Biological Processes	GO:0046578	regulation of Ras protein signal transduction	-2.63833	-0.868026	11/200	14766,16400,16456,24066,50768,69601,69903,74055,110596,193385,234094	Adgrg1,Itga3,F11r,Spry4,Dlc1,Dab2ip,Rasip1,Plce1,Arhgef28,Ripor2,Arhgef10
14_Summary	GO Biological Processes	GO:0030036	actin cytoskeleton organization	-5.39055	-2.62726	34/728	11826,12927,13052,15223,16456,18484,18613,19736,20377,20741,20742,21872,22417,27428,29816,29856,50768,50876,66214,68743,69524,71960,77569,100169,108897,109042,110380,223864,226751,234094,242253,259300,319713,330938,11539,16480,20855,12562,12955,15530,13518,21335,193385,16998,17385,68339,16403,18212,19395,69601,69903,214137,11517,11606,11607,19016,68453,68943,114249,230379,269275,12741,14265,20682…	Aqp1,Bcar1,Cxadr,Foxj1,F11r,Pam,Pecam1,Rgs4,Sfrp1,Sptb,Sptbn1,Tjp1,Wnt4,Shroom3,Hip1r,Smtn,Dlc1,Tmod2,Rgcc,Anln,Esam,Myh14,Limch1,Phactr4,Aif1l,Cavin3,Shroom2,Rapgef3,Cdc42bpa,Arhgef10,Dnai3,Ehd2,Ablim3,Dixdc1,Adora1,Jup,Stc1,Cdh5,Cryab,Hspg2,Dst,Tacc3,Ripor2,Ltbp3,Mmp11,Ccdc88c,Itga6,Ntrk2,Rasgrp2,Dab2ip,Rasip1,Arhgap29,Adcyap1r1,Agt,Agtr1a,Pparg,Gpihbp1,Pink1,Npnt,Acer2,Acvr1c,Cldn5,Fmr1,Sox9,P…
14_Member	GO Biological Processes	GO:0030036	actin cytoskeleton organization	-5.39055	-2.62726	34/728	11826,12927,13052,15223,16456,18484,18613,19736,20377,20741,20742,21872,22417,27428,29816,29856,50768,50876,66214,68743,69524,71960,77569,100169,108897,109042,110380,223864,226751,234094,242253,259300,319713,330938	Aqp1,Bcar1,Cxadr,Foxj1,F11r,Pam,Pecam1,Rgs4,Sfrp1,Sptb,Sptbn1,Tjp1,Wnt4,Shroom3,Hip1r,Smtn,Dlc1,Tmod2,Rgcc,Anln,Esam,Myh14,Limch1,Phactr4,Aif1l,Cavin3,Shroom2,Rapgef3,Cdc42bpa,Arhgef10,Dnai3,Ehd2,Ablim3,Dixdc1
14_Member	GO Biological Processes	GO:0032970	regulation of actin filament-based process	-4.46205	-2.03151	22/416	11539,16456,16480,18484,18613,19736,20741,20742,20855,21872,22417,29816,50768,50876,66214,69524,77569,110380,223864,234094,242253,330938	Adora1,F11r,Jup,Pam,Pecam1,Rgs4,Sptb,Sptbn1,Stc1,Tjp1,Wnt4,Hip1r,Dlc1,Tmod2,Rgcc,Esam,Limch1,Shroom2,Rapgef3,Arhgef10,Dnai3,Dixdc1
14_Member	GO Biological Processes	GO:0110053	regulation of actin filament organization	-4.30006	-1.93207	17/280	16456,18613,19736,20741,20742,21872,22417,29816,50768,50876,66214,69524,77569,110380,223864,234094,242253	F11r,Pecam1,Rgs4,Sptb,Sptbn1,Tjp1,Wnt4,Hip1r,Dlc1,Tmod2,Rgcc,Esam,Limch1,Shroom2,Rapgef3,Arhgef10,Dnai3
14_Member	GO Biological Processes	GO:1902903	regulation of supramolecular fiber organization	-3.94203	-1.70944	20/389	12562,12955,15530,16456,18613,19736,20741,20742,21872,22417,29816,50768,50876,66214,69524,77569,110380,223864,234094,242253	Cdh5,Cryab,Hspg2,F11r,Pecam1,Rgs4,Sptb,Sptbn1,Tjp1,Wnt4,Hip1r,Dlc1,Tmod2,Rgcc,Esam,Limch1,Shroom2,Rapgef3,Arhgef10,Dnai3
14_Member	GO Biological Processes	GO:0032956	regulation of actin cytoskeleton organization	-3.78154	-1.58609	19/369	16456,18484,18613,19736,20741,20742,21872,22417,29816,50768,50876,66214,69524,77569,110380,223864,234094,242253,330938	F11r,Pam,Pecam1,Rgs4,Sptb,Sptbn1,Tjp1,Wnt4,Hip1r,Dlc1,Tmod2,Rgcc,Esam,Limch1,Shroom2,Rapgef3,Arhgef10,Dnai3,Dixdc1
14_Member	GO Biological Processes	GO:0051493	regulation of cytoskeleton organization	-3.22279	-1.2089	23/543	12562,13518,16456,18484,18613,19736,20741,20742,21335,21872,22417,29816,50768,50876,66214,69524,77569,110380,193385,223864,234094,242253,330938	Cdh5,Dst,F11r,Pam,Pecam1,Rgs4,Sptb,Sptbn1,Tacc3,Tjp1,Wnt4,Hip1r,Dlc1,Tmod2,Rgcc,Esam,Limch1,Shroom2,Ripor2,Rapgef3,Arhgef10,Dnai3,Dixdc1
14_Member	GO Biological Processes	GO:0051492	regulation of stress fiber assembly	-3.11984	-1.15257	8/98	16456,21872,22417,50768,66214,77569,223864,234094	F11r,Tjp1,Wnt4,Dlc1,Rgcc,Limch1,Rapgef3,Arhgef10
14_Member	GO Biological Processes	GO:0007015	actin filament organization	-3.06761	-1.12433	20/455	12927,16456,18613,19736,20741,20742,21872,22417,27428,29816,50768,50876,66214,69524,77569,108897,110380,223864,234094,242253	Bcar1,F11r,Pecam1,Rgs4,Sptb,Sptbn1,Tjp1,Wnt4,Shroom3,Hip1r,Dlc1,Tmod2,Rgcc,Esam,Limch1,Aif1l,Shroom2,Rapgef3,Arhgef10,Dnai3
14_Member	GO Biological Processes	GO:0031032	actomyosin structure organization	-2.97143	-1.04485	12/210	16456,21872,22417,50768,50876,66214,68743,71960,77569,223864,226751,234094	F11r,Tjp1,Wnt4,Dlc1,Tmod2,Rgcc,Anln,Myh14,Limch1,Rapgef3,Cdc42bpa,Arhgef10
14_Member	GO Biological Processes	GO:0097435	supramolecular fiber organization	-2.89165	-1.01296	28/756	12562,12927,12955,13518,15530,16456,16998,17385,18613,19736,20741,20742,21335,21872,22417,27428,29816,50768,50876,66214,68339,69524,77569,108897,110380,223864,234094,242253	Cdh5,Bcar1,Cryab,Dst,Hspg2,F11r,Ltbp3,Mmp11,Pecam1,Rgs4,Sptb,Sptbn1,Tacc3,Tjp1,Wnt4,Shroom3,Hip1r,Dlc1,Tmod2,Rgcc,Ccdc88c,Esam,Limch1,Aif1l,Shroom2,Rapgef3,Arhgef10,Dnai3
14_Member	GO Biological Processes	GO:0110020	regulation of actomyosin structure organization	-2.79362	-0.954293	8/110	16456,21872,22417,50768,66214,77569,223864,234094	F11r,Tjp1,Wnt4,Dlc1,Rgcc,Limch1,Rapgef3,Arhgef10
14_Member	GO Biological Processes	GO:0032231	regulation of actin filament bundle assembly	-2.69518	-0.902294	8/114	16456,21872,22417,50768,66214,77569,223864,234094	F11r,Tjp1,Wnt4,Dlc1,Rgcc,Limch1,Rapgef3,Arhgef10
14_Member	GO Biological Processes	GO:0030038	contractile actin filament bundle assembly	-2.64768	-0.872376	8/116	16456,21872,22417,50768,66214,77569,223864,234094	F11r,Tjp1,Wnt4,Dlc1,Rgcc,Limch1,Rapgef3,Arhgef10
14_Member	GO Biological Processes	GO:0043149	stress fiber assembly	-2.64768	-0.872376	8/116	16456,21872,22417,50768,66214,77569,223864,234094	F11r,Tjp1,Wnt4,Dlc1,Rgcc,Limch1,Rapgef3,Arhgef10
14_Member	GO Biological Processes	GO:0051017	actin filament bundle assembly	-2.56491	-0.822179	10/175	16456,21872,22417,50768,66214,77569,108897,110380,223864,234094	F11r,Tjp1,Wnt4,Dlc1,Rgcc,Limch1,Aif1l,Shroom2,Rapgef3,Arhgef10
14_Member	GO Biological Processes	GO:0061572	actin filament bundle organization	-2.51178	-0.792367	10/178	16456,21872,22417,50768,66214,77569,108897,110380,223864,234094	F11r,Tjp1,Wnt4,Dlc1,Rgcc,Limch1,Aif1l,Shroom2,Rapgef3,Arhgef10
14_Member	GO Biological Processes	GO:0051496	positive regulation of stress fiber assembly	-2.23089	-0.596471	5/58	22417,66214,77569,223864,234094	Wnt4,Rgcc,Limch1,Rapgef3,Arhgef10
14_Member	GO Biological Processes	GO:0043087	regulation of GTPase activity	-2.22187	-0.595204	14/326	15223,16403,16456,18212,18613,19395,19736,22417,69601,69903,193385,214137,223864,234094	Foxj1,Itga6,F11r,Ntrk2,Pecam1,Rasgrp2,Rgs4,Wnt4,Dab2ip,Rasip1,Ripor2,Arhgap29,Rapgef3,Arhgef10
14_Member	GO Biological Processes	GO:0051345	positive regulation of hydrolase activity	-2.18187	-0.563764	20/544	11517,11606,11607,15223,16403,16456,19016,19395,19736,22417,29816,50768,68453,68943,114249,214137,223864,230379,234094,269275	Adcyap1r1,Agt,Agtr1a,Foxj1,Itga6,F11r,Pparg,Rasgrp2,Rgs4,Wnt4,Hip1r,Dlc1,Gpihbp1,Pink1,Npnt,Arhgap29,Rapgef3,Acer2,Arhgef10,Acvr1c
14_Member	GO Biological Processes	GO:0044089	positive regulation of cellular component biogenesis	-2.11522	-0.520053	20/552	11606,11826,12562,12741,14265,18212,20682,22417,29816,66214,68743,69601,69903,74055,77569,193385,223864,234094,242253,574437	Agt,Aqp1,Cdh5,Cldn5,Fmr1,Ntrk2,Sox9,Wnt4,Hip1r,Rgcc,Anln,Dab2ip,Rasip1,Plce1,Limch1,Ripor2,Rapgef3,Arhgef10,Dnai3,Xlr3b
15_Summary	GO Biological Processes	GO:0048871	multicellular organismal homeostasis	-5.17004	-2.49029	28/553	11304,11512,11539,11668,11770,11826,11832,12741,13052,14373,16846,16998,17063,17152,18162,19016,19126,19662,20249,20682,21872,22095,23794,30878,56506,68465,107221,239126	Abca4,Adcy6,Adora1,Aldh1a1,Fabp4,Aqp1,Aqp7,Cldn5,Cxadr,G0s2,Lep,Ltbp3,Muc13,Mak,Npr3,Pparg,Prom1,Rbp4,Scd1,Sox9,Tjp1,Tshr,Adamts5,Apln,Cib2,Adipor2,Ffar4,C1qtnf9
15_Member	GO Biological Processes	GO:0048871	multicellular organismal homeostasis	-5.17004	-2.49029	28/553	11304,11512,11539,11668,11770,11826,11832,12741,13052,14373,16846,16998,17063,17152,18162,19016,19126,19662,20249,20682,21872,22095,23794,30878,56506,68465,107221,239126	Abca4,Adcy6,Adora1,Aldh1a1,Fabp4,Aqp1,Aqp7,Cldn5,Cxadr,G0s2,Lep,Ltbp3,Muc13,Mak,Npr3,Pparg,Prom1,Rbp4,Scd1,Sox9,Tjp1,Tshr,Adamts5,Apln,Cib2,Adipor2,Ffar4,C1qtnf9
15_Member	GO Biological Processes	GO:0001659	temperature homeostasis	-3.97735	-1.73297	13/188	11539,11668,11770,14373,16846,18162,19016,20249,22095,23794,30878,68465,107221	Adora1,Aldh1a1,Fabp4,G0s2,Lep,Npr3,Pparg,Scd1,Tshr,Adamts5,Apln,Adipor2,Ffar4
15_Member	GO Biological Processes	GO:0106106	cold-induced thermogenesis	-3.74928	-1.56784	11/147	11668,11770,14373,16846,18162,19016,20249,22095,23794,68465,107221	Aldh1a1,Fabp4,G0s2,Lep,Npr3,Pparg,Scd1,Tshr,Adamts5,Adipor2,Ffar4
15_Member	GO Biological Processes	GO:1990845	adaptive thermogenesis	-3.38424	-1.33684	11/162	11668,11770,14373,16846,18162,19016,20249,22095,23794,68465,107221	Aldh1a1,Fabp4,G0s2,Lep,Npr3,Pparg,Scd1,Tshr,Adamts5,Adipor2,Ffar4
15_Member	GO Biological Processes	GO:0120161	regulation of cold-induced thermogenesis	-3.17853	-1.18228	10/145	11668,11770,14373,16846,18162,20249,22095,23794,68465,107221	Aldh1a1,Fabp4,G0s2,Lep,Npr3,Scd1,Tshr,Adamts5,Adipor2,Ffar4
15_Member	GO Biological Processes	GO:0050872	white fat cell differentiation	-3.15065	-1.16914	4/21	11770,19016,20249,107221	Fabp4,Pparg,Scd1,Ffar4
15_Member	GO Biological Processes	GO:0120162	positive regulation of cold-induced thermogenesis	-2.48848	-0.77722	7/97	11770,14373,16846,20249,22095,68465,107221	Fabp4,G0s2,Lep,Scd1,Tshr,Adipor2,Ffar4
16_Summary	GO Biological Processes	GO:0090288	negative regulation of cellular response to growth factor stimulus	-5.14305	-2.48281	11/104	11606,12509,19016,20377,22057,22417,24066,30878,50766,69601,78558,11539,11540,11607,11770,12428,12580,14366,14456,14600,16846,16973,19088,24056,66214,67468,68861,69903,74055,76527,97998,230126,239126,268697,11754,11812,11826,12955,16456,18162,18613,20716,20733,57875,66612,210762,320204,380921,100502698,18212,16009,56312,228852,117198,230379,13052,19662,19736,68465,218877,240514,19272,20682,54485,…	Agt,Cd59a,Pparg,Sfrp1,Tob1,Wnt4,Spry4,Apln,Crim1,Dab2ip,Htra3,Adora1,Adora2a,Agtr1a,Fabp4,Ccna2,Cdkn2c,Fzd4,Gas6,Ghr,Lep,Lrp5,Prkar2b,Sh3bp5,Rgcc,Mmd,Dipk2a,Rasip1,Plce1,Il34,Deptor,Shb,C1qtnf9,Ccnb1,Aoc3,Apoc1,Aqp1,Cryab,F11r,Npr3,Pecam1,Serpina3n,Spint2,Angptl4,Ormdl3,Ppp1r36,Etfbkmt,Dgkh,Rubcn,Ntrk2,Igfbp3,Nupr1,Ppp1r16b,Ivns1abp,Acer2,Cxadr,Rbp4,Rgs4,Adipor2,Sema3g,Ccdc85b,Ptprk,Sox9,Dll4,Aqp…
16_Member	GO Biological Processes	GO:0090288	negative regulation of cellular response to growth factor stimulus	-5.14305	-2.48281	11/104	11606,12509,19016,20377,22057,22417,24066,30878,50766,69601,78558	Agt,Cd59a,Pparg,Sfrp1,Tob1,Wnt4,Spry4,Apln,Crim1,Dab2ip,Htra3
16_Member	GO Biological Processes	GO:0045859	regulation of protein kinase activity	-4.53896	-2.07007	28/599	11539,11540,11606,11607,11770,12428,12580,14366,14456,14600,16846,16973,19016,19088,20377,24056,24066,66214,67468,68861,69601,69903,74055,76527,97998,230126,239126,268697	Adora1,Adora2a,Agt,Agtr1a,Fabp4,Ccna2,Cdkn2c,Fzd4,Gas6,Ghr,Lep,Lrp5,Pparg,Prkar2b,Sfrp1,Sh3bp5,Spry4,Rgcc,Mmd,Dipk2a,Dab2ip,Rasip1,Plce1,Il34,Deptor,Shb,C1qtnf9,Ccnb1
16_Member	GO Biological Processes	GO:0043086	negative regulation of catalytic activity	-4.45095	-2.02648	30/672	11540,11606,11754,11770,11812,11826,12580,12955,14456,16456,16973,18162,18613,19016,19088,20377,20716,20733,24056,24066,57875,66612,69601,69903,97998,210762,230126,320204,380921,100502698	Adora2a,Agt,Aoc3,Fabp4,Apoc1,Aqp1,Cdkn2c,Cryab,Gas6,F11r,Lrp5,Npr3,Pecam1,Pparg,Prkar2b,Sfrp1,Serpina3n,Spint2,Sh3bp5,Spry4,Angptl4,Ormdl3,Dab2ip,Rasip1,Deptor,Ppp1r36,Shb,Etfbkmt,Dgkh,Rubcn
16_Member	GO Biological Processes	GO:0033673	negative regulation of kinase activity	-4.27389	-1.91116	15/227	11540,11606,11770,12580,16973,19016,19088,20377,24056,24066,69601,69903,97998,230126,100502698	Adora2a,Agt,Fabp4,Cdkn2c,Lrp5,Pparg,Prkar2b,Sfrp1,Sh3bp5,Spry4,Dab2ip,Rasip1,Deptor,Shb,Rubcn
16_Member	GO Biological Processes	GO:0006469	negative regulation of protein kinase activity	-4.20366	-1.87125	14/204	11540,11606,11770,12580,16973,19016,19088,20377,24056,24066,69601,69903,97998,230126	Adora2a,Agt,Fabp4,Cdkn2c,Lrp5,Pparg,Prkar2b,Sfrp1,Sh3bp5,Spry4,Dab2ip,Rasip1,Deptor,Shb
16_Member	GO Biological Processes	GO:0051348	negative regulation of transferase activity	-4.14988	-1.84579	16/260	11540,11606,11770,12580,16973,19016,19088,20377,24056,24066,66612,69601,69903,97998,230126,100502698	Adora2a,Agt,Fabp4,Cdkn2c,Lrp5,Pparg,Prkar2b,Sfrp1,Sh3bp5,Spry4,Ormdl3,Dab2ip,Rasip1,Deptor,Shb,Rubcn
16_Member	GO Biological Processes	GO:0043549	regulation of kinase activity	-4.0741	-1.79229	30/705	11539,11540,11606,11607,11770,12428,12580,14366,14456,14600,16846,16973,18212,19016,19088,20377,24056,24066,66214,67468,68861,69601,69903,74055,76527,97998,230126,239126,268697,100502698	Adora1,Adora2a,Agt,Agtr1a,Fabp4,Ccna2,Cdkn2c,Fzd4,Gas6,Ghr,Lep,Lrp5,Ntrk2,Pparg,Prkar2b,Sfrp1,Sh3bp5,Spry4,Rgcc,Mmd,Dipk2a,Dab2ip,Rasip1,Plce1,Il34,Deptor,Shb,C1qtnf9,Ccnb1,Rubcn
16_Member	GO Biological Processes	GO:0010563	negative regulation of phosphorus metabolic process	-3.90576	-1.68086	22/454	11540,11606,11770,11812,12580,16009,16973,18613,19016,19088,20377,24056,24066,56312,69601,69903,97998,210762,228852,230126,268697,100502698	Adora2a,Agt,Fabp4,Apoc1,Cdkn2c,Igfbp3,Lrp5,Pecam1,Pparg,Prkar2b,Sfrp1,Sh3bp5,Spry4,Nupr1,Dab2ip,Rasip1,Deptor,Ppp1r36,Ppp1r16b,Shb,Ccnb1,Rubcn
16_Member	GO Biological Processes	GO:0045936	negative regulation of phosphate metabolic process	-3.90576	-1.68086	22/454	11540,11606,11770,11812,12580,16009,16973,18613,19016,19088,20377,24056,24066,56312,69601,69903,97998,210762,228852,230126,268697,100502698	Adora2a,Agt,Fabp4,Apoc1,Cdkn2c,Igfbp3,Lrp5,Pecam1,Pparg,Prkar2b,Sfrp1,Sh3bp5,Spry4,Nupr1,Dab2ip,Rasip1,Deptor,Ppp1r36,Ppp1r16b,Shb,Ccnb1,Rubcn
16_Member	GO Biological Processes	GO:0048145	regulation of fibroblast proliferation	-3.51033	-1.4075	9/108	11606,11826,12428,14456,19016,20377,56312,69601,268697	Agt,Aqp1,Ccna2,Gas6,Pparg,Sfrp1,Nupr1,Dab2ip,Ccnb1
16_Member	GO Biological Processes	GO:0071901	negative regulation of protein serine/threonine kinase activity	-3.51033	-1.4075	9/108	11606,12580,16973,19016,19088,20377,24066,69601,69903	Agt,Cdkn2c,Lrp5,Pparg,Prkar2b,Sfrp1,Spry4,Dab2ip,Rasip1
16_Member	GO Biological Processes	GO:0048144	fibroblast proliferation	-3.42176	-1.3492	9/111	11606,11826,12428,14456,19016,20377,56312,69601,268697	Agt,Aqp1,Ccna2,Gas6,Pparg,Sfrp1,Nupr1,Dab2ip,Ccnb1
16_Member	GO Biological Processes	GO:0042326	negative regulation of phosphorylation	-3.38312	-1.33684	19/397	11540,11606,11770,12580,16009,16973,18613,19016,19088,20377,24056,24066,56312,69601,69903,97998,230126,268697,100502698	Adora2a,Agt,Fabp4,Cdkn2c,Igfbp3,Lrp5,Pecam1,Pparg,Prkar2b,Sfrp1,Sh3bp5,Spry4,Nupr1,Dab2ip,Rasip1,Deptor,Shb,Ccnb1,Rubcn
16_Member	GO Biological Processes	GO:0001933	negative regulation of protein phosphorylation	-3.1565	-1.16914	17/350	11540,11606,11770,12580,16009,16973,18613,19016,19088,20377,24056,24066,69601,69903,97998,230126,268697	Adora2a,Agt,Fabp4,Cdkn2c,Igfbp3,Lrp5,Pecam1,Pparg,Prkar2b,Sfrp1,Sh3bp5,Spry4,Dab2ip,Rasip1,Deptor,Shb,Ccnb1
16_Member	GO Biological Processes	GO:0071900	regulation of protein serine/threonine kinase activity	-3.1565	-1.16914	17/350	11606,12428,12580,14366,14600,16973,19016,19088,20377,24066,66214,68861,69601,69903,76527,239126,268697	Agt,Ccna2,Cdkn2c,Fzd4,Ghr,Lrp5,Pparg,Prkar2b,Sfrp1,Spry4,Rgcc,Dipk2a,Dab2ip,Rasip1,Il34,C1qtnf9,Ccnb1
16_Member	GO Biological Processes	GO:0031400	negative regulation of protein modification process	-2.3389	-0.677234	20/526	11540,11606,11770,12580,16009,16973,18613,19016,19088,20377,24056,24066,69601,69903,97998,117198,228852,230126,230379,268697	Adora2a,Agt,Fabp4,Cdkn2c,Igfbp3,Lrp5,Pecam1,Pparg,Prkar2b,Sfrp1,Sh3bp5,Spry4,Dab2ip,Rasip1,Deptor,Ivns1abp,Ppp1r16b,Shb,Acer2,Ccnb1
16_Member	GO Biological Processes	GO:0048147	negative regulation of fibroblast proliferation	-2.30384	-0.648371	4/35	19016,20377,56312,69601	Pparg,Sfrp1,Nupr1,Dab2ip
16_Member	GO Biological Processes	GO:0045926	negative regulation of growth	-2.1375	-0.534134	12/266	11606,12580,12955,13052,19016,19662,19736,20377,68465,69601,218877,240514	Agt,Cdkn2c,Cryab,Cxadr,Pparg,Rbp4,Rgs4,Sfrp1,Adipor2,Dab2ip,Sema3g,Ccdc85b
16_Member	GO Biological Processes	GO:0050680	negative regulation of epithelial cell proliferation	-2.13098	-0.533119	9/171	19016,19272,20377,20682,54485,56312,66214,66333,69601	Pparg,Ptprk,Sfrp1,Sox9,Dll4,Nupr1,Rgcc,Aqp11,Dab2ip
16_Member	GO Biological Processes	GO:0030308	negative regulation of cell growth	-2.12962	-0.532655	10/202	11606,12580,12955,19016,19736,20377,68465,69601,218877,240514	Agt,Cdkn2c,Cryab,Pparg,Rgs4,Sfrp1,Adipor2,Dab2ip,Sema3g,Ccdc85b
16_Member	GO Biological Processes	GO:0043407	negative regulation of MAP kinase activity	-2.10893	-0.517316	5/62	11606,19016,20377,24066,69601	Agt,Pparg,Sfrp1,Spry4,Dab2ip
17_Summary	KEGG Pathway	ko03320	PPAR signaling pathway	-5.14137	-2.48281	10/85	11770,11832,15360,17436,19016,20249,57435,57875,103968,235674,11537,11606,16846,16890,57264,110075	Fabp4,Aqp7,Hmgcs2,Me1,Pparg,Scd1,Plin4,Angptl4,Plin1,Acaa1b,Cfd,Agt,Lep,Lipe,Retn,Bmp3
17_Member	KEGG Pathway	ko03320	PPAR signaling pathway	-5.14137	-2.48281	10/85	11770,11832,15360,17436,19016,20249,57435,57875,103968,235674	Fabp4,Aqp7,Hmgcs2,Me1,Pparg,Scd1,Plin4,Angptl4,Plin1,Acaa1b
17_Member	KEGG Pathway	mmu03320	PPAR signaling pathway	-5.00526	-2.41365	10/88	11770,11832,15360,17436,19016,20249,57435,57875,103968,235674	Fabp4,Aqp7,Hmgcs2,Me1,Pparg,Scd1,Plin4,Angptl4,Plin1,Acaa1b
17_Member	WikiPathways	WP2316	PPAR signaling pathway	-4.48177	-2.03882	9/81	11770,11832,15360,17436,19016,20249,57875,103968,235674	Fabp4,Aqp7,Hmgcs2,Me1,Pparg,Scd1,Angptl4,Plin1,Acaa1b
17_Member	WikiPathways	WP447	Adipogenesis genes	-3.44915	-1.36325	10/134	11537,11606,11770,16846,16890,19016,20249,57264,103968,110075	Cfd,Agt,Fabp4,Lep,Lipe,Pparg,Scd1,Retn,Plin1,Bmp3
17_Member	GO Biological Processes	GO:0070417	cellular response to cold	-2.29155	-0.642204	3/18	16890,19016,103968	Lipe,Pparg,Plin1
18_Summary	GO Biological Processes	GO:0019216	regulation of lipid metabolic process	-5.08436	-2.46531	22/379	11539,11606,11607,11812,13850,14732,16846,17691,18563,18604,19016,20249,20682,21834,22417,26874,57875,66612,69601,71660,320204,100502698,11517,11668,15360,17001,19215,19662,23945,30956,60527,77590,103988,230379,15483,18484,20441,74055,192157,214253,380921,11535,12846,16890,16973,235674	Adora1,Agt,Agtr1a,Apoc1,Ephx2,Gpam,Lep,Sik1,Pcx,Pdk2,Pparg,Scd1,Sox9,Thrb,Wnt4,Abcd2,Angptl4,Ormdl3,Dab2ip,Rarres2,Etfbkmt,Rubcn,Adcyap1r1,Aldh1a1,Hmgcs2,Ltc4s,Ptgds,Rbp4,Mgll,Aass,Fads3,Chst15,Gck,Acer2,Hsd11b1,Pam,St3gal3,Plce1,Socs7,Etnk2,Dgkh,Adm,Comt,Lipe,Lrp5,Acaa1b
18_Member	GO Biological Processes	GO:0019216	regulation of lipid metabolic process	-5.08436	-2.46531	22/379	11539,11606,11607,11812,13850,14732,16846,17691,18563,18604,19016,20249,20682,21834,22417,26874,57875,66612,69601,71660,320204,100502698	Adora1,Agt,Agtr1a,Apoc1,Ephx2,Gpam,Lep,Sik1,Pcx,Pdk2,Pparg,Scd1,Sox9,Thrb,Wnt4,Abcd2,Angptl4,Ormdl3,Dab2ip,Rarres2,Etfbkmt,Rubcn
18_Member	GO Biological Processes	GO:0044283	small molecule biosynthetic process	-2.58014	-0.832359	21/536	11517,11606,11668,11812,15360,16846,17001,17691,18563,18604,19215,19662,20249,22417,23945,26874,30956,60527,77590,103988,230379	Adcyap1r1,Agt,Aldh1a1,Apoc1,Hmgcs2,Lep,Ltc4s,Sik1,Pcx,Pdk2,Ptgds,Rbp4,Scd1,Wnt4,Mgll,Abcd2,Aass,Fads3,Chst15,Gck,Acer2
18_Member	GO Biological Processes	GO:0008610	lipid biosynthetic process	-2.5118	-0.792367	24/653	11606,11668,11812,14732,15360,15483,16846,17001,17691,18484,18563,19215,20249,20441,22417,23945,26874,60527,66612,74055,192157,214253,230379,380921	Agt,Aldh1a1,Apoc1,Gpam,Hmgcs2,Hsd11b1,Lep,Ltc4s,Sik1,Pam,Pcx,Ptgds,Scd1,St3gal3,Wnt4,Mgll,Abcd2,Fads3,Ormdl3,Plce1,Socs7,Etnk2,Acer2,Dgkh
18_Member	GO Biological Processes	GO:0008202	steroid metabolic process	-2.48647	-0.776374	15/337	11535,11606,11607,11812,12846,13850,15360,15483,16846,16890,16973,20249,21834,22417,235674	Adm,Agt,Agtr1a,Apoc1,Comt,Ephx2,Hmgcs2,Hsd11b1,Lep,Lipe,Lrp5,Scd1,Thrb,Wnt4,Acaa1b
18_Member	GO Biological Processes	GO:0045834	positive regulation of lipid metabolic process	-2.42607	-0.736178	10/183	11539,11606,11607,14732,18563,19016,20249,22417,26874,57875	Adora1,Agt,Agtr1a,Gpam,Pcx,Pparg,Scd1,Wnt4,Abcd2,Angptl4
18_Member	GO Biological Processes	GO:0019218	regulation of steroid metabolic process	-2.06709	-0.487713	7/116	11606,11607,13850,16846,20249,21834,22417	Agt,Agtr1a,Ephx2,Lep,Scd1,Thrb,Wnt4
19_Summary	Reactome Gene Sets	R-MMU-109582	Hemostasis	-4.951	-2.37139	26/506	11537,12927,13052,14205,14456,16400,16403,16456,16564,17133,18405,18613,19088,19395,20363,23945,67374,69524,71660,74145,75050,223864,240641,259300,380921,668303	Cfd,Bcar1,Cxadr,Vegfd,Gas6,Itga3,Itga6,F11r,Kif21a,Maff,Orm1,Pecam1,Prkar2b,Rasgrp2,Selenop,Mgll,Jam2,Esam,Rarres2,F13a1,Kif27,Rapgef3,Kif20b,Ehd2,Dgkh,Kif26a
19_Member	Reactome Gene Sets	R-MMU-109582	Hemostasis	-4.951	-2.37139	26/506	11537,12927,13052,14205,14456,16400,16403,16456,16564,17133,18405,18613,19088,19395,20363,23945,67374,69524,71660,74145,75050,223864,240641,259300,380921,668303	Cfd,Bcar1,Cxadr,Vegfd,Gas6,Itga3,Itga6,F11r,Kif21a,Maff,Orm1,Pecam1,Prkar2b,Rasgrp2,Selenop,Mgll,Jam2,Esam,Rarres2,F13a1,Kif27,Rapgef3,Kif20b,Ehd2,Dgkh,Kif26a
19_Member	Reactome Gene Sets	R-MMU-76002	Platelet activation, signaling and aggregation	-2.94336	-1.03382	13/241	11537,12927,14205,14456,18405,18613,19395,20363,23945,71660,74145,223864,380921	Cfd,Bcar1,Vegfd,Gas6,Orm1,Pecam1,Rasgrp2,Selenop,Mgll,Rarres2,F13a1,Rapgef3,Dgkh
19_Member	Reactome Gene Sets	R-MMU-114608	Platelet degranulation	-2.67129	-0.884566	8/115	11537,14205,14456,18405,18613,20363,71660,74145	Cfd,Vegfd,Gas6,Orm1,Pecam1,Selenop,Rarres2,F13a1
19_Member	Reactome Gene Sets	R-MMU-76005	Response to elevated platelet cytosolic Ca2+	-2.55591	-0.816929	8/120	11537,14205,14456,18405,18613,20363,71660,74145	Cfd,Vegfd,Gas6,Orm1,Pecam1,Selenop,Rarres2,F13a1
20_Summary	GO Biological Processes	GO:0030155	regulation of cell adhesion	-4.85261	-2.28681	34/772	11540,11947,12479,12509,12554,12927,14366,14732,14766,15223,16400,16403,16450,16456,16480,16776,16846,20668,20682,20733,21872,22417,24066,50768,66214,67374,67896,77569,114249,193385,228788,230126,230379,386463,11606,14456,16780,18074,18613,19272,20377	Adora2a,Atp5b,Cd1d1,Cd59a,Cdh13,Bcar1,Fzd4,Gpam,Adgrg1,Foxj1,Itga3,Itga6,Jag2,F11r,Jup,Lama5,Lep,Sox13,Sox9,Spint2,Tjp1,Wnt4,Spry4,Dlc1,Rgcc,Jam2,Ccdc80,Limch1,Npnt,Ripor2,Ccm2l,Shb,Acer2,Cdsn,Agt,Gas6,Lamb3,Nid2,Pecam1,Ptprk,Sfrp1
20_Member	GO Biological Processes	GO:0030155	regulation of cell adhesion	-4.85261	-2.28681	34/772	11540,11947,12479,12509,12554,12927,14366,14732,14766,15223,16400,16403,16450,16456,16480,16776,16846,20668,20682,20733,21872,22417,24066,50768,66214,67374,67896,77569,114249,193385,228788,230126,230379,386463	Adora2a,Atp5b,Cd1d1,Cd59a,Cdh13,Bcar1,Fzd4,Gpam,Adgrg1,Foxj1,Itga3,Itga6,Jag2,F11r,Jup,Lama5,Lep,Sox13,Sox9,Spint2,Tjp1,Wnt4,Spry4,Dlc1,Rgcc,Jam2,Ccdc80,Limch1,Npnt,Ripor2,Ccm2l,Shb,Acer2,Cdsn
20_Member	GO Biological Processes	GO:0031589	cell-substrate adhesion	-4.80373	-2.2462	21/366	11606,12554,12927,14366,14456,16400,16403,16480,16776,16780,18074,18613,19272,20377,22417,24066,50768,67896,77569,114249,230379	Agt,Cdh13,Bcar1,Fzd4,Gas6,Itga3,Itga6,Jup,Lama5,Lamb3,Nid2,Pecam1,Ptprk,Sfrp1,Wnt4,Spry4,Dlc1,Ccdc80,Limch1,Npnt,Acer2
20_Member	GO Biological Processes	GO:0007162	negative regulation of cell adhesion	-2.83365	-0.983213	15/310	11540,11947,12554,12927,14366,15223,20733,24066,50768,66214,67374,193385,228788,230379,386463	Adora2a,Atp5b,Cdh13,Bcar1,Fzd4,Foxj1,Spint2,Spry4,Dlc1,Rgcc,Jam2,Ripor2,Ccm2l,Acer2,Cdsn
20_Member	GO Biological Processes	GO:0007160	cell-matrix adhesion	-2.71736	-0.907258	12/225	11606,12554,16403,16480,18074,18613,19272,22417,50768,77569,114249,230379	Agt,Cdh13,Itga6,Jup,Nid2,Pecam1,Ptprk,Wnt4,Dlc1,Limch1,Npnt,Acer2
20_Member	GO Biological Processes	GO:0010810	regulation of cell-substrate adhesion	-2.70132	-0.902294	12/226	12554,12927,14366,16400,16480,22417,24066,50768,67896,77569,114249,230379	Cdh13,Bcar1,Fzd4,Itga3,Jup,Wnt4,Spry4,Dlc1,Ccdc80,Limch1,Npnt,Acer2
20_Member	GO Biological Processes	GO:0010812	negative regulation of cell-substrate adhesion	-2.13846	-0.534134	5/61	12927,14366,24066,50768,230379	Bcar1,Fzd4,Spry4,Dlc1,Acer2

## Sheet: Metascape_upregulated genes
GroupID	Category	Term	Description	LogP	Log(q-value)	InTerm_InList	Genes	Symbols
1_Summary	GO Biological Processes	GO:0006954	inflammatory response	-11.3537	-7.07186	27/739	12362,12475,12505,13040,13058,14131,14595,16181,16193,17948,18173,18413,19204,20292,20723,20963,20969,21938,22402,24088,27060,27226,56644,56792,66190,109648,171285,17474,19164,19354,20375,22177,16197,20926,66878,319955,16792,17022,13731,19280,16156,54411,22223,67702,24105,11605,12519	Casp1,Cd14,Cd44,Ctss,Cybb,Fcgr3,B4galt1,Il1rn,Il6,Naip2,Slc11a1,Osm,Ptafr,Ccl11,Serpinb9,Syk,Sdc1,Tnfrsf1b,Ccn4,Tlr2,Tcirg1,Pla2g7,Clec7a,Stap1,Acer3,Npy,Havcr2,Clec4d,Psen1,Rac2,Spi1,Tyrobp,Il7r,Supt6,Riok3,Ercc6,Laptm5,Lum,Emp2,Ptprs,Il11,Atp6ap1,Uchl1,Rnf149,Rbck1,Gla,Cd80
1_Member	GO Biological Processes	GO:0006954	inflammatory response	-11.3537	-7.07186	27/739	12362,12475,12505,13040,13058,14131,14595,16181,16193,17948,18173,18413,19204,20292,20723,20963,20969,21938,22402,24088,27060,27226,56644,56792,66190,109648,171285	Casp1,Cd14,Cd44,Ctss,Cybb,Fcgr3,B4galt1,Il1rn,Il6,Naip2,Slc11a1,Osm,Ptafr,Ccl11,Serpinb9,Syk,Sdc1,Tnfrsf1b,Ccn4,Tlr2,Tcirg1,Pla2g7,Clec7a,Stap1,Acer3,Npy,Havcr2
1_Member	GO Biological Processes	GO:0002274	myeloid leukocyte activation	-8.0366	-4.35685	14/264	12362,14131,17474,18173,19164,19204,19354,20375,20963,22177,24088,56792,109648,171285	Casp1,Fcgr3,Clec4d,Slc11a1,Psen1,Ptafr,Rac2,Spi1,Syk,Tyrobp,Tlr2,Stap1,Npy,Havcr2
1_Member	GO Biological Processes	GO:0002703	regulation of leukocyte mediated immunity	-7.37449	-3.93778	14/298	14131,16193,16197,19204,19354,20375,20723,20926,20963,21938,22177,24088,56792,171285	Fcgr3,Il6,Il7r,Ptafr,Rac2,Spi1,Serpinb9,Supt6,Syk,Tnfrsf1b,Tyrobp,Tlr2,Stap1,Havcr2
1_Member	GO Biological Processes	GO:0032760	positive regulation of tumor necrosis factor production	-6.93254	-3.62441	9/110	12475,14131,16193,19164,19204,20963,22177,24088,171285	Cd14,Fcgr3,Il6,Psen1,Ptafr,Syk,Tyrobp,Tlr2,Havcr2
1_Member	GO Biological Processes	GO:1903557	positive regulation of tumor necrosis factor superfamily cytokine production	-6.86482	-3.62441	9/112	12475,14131,16193,19164,19204,20963,22177,24088,171285	Cd14,Fcgr3,Il6,Psen1,Ptafr,Syk,Tyrobp,Tlr2,Havcr2
1_Member	GO Biological Processes	GO:0031347	regulation of defense response	-6.38332	-3.27761	18/599	12362,12505,13040,14131,16193,18413,20375,20723,20963,21938,22177,22402,24088,56792,66878,109648,171285,319955	Casp1,Cd44,Ctss,Fcgr3,Il6,Osm,Spi1,Serpinb9,Syk,Tnfrsf1b,Tyrobp,Ccn4,Tlr2,Stap1,Riok3,Npy,Havcr2,Ercc6
1_Member	GO Biological Processes	GO:0002697	regulation of immune effector process	-6.2422	-3.20284	15/426	14131,16193,16197,16792,19204,19354,20375,20723,20926,20963,21938,22177,24088,56792,171285	Fcgr3,Il6,Il7r,Laptm5,Ptafr,Rac2,Spi1,Serpinb9,Supt6,Syk,Tnfrsf1b,Tyrobp,Tlr2,Stap1,Havcr2
1_Member	GO Biological Processes	GO:0032103	positive regulation of response to external stimulus	-6.22937	-3.20284	15/427	13040,14131,16193,18413,19354,20375,20963,22177,22402,24088,27226,56792,66878,109648,171285	Ctss,Fcgr3,Il6,Osm,Rac2,Spi1,Syk,Tyrobp,Ccn4,Tlr2,Pla2g7,Stap1,Riok3,Npy,Havcr2
1_Member	GO Biological Processes	GO:0031349	positive regulation of defense response	-6.0839	-3.10571	12/273	13040,14131,16193,18413,20375,20963,22177,22402,24088,56792,66878,171285	Ctss,Fcgr3,Il6,Osm,Spi1,Syk,Tyrobp,Ccn4,Tlr2,Stap1,Riok3,Havcr2
1_Member	GO Biological Processes	GO:0001819	positive regulation of cytokine production	-6.0653	-3.10571	16/501	12362,12475,14131,16193,16792,17022,18173,18413,19164,19204,20963,22177,24088,56644,66878,171285	Casp1,Cd14,Fcgr3,Il6,Laptm5,Lum,Slc11a1,Osm,Psen1,Ptafr,Syk,Tyrobp,Tlr2,Clec7a,Riok3,Havcr2
1_Member	GO Biological Processes	GO:0002443	leukocyte mediated immunity	-5.72354	-2.90413	17/598	13731,14131,16193,16197,18173,19204,19354,20375,20723,20926,20963,21938,22177,24088,27060,56792,171285	Emp2,Fcgr3,Il6,Il7r,Slc11a1,Ptafr,Rac2,Spi1,Serpinb9,Supt6,Syk,Tnfrsf1b,Tyrobp,Tlr2,Tcirg1,Stap1,Havcr2
1_Member	GO Biological Processes	GO:0032632	interleukin-3 production	-5.4206	-2.75157	3/5	18173,20963,171285	Slc11a1,Syk,Havcr2
1_Member	GO Biological Processes	GO:0001817	regulation of cytokine production	-5.39168	-2.73312	19/776	12362,12475,14131,16193,16792,17022,18173,18413,19164,19204,19280,20963,21938,22177,22402,24088,56644,66878,171285	Casp1,Cd14,Fcgr3,Il6,Laptm5,Lum,Slc11a1,Osm,Psen1,Ptafr,Ptprs,Syk,Tnfrsf1b,Tyrobp,Ccn4,Tlr2,Clec7a,Riok3,Havcr2
1_Member	GO Biological Processes	GO:0032680	regulation of tumor necrosis factor production	-5.06104	-2.4782	9/184	12475,14131,16193,19164,19204,20963,22177,24088,171285	Cd14,Fcgr3,Il6,Psen1,Ptafr,Syk,Tyrobp,Tlr2,Havcr2
1_Member	GO Biological Processes	GO:0042116	macrophage activation	-5.02526	-2.45103	7/101	12362,18173,20963,22177,24088,56792,171285	Casp1,Slc11a1,Syk,Tyrobp,Tlr2,Stap1,Havcr2
1_Member	GO Biological Processes	GO:1903555	regulation of tumor necrosis factor superfamily cytokine production	-5.00447	-2.43867	9/187	12475,14131,16193,19164,19204,20963,22177,24088,171285	Cd14,Fcgr3,Il6,Psen1,Ptafr,Syk,Tyrobp,Tlr2,Havcr2
1_Member	GO Biological Processes	GO:0032640	tumor necrosis factor production	-4.96735	-2.40982	9/189	12475,14131,16193,19164,19204,20963,22177,24088,171285	Cd14,Fcgr3,Il6,Psen1,Ptafr,Syk,Tyrobp,Tlr2,Havcr2
1_Member	GO Biological Processes	GO:0071706	tumor necrosis factor superfamily cytokine production	-4.91252	-2.37107	9/192	12475,14131,16193,19164,19204,20963,22177,24088,171285	Cd14,Fcgr3,Il6,Psen1,Ptafr,Syk,Tyrobp,Tlr2,Havcr2
1_Member	GO Biological Processes	GO:0002366	leukocyte activation involved in immune response	-4.53773	-2.07133	11/326	16193,17474,18173,19164,19204,19354,20375,20926,20963,22177,171285	Il6,Clec4d,Slc11a1,Psen1,Ptafr,Rac2,Spi1,Supt6,Syk,Tyrobp,Havcr2
1_Member	GO Biological Processes	GO:0043410	positive regulation of MAPK cascade	-4.53359	-2.07133	14/520	12505,16156,16181,16193,16792,18413,19164,20292,20375,20963,24088,54411,109648,171285	Cd44,Il11,Il1rn,Il6,Laptm5,Osm,Psen1,Ccl11,Spi1,Syk,Tlr2,Atp6ap1,Npy,Havcr2
1_Member	GO Biological Processes	GO:0002263	cell activation involved in immune response	-4.48937	-2.04175	11/330	16193,17474,18173,19164,19204,19354,20375,20926,20963,22177,171285	Il6,Clec4d,Slc11a1,Psen1,Ptafr,Rac2,Spi1,Supt6,Syk,Tyrobp,Havcr2
1_Member	GO Biological Processes	GO:0050727	regulation of inflammatory response	-4.34858	-1.96986	11/342	12362,12505,13040,14131,16193,18413,21938,22402,24088,56792,109648	Casp1,Cd44,Ctss,Fcgr3,Il6,Osm,Tnfrsf1b,Ccn4,Tlr2,Stap1,Npy
1_Member	GO Biological Processes	GO:0050729	positive regulation of inflammatory response	-4.22983	-1.88253	7/134	13040,14131,16193,18413,22402,24088,56792	Ctss,Fcgr3,Il6,Osm,Ccn4,Tlr2,Stap1
1_Member	GO Biological Processes	GO:0002220	innate immune response activating cell surface receptor signaling pathway	-4.09454	-1.80396	3/12	20963,22177,24088	Syk,Tyrobp,Tlr2
1_Member	GO Biological Processes	GO:0043408	regulation of MAPK cascade	-4.03047	-1.7657	16/731	12505,16156,16181,16193,16792,18413,19164,20292,20375,20963,22223,24088,54411,67702,109648,171285	Cd44,Il11,Il1rn,Il6,Laptm5,Osm,Psen1,Ccl11,Spi1,Syk,Uchl1,Tlr2,Atp6ap1,Rnf149,Npy,Havcr2
1_Member	GO Biological Processes	GO:0002758	innate immune response-activating signal transduction	-3.98293	-1.73924	3/13	20963,22177,24088	Syk,Tyrobp,Tlr2
1_Member	GO Biological Processes	GO:0032479	regulation of type I interferon production	-3.97966	-1.73924	6/102	12475,19280,20963,24088,66878,171285	Cd14,Ptprs,Syk,Tlr2,Riok3,Havcr2
1_Member	GO Biological Processes	GO:0032606	type I interferon production	-3.93298	-1.70426	6/104	12475,19280,20963,24088,66878,171285	Cd14,Ptprs,Syk,Tlr2,Riok3,Havcr2
1_Member	GO Biological Processes	GO:0032755	positive regulation of interleukin-6 production	-3.82064	-1.62874	6/109	16193,16792,19204,20963,22177,24088	Il6,Laptm5,Ptafr,Syk,Tyrobp,Tlr2
1_Member	GO Biological Processes	GO:0032732	positive regulation of interleukin-1 production	-3.76189	-1.58729	5/71	12362,16193,22177,24088,171285	Casp1,Il6,Tyrobp,Tlr2,Havcr2
1_Member	GO Biological Processes	GO:0050778	positive regulation of immune response	-3.71436	-1.55312	15/699	12505,14131,16193,16792,18173,19164,19204,20375,20963,22177,24088,24105,56792,66878,171285	Cd44,Fcgr3,Il6,Laptm5,Slc11a1,Psen1,Ptafr,Spi1,Syk,Tyrobp,Tlr2,Rbck1,Stap1,Riok3,Havcr2
1_Member	GO Biological Processes	GO:0032675	regulation of interleukin-6 production	-3.63366	-1.49487	7/167	16193,16792,19204,20963,22177,24088,171285	Il6,Laptm5,Ptafr,Syk,Tyrobp,Tlr2,Havcr2
1_Member	GO Biological Processes	GO:0001774	microglial cell activation	-3.60537	-1.48192	4/42	12362,22177,24088,56792	Casp1,Tyrobp,Tlr2,Stap1
1_Member	WikiPathways	WP5128	Fibrin complement receptor 3 signaling pathway	-3.52649	-1.43502	4/44	12475,16193,20963,22177	Cd14,Il6,Syk,Tyrobp
1_Member	GO Biological Processes	GO:0032635	interleukin-6 production	-3.50989	-1.42399	7/175	16193,16792,19204,20963,22177,24088,171285	Il6,Laptm5,Ptafr,Syk,Tyrobp,Tlr2,Havcr2
1_Member	GO Biological Processes	GO:0002764	immune response-regulating signaling pathway	-3.41901	-1.3579	12/510	12475,16792,17474,19164,19280,20963,22177,24088,24105,56792,66878,171285	Cd14,Laptm5,Clec4d,Psen1,Ptprs,Syk,Tyrobp,Tlr2,Rbck1,Stap1,Riok3,Havcr2
1_Member	GO Biological Processes	GO:0045089	positive regulation of innate immune response	-3.38831	-1.3395	6/131	20375,20963,22177,24088,66878,171285	Spi1,Syk,Tyrobp,Tlr2,Riok3,Havcr2
1_Member	GO Biological Processes	GO:0002281	macrophage activation involved in immune response	-3.3341	-1.30271	3/21	20963,22177,171285	Syk,Tyrobp,Havcr2
1_Member	GO Biological Processes	GO:0032757	positive regulation of interleukin-8 production	-3.066	-1.14403	4/58	12475,16193,20963,24088	Cd14,Il6,Syk,Tlr2
1_Member	GO Biological Processes	GO:0032731	positive regulation of interleukin-1 beta production	-3.03797	-1.12907	4/59	12362,16193,22177,24088	Casp1,Il6,Tyrobp,Tlr2
1_Member	GO Biological Processes	GO:0045088	regulation of innate immune response	-2.95591	-1.08234	7/217	20375,20723,20963,22177,24088,66878,171285	Spi1,Serpinb9,Syk,Tyrobp,Tlr2,Riok3,Havcr2
1_Member	GO Biological Processes	GO:0032653	regulation of interleukin-10 production	-2.90533	-1.04674	4/64	16193,20963,22177,24088	Il6,Syk,Tyrobp,Tlr2
1_Member	GO Biological Processes	GO:0032613	interleukin-10 production	-2.85549	-1.02289	4/66	16193,20963,22177,24088	Il6,Syk,Tyrobp,Tlr2
1_Member	GO Biological Processes	GO:0032652	regulation of interleukin-1 production	-2.81884	-1.00685	5/114	12362,16193,22177,24088,171285	Casp1,Il6,Tyrobp,Tlr2,Havcr2
1_Member	GO Biological Processes	GO:0070374	positive regulation of ERK1 and ERK2 cascade	-2.78923	-0.987755	7/232	12505,16193,20292,24088,54411,109648,171285	Cd44,Il6,Ccl11,Tlr2,Atp6ap1,Npy,Havcr2
1_Member	GO Biological Processes	GO:0032481	positive regulation of type I interferon production	-2.78384	-0.987755	4/69	12475,20963,24088,66878	Cd14,Syk,Tlr2,Riok3
1_Member	GO Biological Processes	GO:0002833	positive regulation of response to biotic stimulus	-2.7599	-0.969099	6/173	20375,20963,22177,24088,66878,171285	Spi1,Syk,Tyrobp,Tlr2,Riok3,Havcr2
1_Member	GO Biological Processes	GO:0032612	interleukin-1 production	-2.72066	-0.951009	5/120	12362,16193,22177,24088,171285	Casp1,Il6,Tyrobp,Tlr2,Havcr2
1_Member	GO Biological Processes	GO:0080164	regulation of nitric oxide metabolic process	-2.65055	-0.909069	4/75	11605,16193,24088,109648	Gla,Il6,Tlr2,Npy
1_Member	GO Biological Processes	GO:0032677	regulation of interleukin-8 production	-2.62951	-0.901459	4/76	12475,16193,20963,24088	Cd14,Il6,Syk,Tlr2
1_Member	GO Biological Processes	GO:0032637	interleukin-8 production	-2.60878	-0.889272	4/77	12475,16193,20963,24088	Cd14,Il6,Syk,Tlr2
1_Member	GO Biological Processes	GO:0032660	regulation of interleukin-17 production	-2.50729	-0.835081	3/40	16193,18413,24088	Il6,Osm,Tlr2
1_Member	GO Biological Processes	GO:0070372	regulation of ERK1 and ERK2 cascade	-2.49621	-0.826129	8/333	12505,16193,20292,20963,24088,54411,109648,171285	Cd44,Il6,Ccl11,Syk,Tlr2,Atp6ap1,Npy,Havcr2
1_Member	GO Biological Processes	GO:0032722	positive regulation of chemokine production	-2.49057	-0.822602	4/83	16193,20963,24088,171285	Il6,Syk,Tlr2,Havcr2
1_Member	GO Biological Processes	GO:0002831	regulation of response to biotic stimulus	-2.46484	-0.808346	8/337	20375,20723,20963,22177,24088,66878,171285,319955	Spi1,Serpinb9,Syk,Tyrobp,Tlr2,Riok3,Havcr2,Ercc6
1_Member	GO Biological Processes	GO:0032733	positive regulation of interleukin-10 production	-2.44673	-0.793982	3/42	16193,20963,24088	Il6,Syk,Tlr2
1_Member	GO Biological Processes	GO:0032620	interleukin-17 production	-2.38928	-0.749937	3/44	16193,18413,24088	Il6,Osm,Tlr2
1_Member	GO Biological Processes	GO:0046209	nitric oxide metabolic process	-2.38177	-0.74735	4/89	11605,16193,24088,109648	Gla,Il6,Tlr2,Npy
1_Member	GO Biological Processes	GO:0002768	immune response-regulating cell surface receptor signaling pathway	-2.35887	-0.730279	8/351	16792,17474,19164,20963,22177,24088,24105,56792	Laptm5,Clec4d,Psen1,Syk,Tyrobp,Tlr2,Rbck1,Stap1
1_Member	GO Biological Processes	GO:2001057	reactive nitrogen species metabolic process	-2.34738	-0.71975	4/91	11605,16193,24088,109648	Gla,Il6,Tlr2,Npy
1_Member	GO Biological Processes	GO:0070371	ERK1 and ERK2 cascade	-2.32241	-0.698615	8/356	12505,16193,20292,20963,24088,54411,109648,171285	Cd44,Il6,Ccl11,Syk,Tlr2,Atp6ap1,Npy,Havcr2
1_Member	GO Biological Processes	GO:0032651	regulation of interleukin-1 beta production	-2.31385	-0.692911	4/93	12362,16193,22177,24088	Casp1,Il6,Tyrobp,Tlr2
1_Member	KEGG Pathway	ko05144	Malaria	-2.25745	-0.652343	3/49	16193,20969,24088	Il6,Sdc1,Tlr2
1_Member	KEGG Pathway	mmu05144	Malaria	-2.23289	-0.63503	3/50	16193,20969,24088	Il6,Sdc1,Tlr2
1_Member	GO Biological Processes	GO:0032611	interleukin-1 beta production	-2.2181	-0.626489	4/99	12362,16193,22177,24088	Casp1,Il6,Tyrobp,Tlr2
1_Member	GO Biological Processes	GO:0002218	activation of innate immune response	-2.20886	-0.623415	3/51	20963,22177,24088	Syk,Tyrobp,Tlr2
1_Member	GO Biological Processes	GO:1904407	positive regulation of nitric oxide metabolic process	-2.20886	-0.623415	3/51	16193,24088,109648	Il6,Tlr2,Npy
1_Member	GO Biological Processes	GO:0042102	positive regulation of T cell proliferation	-2.14336	-0.575883	4/104	12519,16193,20963,171285	Cd80,Il6,Syk,Havcr2
1_Member	GO Biological Processes	GO:0002221	pattern recognition receptor signaling pathway	-2.06884	-0.518619	5/171	12475,19280,24088,66878,171285	Cd14,Ptprs,Tlr2,Riok3,Havcr2
1_Member	GO Biological Processes	GO:0032642	regulation of chemokine production	-2.04557	-0.502543	4/111	16193,20963,24088,171285	Il6,Syk,Tlr2,Havcr2
2_Summary	KEGG Pathway	ko04142	Lysosome	-8.73305	-4.89107	11/124	11605,12751,13038,13039,13040,16792,18173,27060,54411,64138,75612,16193,19354,20963,12519,16156,24088,12475,13058,14131,16402,56644,14595,17246,319955,16181	Gla,Tpp1,Ctsk,Ctsl,Ctss,Laptm5,Slc11a1,Tcirg1,Atp6ap1,Ctsz,Gns,Il6,Rac2,Syk,Cd80,Il11,Tlr2,Cd14,Cybb,Fcgr3,Itga5,Clec7a,B4galt1,Mdm2,Ercc6,Il1rn
2_Member	KEGG Pathway	ko04142	Lysosome	-8.73305	-4.89107	11/124	11605,12751,13038,13039,13040,16792,18173,27060,54411,64138,75612	Gla,Tpp1,Ctsk,Ctsl,Ctss,Laptm5,Slc11a1,Tcirg1,Atp6ap1,Ctsz,Gns
2_Member	KEGG Pathway	mmu04142	Lysosome	-8.69575	-4.89107	11/125	11605,12751,13038,13039,13040,16792,18173,27060,54411,64138,75612	Gla,Tpp1,Ctsk,Ctsl,Ctss,Laptm5,Slc11a1,Tcirg1,Atp6ap1,Ctsz,Gns
2_Member	GO Biological Processes	GO:0045453	bone resorption	-6.94163	-3.62441	8/79	12751,13038,13040,16193,19354,20963,27060,54411	Tpp1,Ctsk,Ctss,Il6,Rac2,Syk,Tcirg1,Atp6ap1
2_Member	KEGG Pathway	ko05323	Rheumatoid arthritis	-6.77281	-3.60495	8/83	12519,13038,13039,16156,16193,24088,27060,54411	Cd80,Ctsk,Ctsl,Il11,Il6,Tlr2,Tcirg1,Atp6ap1
2_Member	KEGG Pathway	mmu05323	Rheumatoid arthritis	-6.77281	-3.60495	8/83	12519,13038,13039,16156,16193,24088,27060,54411	Cd80,Ctsk,Ctsl,Il11,Il6,Tlr2,Tcirg1,Atp6ap1
2_Member	KEGG Pathway	ko04145	Phagosome	-5.97964	-3.04026	10/184	12475,13039,13040,13058,14131,16402,24088,27060,54411,56644	Cd14,Ctsl,Ctss,Cybb,Fcgr3,Itga5,Tlr2,Tcirg1,Atp6ap1,Clec7a
2_Member	GO Biological Processes	GO:0046849	bone remodeling	-5.95089	-3.03531	8/106	12751,13038,13040,16193,19354,20963,27060,54411	Tpp1,Ctsk,Ctss,Il6,Rac2,Syk,Tcirg1,Atp6ap1
2_Member	KEGG Pathway	mmu04145	Phagosome	-5.93691	-3.03531	10/186	12475,13039,13040,13058,14131,16402,24088,27060,54411,56644	Cd14,Ctsl,Ctss,Cybb,Fcgr3,Itga5,Tlr2,Tcirg1,Atp6ap1,Clec7a
2_Member	GO Biological Processes	GO:0048771	tissue remodeling	-5.59387	-2.82499	10/203	12751,13038,13040,14595,16193,17246,19354,20963,27060,54411	Tpp1,Ctsk,Ctss,B4galt1,Il6,Mdm2,Rac2,Syk,Tcirg1,Atp6ap1
2_Member	KEGG Pathway	ko05152	Tuberculosis	-5.17746	-2.54653	9/178	12475,13040,14131,16193,20963,24088,27060,54411,56644	Cd14,Ctss,Fcgr3,Il6,Syk,Tlr2,Tcirg1,Atp6ap1,Clec7a
2_Member	KEGG Pathway	mmu05152	Tuberculosis	-5.11869	-2.51812	9/181	12475,13040,14131,16193,20963,24088,27060,54411,56644	Cd14,Ctss,Fcgr3,Il6,Syk,Tlr2,Tcirg1,Atp6ap1,Clec7a
2_Member	GO Biological Processes	GO:0001894	tissue homeostasis	-3.63599	-1.49487	9/281	12751,13038,13040,16193,19354,20963,27060,54411,319955	Tpp1,Ctsk,Ctss,Il6,Rac2,Syk,Tcirg1,Atp6ap1,Ercc6
2_Member	GO Biological Processes	GO:0060249	anatomical structure homeostasis	-3.19644	-1.23168	9/323	12751,13038,13040,16193,19354,20963,27060,54411,319955	Tpp1,Ctsk,Ctss,Il6,Rac2,Syk,Tcirg1,Atp6ap1,Ercc6
2_Member	KEGG Pathway	ko04620	Toll-like receptor signaling pathway	-3.09316	-1.16353	5/99	12475,12519,13038,16193,24088	Cd14,Cd80,Ctsk,Il6,Tlr2
2_Member	KEGG Pathway	mmu04620	Toll-like receptor signaling pathway	-3.0539	-1.13945	5/101	12475,12519,13038,16193,24088	Cd14,Cd80,Ctsk,Il6,Tlr2
2_Member	GO Biological Processes	GO:0048871	multicellular organismal homeostasis	-2.59476	-0.884665	11/553	12751,13038,13040,16181,16193,18173,19354,20963,27060,54411,319955	Tpp1,Ctsk,Ctss,Il1rn,Il6,Slc11a1,Rac2,Syk,Tcirg1,Atp6ap1,Ercc6
3_Summary	GO Biological Processes	GO:0043068	positive regulation of programmed cell death	-7.64706	-4.06422	20/612	12362,12505,14595,16193,16323,16792,18413,19164,20544,20963,21938,22177,22401,24105,54711,56644,64138,67731,208727,231002	Casp1,Cd44,B4galt1,Il6,Inhba,Laptm5,Osm,Psen1,Slc9a1,Syk,Tnfrsf1b,Tyrobp,Zmat3,Rbck1,Plagl2,Clec7a,Ctsz,Fbxo32,Hdac4,Plekhn1
3_Member	GO Biological Processes	GO:0043068	positive regulation of programmed cell death	-7.64706	-4.06422	20/612	12362,12505,14595,16193,16323,16792,18413,19164,20544,20963,21938,22177,22401,24105,54711,56644,64138,67731,208727,231002	Casp1,Cd44,B4galt1,Il6,Inhba,Laptm5,Osm,Psen1,Slc9a1,Syk,Tnfrsf1b,Tyrobp,Zmat3,Rbck1,Plagl2,Clec7a,Ctsz,Fbxo32,Hdac4,Plekhn1
3_Member	GO Biological Processes	GO:0010942	positive regulation of cell death	-6.88007	-3.62441	20/682	12362,12505,14595,16193,16323,16792,18413,19164,20544,20963,21938,22177,22401,24105,54711,56644,64138,67731,208727,231002	Casp1,Cd44,B4galt1,Il6,Inhba,Laptm5,Osm,Psen1,Slc9a1,Syk,Tnfrsf1b,Tyrobp,Zmat3,Rbck1,Plagl2,Clec7a,Ctsz,Fbxo32,Hdac4,Plekhn1
3_Member	GO Biological Processes	GO:0043065	positive regulation of apoptotic process	-5.73336	-2.90413	17/597	12362,12505,14595,16193,16323,18413,19164,20544,21938,22177,22401,24105,54711,64138,67731,208727,231002	Casp1,Cd44,B4galt1,Il6,Inhba,Osm,Psen1,Slc9a1,Tnfrsf1b,Tyrobp,Zmat3,Rbck1,Plagl2,Ctsz,Fbxo32,Hdac4,Plekhn1
4_Summary	Reactome Gene Sets	R-MMU-6798695	Neutrophil degranulation	-7.53788	-4.03423	18/501	12475,12505,13040,13058,14595,17463,17474,18173,19204,21938,22123,22177,24088,27060,56212,64138,68724,75612	Cd14,Cd44,Ctss,Cybb,B4galt1,Psmd7,Clec4d,Slc11a1,Ptafr,Tnfrsf1b,Psmd3,Tyrobp,Tlr2,Tcirg1,Rhog,Ctsz,Arl8a,Gns
4_Member	Reactome Gene Sets	R-MMU-6798695	Neutrophil degranulation	-7.53788	-4.03423	18/501	12475,12505,13040,13058,14595,17463,17474,18173,19204,21938,22123,22177,24088,27060,56212,64138,68724,75612	Cd14,Cd44,Ctss,Cybb,B4galt1,Psmd7,Clec4d,Slc11a1,Ptafr,Tnfrsf1b,Psmd3,Tyrobp,Tlr2,Tcirg1,Rhog,Ctsz,Arl8a,Gns
5_Summary	Reactome Gene Sets	R-MMU-449147	Signaling by Interleukins	-6.41644	-3.28076	12/254	12362,12984,16181,16193,16197,17463,18413,19173,19184,20963,20969,22123,21938,217069,14312,17246,208727,13038,13039,13040,15925,16792,19164,22223,24105,64138,67702,103573,106021,12505,20375,17474,12519,19354,56212,214290,13058,22196,71805,17931,12035,17254,102857,67731,18173,20544,26373,27060,54411,71279,233979,64898,20595,66164,66878	Casp1,Csf2rb2,Il1rn,Il6,Il7r,Psmd7,Osm,Psmb5,Psmc5,Syk,Sdc1,Psmd3,Tnfrsf1b,Trim25,Brd2,Mdm2,Hdac4,Ctsk,Ctsl,Ctss,Ide,Laptm5,Psen1,Uchl1,Rbck1,Ctsz,Rnf149,Xpo1,Topors,Cd44,Spi1,Clec4d,Cd80,Rac2,Rhog,Tut7,Cybb,Ube2i,Nup93,Ppp1r12a,Bcat1,Slc3a2,Slc6a8,Fbxo32,Slc11a1,Slc9a1,Clcn7,Tcirg1,Atp6ap1,Slc29a3,Tpcn2,Lpin2,Smn1,Nip7,Riok3
5_Member	Reactome Gene Sets	R-MMU-449147	Signaling by Interleukins	-6.41644	-3.28076	12/254	12362,12984,16181,16193,16197,17463,18413,19173,19184,20963,20969,22123	Casp1,Csf2rb2,Il1rn,Il6,Il7r,Psmd7,Osm,Psmb5,Psmc5,Syk,Sdc1,Psmd3
5_Member	Reactome Gene Sets	R-MMU-1280215	Cytokine Signaling in Immune system	-6.07588	-3.10571	14/381	12362,12984,16181,16193,16197,17463,18413,19173,19184,20963,20969,21938,22123,217069	Casp1,Csf2rb2,Il1rn,Il6,Il7r,Psmd7,Osm,Psmb5,Psmc5,Syk,Sdc1,Tnfrsf1b,Psmd3,Trim25
5_Member	Reactome Gene Sets	R-MMU-8878159	Transcriptional regulation by RUNX3	-5.81619	-2.96575	7/77	14312,17246,17463,19173,19184,22123,208727	Brd2,Mdm2,Psmd7,Psmb5,Psmc5,Psmd3,Hdac4
5_Member	GO Biological Processes	GO:0051603	proteolysis involved in cellular protein catabolic process	-4.93367	-2.38426	18/760	13038,13039,13040,15925,16792,17246,17463,19164,19173,19184,22123,22223,24105,64138,67702,103573,106021,217069	Ctsk,Ctsl,Ctss,Ide,Laptm5,Mdm2,Psmd7,Psen1,Psmb5,Psmc5,Psmd3,Uchl1,Rbck1,Ctsz,Rnf149,Xpo1,Topors,Trim25
5_Member	KEGG Pathway	ko05169	Epstein-Barr virus infection	-4.47591	-2.04175	9/218	12505,17246,17463,19184,20375,20963,22123,103573,208727	Cd44,Mdm2,Psmd7,Psmc5,Spi1,Syk,Psmd3,Xpo1,Hdac4
5_Member	Reactome Gene Sets	R-MMU-8941858	Regulation of RUNX3 expression and activity	-4.41328	-2.01797	5/52	17246,17463,19173,19184,22123	Mdm2,Psmd7,Psmb5,Psmc5,Psmd3
5_Member	WikiPathways	WP519	Proteasome degradation	-4.41328	-2.01797	5/52	17463,19173,19184,22123,22223	Psmd7,Psmb5,Psmc5,Psmd3,Uchl1
5_Member	KEGG Pathway	mmu05169	Epstein-Barr virus infection	-4.3839	-1.99972	9/224	12505,17246,17463,19184,20375,20963,22123,103573,208727	Cd44,Mdm2,Psmd7,Psmc5,Spi1,Syk,Psmd3,Xpo1,Hdac4
5_Member	Reactome Gene Sets	R-MMU-69541	Stabilization of p53	-4.29431	-1.92964	5/55	17246,17463,19173,19184,22123	Mdm2,Psmd7,Psmb5,Psmc5,Psmd3
5_Member	Reactome Gene Sets	R-MMU-69563	p53-Dependent G1 DNA Damage Response	-4.00924	-1.75682	5/63	17246,17463,19173,19184,22123	Mdm2,Psmd7,Psmb5,Psmc5,Psmd3
5_Member	Reactome Gene Sets	R-MMU-69580	p53-Dependent G1/S DNA damage checkpoint	-4.00924	-1.75682	5/63	17246,17463,19173,19184,22123	Mdm2,Psmd7,Psmb5,Psmc5,Psmd3
5_Member	Reactome Gene Sets	R-MMU-69615	G1/S DNA Damage Checkpoints	-3.94425	-1.71166	5/65	17246,17463,19173,19184,22123	Mdm2,Psmd7,Psmb5,Psmc5,Psmd3
5_Member	Reactome Gene Sets	R-MMU-446652	Interleukin-1 family signaling	-3.86486	-1.65664	6/107	12362,16181,17463,19173,19184,22123	Casp1,Il1rn,Psmd7,Psmb5,Psmc5,Psmd3
5_Member	Reactome Gene Sets	R-MMU-5621481	C-type lectin receptors (CLRs)	-3.86486	-1.65664	6/107	17463,17474,19173,19184,20963,22123	Psmd7,Clec4d,Psmb5,Psmc5,Syk,Psmd3
5_Member	Reactome Gene Sets	R-MMU-5687128	MAPK6/MAPK4 signaling	-3.73318	-1.56725	5/72	17463,19173,19184,22123,103573	Psmd7,Psmb5,Psmc5,Psmd3,Xpo1
5_Member	Reactome Gene Sets	R-MMU-1257604	PIP3 activates AKT signaling	-3.61637	-1.48623	8/223	12519,17246,17463,19173,19184,19354,22123,56212	Cd80,Mdm2,Psmd7,Psmb5,Psmc5,Rac2,Psmd3,Rhog
5_Member	GO Biological Processes	GO:0043632	modification-dependent macromolecule catabolic process	-3.52097	-1.43229	14/649	16792,17246,17463,19164,19173,19184,22123,22223,24105,67702,103573,106021,214290,217069	Laptm5,Mdm2,Psmd7,Psen1,Psmb5,Psmc5,Psmd3,Uchl1,Rbck1,Rnf149,Xpo1,Topors,Tut7,Trim25
5_Member	Reactome Gene Sets	R-MMU-450531	Regulation of mRNA stability by proteins that bind AU-rich elements	-3.46854	-1.38539	5/82	17463,19173,19184,22123,103573	Psmd7,Psmb5,Psmc5,Psmd3,Xpo1
5_Member	KEGG Pathway	ko03050	Proteasome	-3.45148	-1.37919	4/46	17463,19173,19184,22123	Psmd7,Psmb5,Psmc5,Psmd3
5_Member	KEGG Pathway	mmu03050	Proteasome	-3.45148	-1.37919	4/46	17463,19173,19184,22123	Psmd7,Psmb5,Psmc5,Psmd3
5_Member	Reactome Gene Sets	R-MMU-4086400	PCP/CE pathway	-3.37272	-1.32644	5/86	17463,19173,19184,19354,22123	Psmd7,Psmb5,Psmc5,Rac2,Psmd3
5_Member	Reactome Gene Sets	R-MMU-1236978	Cross-presentation of soluble exogenous antigens (endosomes)	-3.34546	-1.3042	4/49	17463,19173,19184,22123	Psmd7,Psmb5,Psmc5,Psmd3
5_Member	Reactome Gene Sets	R-MMU-75815	Ubiquitin-dependent degradation of Cyclin D	-3.3117	-1.28517	4/50	17463,19173,19184,22123	Psmd7,Psmb5,Psmc5,Psmd3
5_Member	Reactome Gene Sets	R-MMU-9006925	Intracellular signaling by second messengers	-3.29643	-1.27487	8/249	12519,17246,17463,19173,19184,19354,22123,56212	Cd80,Mdm2,Psmd7,Psmb5,Psmc5,Rac2,Psmd3,Rhog
5_Member	Reactome Gene Sets	R-MMU-349425	Autodegradation of the E3 ubiquitin ligase COP1	-3.27869	-1.27334	4/51	17463,19173,19184,22123	Psmd7,Psmb5,Psmc5,Psmd3
5_Member	Reactome Gene Sets	R-MMU-350562	Regulation of ornithine decarboxylase (ODC)	-3.27869	-1.27334	4/51	17463,19173,19184,22123	Psmd7,Psmb5,Psmc5,Psmd3
5_Member	Reactome Gene Sets	R-MMU-69601	Ubiquitin Mediated Degradation of Phosphorylated Cdc25A	-3.27869	-1.27334	4/51	17463,19173,19184,22123	Psmd7,Psmb5,Psmc5,Psmd3
5_Member	Reactome Gene Sets	R-MMU-69610	p53-Independent DNA Damage Response	-3.27869	-1.27334	4/51	17463,19173,19184,22123	Psmd7,Psmb5,Psmc5,Psmd3
5_Member	Reactome Gene Sets	R-MMU-69613	p53-Independent G1/S DNA damage checkpoint	-3.27869	-1.27334	4/51	17463,19173,19184,22123	Psmd7,Psmb5,Psmc5,Psmd3
5_Member	Reactome Gene Sets	R-MMU-8939902	Regulation of RUNX2 expression and activity	-3.27869	-1.27334	4/51	17463,19173,19184,22123	Psmd7,Psmb5,Psmc5,Psmd3
5_Member	Reactome Gene Sets	R-MMU-8932339	ROS sensing by NFE2L2	-3.24638	-1.25013	4/52	17463,19173,19184,22123	Psmd7,Psmb5,Psmc5,Psmd3
5_Member	Reactome Gene Sets	R-MMU-1236975	Antigen processing-Cross presentation	-3.21663	-1.24471	5/93	13058,17463,19173,19184,22123	Cybb,Psmd7,Psmb5,Psmc5,Psmd3
5_Member	Reactome Gene Sets	R-MMU-5689603	UCH proteinases	-3.21663	-1.24471	5/93	17463,19173,19184,22123,22223	Psmd7,Psmb5,Psmc5,Psmd3,Uchl1
5_Member	Reactome Gene Sets	R-MMU-450408	AUF1 (hnRNP D0) binds and destabilizes mRNA	-3.21476	-1.24471	4/53	17463,19173,19184,22123	Psmd7,Psmb5,Psmc5,Psmd3
5_Member	Reactome Gene Sets	R-MMU-8854050	FBXL7 down-regulates AURKA during mitotic entry and in early mitosis	-3.21476	-1.24471	4/53	17463,19173,19184,22123	Psmd7,Psmb5,Psmc5,Psmd3
5_Member	Reactome Gene Sets	R-MMU-9020702	Interleukin-1 signaling	-3.19543	-1.23168	5/94	16181,17463,19173,19184,22123	Il1rn,Psmd7,Psmb5,Psmc5,Psmd3
5_Member	Reactome Gene Sets	R-MMU-4641257	Degradation of AXIN	-3.18379	-1.22213	4/54	17463,19173,19184,22123	Psmd7,Psmb5,Psmc5,Psmd3
5_Member	Reactome Gene Sets	R-MMU-5668541	TNFR2 non-canonical NF-kB pathway	-3.17448	-1.21696	5/95	17463,19173,19184,21938,22123	Psmd7,Psmb5,Psmc5,Tnfrsf1b,Psmd3
5_Member	Reactome Gene Sets	R-MMU-5610780	Degradation of GLI1 by the proteasome	-3.15346	-1.20206	4/55	17463,19173,19184,22123	Psmd7,Psmb5,Psmc5,Psmd3
5_Member	GO Biological Processes	GO:0006511	ubiquitin-dependent protein catabolic process	-3.13734	-1.18998	13/628	16792,17246,17463,19164,19173,19184,22123,22223,24105,67702,103573,106021,217069	Laptm5,Mdm2,Psmd7,Psen1,Psmb5,Psmc5,Psmd3,Uchl1,Rbck1,Rnf149,Xpo1,Topors,Trim25
5_Member	Reactome Gene Sets	R-MMU-4641258	Degradation of DVL	-3.12373	-1.18631	4/56	17463,19173,19184,22123	Psmd7,Psmb5,Psmc5,Psmd3
5_Member	Reactome Gene Sets	R-MMU-5607761	Dectin-1 mediated noncanonical NF-kB signaling	-3.12373	-1.18631	4/56	17463,19173,19184,22123	Psmd7,Psmb5,Psmc5,Psmd3
5_Member	Reactome Gene Sets	R-MMU-5610785	GLI3 is processed to GLI3R by the proteasome	-3.12373	-1.18631	4/56	17463,19173,19184,22123	Psmd7,Psmb5,Psmc5,Psmd3
5_Member	Reactome Gene Sets	R-MMU-5676590	NIK-->noncanonical NF-kB signaling	-3.12373	-1.18631	4/56	17463,19173,19184,22123	Psmd7,Psmb5,Psmc5,Psmd3
5_Member	Reactome Gene Sets	R-MMU-983705	Signaling by the B Cell Receptor (BCR)	-3.11313	-1.17963	5/98	17463,19173,19184,20963,22123	Psmd7,Psmb5,Psmc5,Syk,Psmd3
5_Member	Reactome Gene Sets	R-MMU-68827	CDT1 association with the CDC6:ORC:origin complex	-3.09458	-1.16353	4/57	17463,19173,19184,22123	Psmd7,Psmb5,Psmc5,Psmd3
5_Member	GO Biological Processes	GO:0019941	modification-dependent protein catabolic process	-3.06816	-1.14429	13/639	16792,17246,17463,19164,19173,19184,22123,22223,24105,67702,103573,106021,217069	Laptm5,Mdm2,Psmd7,Psen1,Psmb5,Psmc5,Psmd3,Uchl1,Rbck1,Rnf149,Xpo1,Topors,Trim25
5_Member	Reactome Gene Sets	R-MMU-187577	SCF(Skp2)-mediated degradation of p27/p21	-3.03797	-1.12907	4/59	17463,19173,19184,22123	Psmd7,Psmb5,Psmc5,Psmd3
5_Member	Reactome Gene Sets	R-MMU-351202	Metabolism of polyamines	-3.03797	-1.12907	4/59	17463,19173,19184,22123	Psmd7,Psmb5,Psmc5,Psmd3
5_Member	Reactome Gene Sets	R-MMU-9707587	Regulation of HMOX1 expression and activity	-3.01046	-1.10886	4/60	17463,19173,19184,22123	Psmd7,Psmb5,Psmc5,Psmd3
5_Member	Reactome Gene Sets	R-MMU-68882	Mitotic Anaphase	-3.00278	-1.10479	7/213	17463,19173,19184,22123,22196,71805,103573	Psmd7,Psmb5,Psmc5,Psmd3,Ube2i,Nup93,Xpo1
5_Member	Reactome Gene Sets	R-MMU-2555396	Mitotic Metaphase and Anaphase	-2.99096	-1.09785	7/214	17463,19173,19184,22123,22196,71805,103573	Psmd7,Psmb5,Psmc5,Psmd3,Ube2i,Nup93,Xpo1
5_Member	Reactome Gene Sets	R-MMU-4608870	Asymmetric localization of PCP proteins	-2.98345	-1.09785	4/61	17463,19173,19184,22123	Psmd7,Psmb5,Psmc5,Psmd3
5_Member	Reactome Gene Sets	R-MMU-5358346	Hedgehog ligand biogenesis	-2.98345	-1.09785	4/61	17463,19173,19184,22123	Psmd7,Psmb5,Psmc5,Psmd3
5_Member	Reactome Gene Sets	R-MMU-1169091	Activation of NF-kappaB in B cells	-2.95694	-1.08234	4/62	17463,19173,19184,22123	Psmd7,Psmb5,Psmc5,Psmd3
5_Member	Reactome Gene Sets	R-MMU-8878166	Transcriptional regulation by RUNX2	-2.95694	-1.08234	4/62	17463,19173,19184,22123	Psmd7,Psmb5,Psmc5,Psmd3
5_Member	Reactome Gene Sets	R-MMU-174084	Autodegradation of Cdh1 by Cdh1:APC/C	-2.93091	-1.0624	4/63	17463,19173,19184,22123	Psmd7,Psmb5,Psmc5,Psmd3
5_Member	Reactome Gene Sets	R-MMU-1234176	Oxygen-dependent proline hydroxylation of Hypoxia-inducible Factor Alpha	-2.88019	-1.03614	4/65	17463,19173,19184,22123	Psmd7,Psmb5,Psmc5,Psmd3
5_Member	Reactome Gene Sets	R-MMU-8939236	RUNX1 regulates transcription of genes involved in differentiation of HSCs	-2.88019	-1.03614	4/65	17463,19173,19184,22123	Psmd7,Psmb5,Psmc5,Psmd3
5_Member	Reactome Gene Sets	R-MMU-5658442	Regulation of RAS by GAPs	-2.85549	-1.02289	4/66	17463,19173,19184,22123	Psmd7,Psmb5,Psmc5,Psmd3
5_Member	Reactome Gene Sets	R-MMU-174154	APC/C:Cdc20 mediated degradation of Securin	-2.83121	-1.01329	4/67	17463,19173,19184,22123	Psmd7,Psmb5,Psmc5,Psmd3
5_Member	Reactome Gene Sets	R-MMU-8948751	Regulation of PTEN stability and activity	-2.83121	-1.01329	4/67	17463,19173,19184,22123	Psmd7,Psmb5,Psmc5,Psmd3
5_Member	Reactome Gene Sets	R-MMU-2454202	Fc epsilon receptor (FCERI) signaling	-2.78545	-0.987755	5/116	17463,19173,19184,20963,22123	Psmd7,Psmb5,Psmc5,Syk,Psmd3
5_Member	Reactome Gene Sets	R-MMU-1234174	Cellular response to hypoxia	-2.78384	-0.987755	4/69	17463,19173,19184,22123	Psmd7,Psmb5,Psmc5,Psmd3
5_Member	Reactome Gene Sets	R-MMU-68949	Orc1 removal from chromatin	-2.78384	-0.987755	4/69	17463,19173,19184,22123	Psmd7,Psmb5,Psmc5,Psmd3
5_Member	Reactome Gene Sets	R-MMU-69202	Cyclin E associated events during G1/S transition	-2.78384	-0.987755	4/69	17463,19173,19184,22123	Psmd7,Psmb5,Psmc5,Psmd3
5_Member	Reactome Gene Sets	R-MMU-69656	Cyclin A:Cdk2-associated events at S phase entry	-2.738	-0.964046	4/71	17463,19173,19184,22123	Psmd7,Psmb5,Psmc5,Psmd3
5_Member	Reactome Gene Sets	R-MMU-69275	G2/M Transition	-2.73466	-0.963403	6/175	17463,17931,19173,19184,22123,103573	Psmd7,Ppp1r12a,Psmb5,Psmc5,Psmd3,Xpo1
5_Member	Reactome Gene Sets	R-MMU-174184	Cdc20:Phospho-APC/C mediated degradation of Cyclin A	-2.71562	-0.951009	4/72	17463,19173,19184,22123	Psmd7,Psmb5,Psmc5,Psmd3
5_Member	Reactome Gene Sets	R-MMU-69017	CDK-mediated phosphorylation and removal of Cdc6	-2.71562	-0.951009	4/72	17463,19173,19184,22123	Psmd7,Psmb5,Psmc5,Psmd3
5_Member	Reactome Gene Sets	R-MMU-453274	Mitotic G2-G2/M phases	-2.70978	-0.946489	6/177	17463,17931,19173,19184,22123,103573	Psmd7,Ppp1r12a,Psmb5,Psmc5,Psmd3,Xpo1
5_Member	Reactome Gene Sets	R-MMU-3858494	Beta-catenin independent WNT signaling	-2.70486	-0.945497	5/121	17463,19173,19184,19354,22123	Psmd7,Psmb5,Psmc5,Rac2,Psmd3
5_Member	Reactome Gene Sets	R-MMU-174178	APC/C:Cdh1 mediated degradation of Cdc20 and other APC/C:Cdh1 targeted proteins in late mitosis/early G1	-2.69359	-0.938125	4/73	17463,19173,19184,22123	Psmd7,Psmb5,Psmc5,Psmd3
5_Member	Reactome Gene Sets	R-MMU-179419	APC:Cdc20 mediated degradation of cell cycle proteins prior to satisfation of the cell cycle checkpoint	-2.69359	-0.938125	4/73	17463,19173,19184,22123	Psmd7,Psmb5,Psmc5,Psmd3
5_Member	Reactome Gene Sets	R-MMU-1168372	Downstream signaling events of B Cell Receptor (BCR)	-2.6719	-0.922852	4/74	17463,19173,19184,22123	Psmd7,Psmb5,Psmc5,Psmd3
5_Member	Reactome Gene Sets	R-MMU-8852276	The role of GTSE1 in G2/M progression after G2 checkpoint	-2.6719	-0.922852	4/74	17463,19173,19184,22123	Psmd7,Psmb5,Psmc5,Psmd3
5_Member	Reactome Gene Sets	R-MMU-176409	APC/C:Cdc20 mediated degradation of mitotic proteins	-2.65055	-0.909069	4/75	17463,19173,19184,22123	Psmd7,Psmb5,Psmc5,Psmd3
5_Member	Reactome Gene Sets	R-MMU-2871837	FCERI mediated NF-kB activation	-2.65055	-0.909069	4/75	17463,19173,19184,22123	Psmd7,Psmb5,Psmc5,Psmd3
5_Member	Reactome Gene Sets	R-MMU-176814	Activation of APC/C and APC/C:Cdc20 mediated degradation of mitotic proteins	-2.62951	-0.901459	4/76	17463,19173,19184,22123	Psmd7,Psmb5,Psmc5,Psmd3
5_Member	Reactome Gene Sets	R-MMU-195253	Degradation of beta-catenin by the destruction complex	-2.62951	-0.901459	4/76	17463,19173,19184,22123	Psmd7,Psmb5,Psmc5,Psmd3
5_Member	Reactome Gene Sets	R-MMU-71291	Metabolism of amino acids and derivatives	-2.62576	-0.901459	7/248	12035,17254,17463,19173,19184,22123,102857	Bcat1,Slc3a2,Psmd7,Psmb5,Psmc5,Psmd3,Slc6a8
5_Member	Reactome Gene Sets	R-MMU-8878171	Transcriptional regulation by RUNX1	-2.57882	-0.876801	6/188	13038,13039,17463,19173,19184,22123	Ctsk,Ctsl,Psmd7,Psmb5,Psmc5,Psmd3
5_Member	Reactome Gene Sets	R-MMU-5632684	Hedgehog 'on' state	-2.54841	-0.857185	4/80	17463,19173,19184,22123	Psmd7,Psmb5,Psmc5,Psmd3
5_Member	Reactome Gene Sets	R-MMU-1280218	Adaptive Immune System	-2.54248	-0.856957	12/646	12519,13038,13039,13040,13058,17463,19173,19184,20963,22123,24105,67731	Cd80,Ctsk,Ctsl,Ctss,Cybb,Psmd7,Psmb5,Psmc5,Syk,Psmd3,Rbck1,Fbxo32
5_Member	Reactome Gene Sets	R-MMU-382551	Transport of small molecules	-2.51007	-0.835081	12/652	17254,17463,18173,19173,19184,20544,22123,26373,27060,54411,71279,233979	Slc3a2,Psmd7,Slc11a1,Psmb5,Psmc5,Slc9a1,Psmd3,Clcn7,Tcirg1,Atp6ap1,Slc29a3,Tpcn2
5_Member	Reactome Gene Sets	R-MMU-174143	APC/C-mediated degradation of cell cycle proteins	-2.47182	-0.81326	4/84	17463,19173,19184,22123	Psmd7,Psmb5,Psmc5,Psmd3
5_Member	Reactome Gene Sets	R-MMU-202424	Downstream TCR signaling	-2.47182	-0.81326	4/84	17463,19173,19184,22123	Psmd7,Psmb5,Psmc5,Psmd3
5_Member	Reactome Gene Sets	R-MMU-453276	Regulation of mitotic cell cycle	-2.47182	-0.81326	4/84	17463,19173,19184,22123	Psmd7,Psmb5,Psmc5,Psmd3
5_Member	Reactome Gene Sets	R-MMU-9711123	Cellular response to chemical stress	-2.44434	-0.793982	5/139	13058,17463,19173,19184,22123	Cybb,Psmd7,Psmb5,Psmc5,Psmd3
5_Member	GO Biological Processes	GO:0043161	proteasome-mediated ubiquitin-dependent protein catabolic process	-2.39035	-0.749937	9/424	17246,17463,19164,19173,19184,24105,103573,106021,217069	Mdm2,Psmd7,Psen1,Psmb5,Psmc5,Rbck1,Xpo1,Topors,Trim25
5_Member	Reactome Gene Sets	R-MMU-5607764	CLEC7A (Dectin-1) signaling	-2.38177	-0.74735	4/89	17463,19173,19184,22123	Psmd7,Psmb5,Psmc5,Psmd3
5_Member	Reactome Gene Sets	R-MMU-69052	Switching of origins to a post-replicative state	-2.38177	-0.74735	4/89	17463,19173,19184,22123	Psmd7,Psmb5,Psmc5,Psmd3
5_Member	Reactome Gene Sets	R-MMU-201681	TCF dependent signaling in response to WNT	-2.3043	-0.688071	5/150	17463,19173,19184,22123,103573	Psmd7,Psmb5,Psmc5,Psmd3,Xpo1
5_Member	Reactome Gene Sets	R-MMU-5683057	MAPK family signaling cascades	-2.27035	-0.65972	7/288	12984,16193,17463,19173,19184,22123,103573	Csf2rb2,Il6,Psmd7,Psmb5,Psmc5,Psmd3,Xpo1
5_Member	Reactome Gene Sets	R-MMU-382556	ABC-family proteins mediated transport	-2.2181	-0.626489	4/99	17463,19173,19184,22123	Psmd7,Psmb5,Psmc5,Psmd3
5_Member	Reactome Gene Sets	R-MMU-195721	Signaling by WNT	-2.18175	-0.60065	6/227	17463,19173,19184,19354,22123,103573	Psmd7,Psmb5,Psmc5,Rac2,Psmd3,Xpo1
5_Member	Reactome Gene Sets	R-MMU-202403	TCR signaling	-2.17274	-0.595081	4/102	17463,19173,19184,22123	Psmd7,Psmb5,Psmc5,Psmd3
5_Member	Reactome Gene Sets	R-MMU-69206	G1/S Transition	-2.17274	-0.595081	4/102	17463,19173,19184,22123	Psmd7,Psmb5,Psmc5,Psmd3
5_Member	Reactome Gene Sets	R-MMU-68886	M Phase	-2.15672	-0.584594	8/380	17463,19173,19184,22123,22196,64898,71805,103573	Psmd7,Psmb5,Psmc5,Psmd3,Ube2i,Lpin2,Nup93,Xpo1
5_Member	Reactome Gene Sets	R-MMU-8953854	Metabolism of RNA	-2.15628	-0.584594	10/546	17463,19173,19184,20595,22123,66164,66878,71805,103573,214290	Psmd7,Psmb5,Psmc5,Smn1,Psmd3,Nip7,Riok3,Nup93,Xpo1,Tut7
5_Member	Reactome Gene Sets	R-MMU-5610787	Hedgehog 'off' state	-2.12892	-0.563951	4/105	17463,19173,19184,22123	Psmd7,Psmb5,Psmc5,Psmd3
5_Member	Reactome Gene Sets	R-MMU-9707564	Cytoprotection by HMOX1	-2.10052	-0.541866	4/107	17463,19173,19184,22123	Psmd7,Psmb5,Psmc5,Psmd3
5_Member	Reactome Gene Sets	R-MMU-6807070	PTEN Regulation	-2.07274	-0.521721	4/109	17463,19173,19184,22123	Psmd7,Psmb5,Psmc5,Psmd3
5_Member	Reactome Gene Sets	R-MMU-5688426	Deubiquitination	-2.05996	-0.510547	6/241	17246,17463,19173,19184,22123,22223	Mdm2,Psmd7,Psmb5,Psmc5,Psmd3,Uchl1
5_Member	Reactome Gene Sets	R-MMU-69239	Synthesis of DNA	-2.00588	-0.471485	4/114	17463,19173,19184,22123	Psmd7,Psmb5,Psmc5,Psmd3
6_Summary	GO Biological Processes	GO:1903530	regulation of secretion by cell	-6.29408	-3.2164	19/674	12361,16156,16181,16193,16323,18413,19204,19354,20375,20963,20969,21938,24088,27060,54411,218461,233979,235442,242662,13038,13039,15925,59045,14131,19164	Cask,Il11,Il1rn,Il6,Inhba,Osm,Ptafr,Rac2,Spi1,Syk,Sdc1,Tnfrsf1b,Tlr2,Tcirg1,Atp6ap1,Pde8b,Tpcn2,Rab8b,Rims3,Ctsk,Ctsl,Ide,Stard3,Fcgr3,Psen1
6_Member	GO Biological Processes	GO:1903530	regulation of secretion by cell	-6.29408	-3.2164	19/674	12361,16156,16181,16193,16323,18413,19204,19354,20375,20963,20969,21938,24088,27060,54411,218461,233979,235442,242662	Cask,Il11,Il1rn,Il6,Inhba,Osm,Ptafr,Rac2,Spi1,Syk,Sdc1,Tnfrsf1b,Tlr2,Tcirg1,Atp6ap1,Pde8b,Tpcn2,Rab8b,Rims3
6_Member	GO Biological Processes	GO:0051046	regulation of secretion	-5.53073	-2.79299	19/759	12361,16156,16181,16193,16323,18413,19204,19354,20375,20963,20969,21938,24088,27060,54411,218461,233979,235442,242662	Cask,Il11,Il1rn,Il6,Inhba,Osm,Ptafr,Rac2,Spi1,Syk,Sdc1,Tnfrsf1b,Tlr2,Tcirg1,Atp6ap1,Pde8b,Tpcn2,Rab8b,Rims3
6_Member	GO Biological Processes	GO:1903531	negative regulation of secretion by cell	-3.58643	-1.47284	7/170	16156,16181,16193,18413,20375,21938,218461	Il11,Il1rn,Il6,Osm,Spi1,Tnfrsf1b,Pde8b
6_Member	GO Biological Processes	GO:0010817	regulation of hormone levels	-3.58438	-1.47284	13/563	12361,13038,13039,15925,16156,16181,16193,16323,18413,27060,59045,218461,235442	Cask,Ctsk,Ctsl,Ide,Il11,Il1rn,Il6,Inhba,Osm,Tcirg1,Stard3,Pde8b,Rab8b
6_Member	GO Biological Processes	GO:0023061	signal release	-3.46071	-1.38267	13/580	12361,14131,16156,16181,16193,16323,18413,19164,20963,27060,218461,235442,242662	Cask,Fcgr3,Il11,Il1rn,Il6,Inhba,Osm,Psen1,Syk,Tcirg1,Pde8b,Rab8b,Rims3
6_Member	GO Biological Processes	GO:0051048	negative regulation of secretion	-3.17582	-1.21696	7/199	16156,16181,16193,18413,20375,21938,218461	Il11,Il1rn,Il6,Osm,Spi1,Tnfrsf1b,Pde8b
6_Member	GO Biological Processes	GO:0046879	hormone secretion	-2.80877	-0.999719	9/367	12361,16156,16181,16193,16323,18413,27060,218461,235442	Cask,Il11,Il1rn,Il6,Inhba,Osm,Tcirg1,Pde8b,Rab8b
6_Member	GO Biological Processes	GO:0046883	regulation of hormone secretion	-2.75763	-0.969099	8/302	12361,16156,16193,16323,18413,27060,218461,235442	Cask,Il11,Il6,Inhba,Osm,Tcirg1,Pde8b,Rab8b
6_Member	GO Biological Processes	GO:0009914	hormone transport	-2.74488	-0.968221	9/375	12361,16156,16181,16193,16323,18413,27060,218461,235442	Cask,Il11,Il1rn,Il6,Inhba,Osm,Tcirg1,Pde8b,Rab8b
6_Member	GO Biological Processes	GO:0046888	negative regulation of hormone secretion	-2.41707	-0.770751	4/87	16156,16193,18413,218461	Il11,Il6,Osm,Pde8b
7_Summary	GO Biological Processes	GO:0002886	regulation of myeloid leukocyte mediated immunity	-5.89425	-3.01038	7/75	14131,19204,19354,20375,20963,22177,56792,12361,12475,18173,20969,24088,54411,56644,67979,233979,235442,242662,16193,16792,14595,20292,27226,56212,14726,13058,171285,19164,13038,13731,16402	Fcgr3,Ptafr,Rac2,Spi1,Syk,Tyrobp,Stap1,Cask,Cd14,Slc11a1,Sdc1,Tlr2,Atp6ap1,Clec7a,Atad1,Tpcn2,Rab8b,Rims3,Il6,Laptm5,B4galt1,Ccl11,Pla2g7,Rhog,Pdpn,Cybb,Havcr2,Psen1,Ctsk,Emp2,Itga5
7_Member	GO Biological Processes	GO:0002886	regulation of myeloid leukocyte mediated immunity	-5.89425	-3.01038	7/75	14131,19204,19354,20375,20963,22177,56792	Fcgr3,Ptafr,Rac2,Spi1,Syk,Tyrobp,Stap1
7_Member	GO Biological Processes	GO:1904151	positive regulation of microglial cell mediated cytotoxicity	-5.81619	-2.96575	3/4	20375,22177,56792	Spi1,Tyrobp,Stap1
7_Member	GO Biological Processes	GO:0002888	positive regulation of myeloid leukocyte mediated immunity	-5.69465	-2.88996	5/29	14131,19204,20375,22177,56792	Fcgr3,Ptafr,Spi1,Tyrobp,Stap1
7_Member	GO Biological Processes	GO:0060627	regulation of vesicle-mediated transport	-5.58828	-2.82499	17/612	12361,12475,14131,18173,19204,19354,20375,20963,20969,24088,54411,56644,56792,67979,233979,235442,242662	Cask,Cd14,Fcgr3,Slc11a1,Ptafr,Rac2,Spi1,Syk,Sdc1,Tlr2,Atp6ap1,Clec7a,Stap1,Atad1,Tpcn2,Rab8b,Rims3
7_Member	GO Biological Processes	GO:0090634	microglial cell mediated cytotoxicity	-5.4206	-2.75157	3/5	20375,22177,56792	Spi1,Tyrobp,Stap1
7_Member	GO Biological Processes	GO:1904149	regulation of microglial cell mediated cytotoxicity	-5.4206	-2.75157	3/5	20375,22177,56792	Spi1,Tyrobp,Stap1
7_Member	GO Biological Processes	GO:0017157	regulation of exocytosis	-4.81261	-2.29423	10/249	12361,19204,19354,20375,20963,20969,54411,233979,235442,242662	Cask,Ptafr,Rac2,Spi1,Syk,Sdc1,Atp6ap1,Tpcn2,Rab8b,Rims3
7_Member	GO Biological Processes	GO:0002283	neutrophil activation involved in immune response	-4.66025	-2.15659	4/23	19204,20375,20963,22177	Ptafr,Spi1,Syk,Tyrobp
7_Member	GO Biological Processes	GO:0002444	myeloid leukocyte mediated immunity	-4.29236	-1.92964	7/131	14131,19204,19354,20375,20963,22177,56792	Fcgr3,Ptafr,Rac2,Spi1,Syk,Tyrobp,Stap1
7_Member	GO Biological Processes	GO:0002699	positive regulation of immune effector process	-4.17557	-1.84801	10/296	14131,16193,16792,19204,19354,20375,20963,22177,24088,56792	Fcgr3,Il6,Laptm5,Ptafr,Rac2,Spi1,Syk,Tyrobp,Tlr2,Stap1
7_Member	GO Biological Processes	GO:0043313	regulation of neutrophil degranulation	-4.09454	-1.80396	3/12	19204,20375,20963	Ptafr,Spi1,Syk
7_Member	GO Biological Processes	GO:0050900	leukocyte migration	-4.0119	-1.75682	11/373	14131,14595,19204,19354,20292,20375,20963,24088,27226,56212,56792	Fcgr3,B4galt1,Ptafr,Rac2,Ccl11,Spi1,Syk,Tlr2,Pla2g7,Rhog,Stap1
7_Member	Reactome Gene Sets	R-MMU-114604	GPVI-mediated activation cascade	-3.9683	-1.73182	4/34	14726,19354,20963,56212	Pdpn,Rac2,Syk,Rhog
7_Member	GO Biological Processes	GO:0042119	neutrophil activation	-3.82216	-1.62874	4/37	19204,20375,20963,22177	Ptafr,Spi1,Syk,Tyrobp
7_Member	GO Biological Processes	GO:1902563	regulation of neutrophil activation	-3.78595	-1.60795	3/15	19204,20375,20963	Ptafr,Spi1,Syk
7_Member	WikiPathways	WP3626	Microglia pathogen phagocytosis pathway	-3.64637	-1.50128	4/41	13058,19354,20963,22177	Cybb,Rac2,Syk,Tyrobp
7_Member	GO Biological Processes	GO:0043312	neutrophil degranulation	-3.61612	-1.48623	3/17	19204,20375,20963	Ptafr,Spi1,Syk
7_Member	GO Biological Processes	GO:0002275	myeloid cell activation involved in immune response	-3.6127	-1.48623	6/119	19204,19354,20375,20963,22177,171285	Ptafr,Rac2,Spi1,Syk,Tyrobp,Havcr2
7_Member	GO Biological Processes	GO:0006887	exocytosis	-3.60004	-1.4796	11/416	12361,19164,19204,19354,20375,20963,20969,54411,233979,235442,242662	Cask,Psen1,Ptafr,Rac2,Spi1,Syk,Sdc1,Atp6ap1,Tpcn2,Rab8b,Rims3
7_Member	GO Biological Processes	GO:0097529	myeloid leukocyte migration	-3.57717	-1.46855	8/226	14131,19354,20292,20375,20963,27226,56212,56792	Fcgr3,Rac2,Ccl11,Spi1,Syk,Pla2g7,Rhog,Stap1
7_Member	GO Biological Processes	GO:0036230	granulocyte activation	-3.56543	-1.4626	4/43	19204,20375,20963,22177	Ptafr,Spi1,Syk,Tyrobp
7_Member	KEGG Pathway	ko04380	Osteoclast differentiation	-3.40608	-1.35216	6/130	13038,13058,14131,20375,20963,22177	Ctsk,Cybb,Fcgr3,Spi1,Syk,Tyrobp
7_Member	KEGG Pathway	mmu04380	Osteoclast differentiation	-3.38831	-1.3395	6/131	13038,13058,14131,20375,20963,22177	Ctsk,Cybb,Fcgr3,Spi1,Syk,Tyrobp
7_Member	GO Biological Processes	GO:0031343	positive regulation of cell killing	-3.07341	-1.14763	5/100	20375,20963,22177,56644,56792	Spi1,Syk,Tyrobp,Clec7a,Stap1
7_Member	GO Biological Processes	GO:0043300	regulation of leukocyte degranulation	-2.98345	-1.09785	4/61	19204,19354,20375,20963	Ptafr,Rac2,Spi1,Syk
7_Member	GO Biological Processes	GO:0030595	leukocyte chemotaxis	-2.84326	-1.01629	7/227	14131,19354,20292,20375,20963,27226,56792	Fcgr3,Rac2,Ccl11,Spi1,Syk,Pla2g7,Stap1
7_Member	GO Biological Processes	GO:0060326	cell chemotaxis	-2.66097	-0.913191	8/313	14131,19354,20292,20375,20963,27226,56212,56792	Fcgr3,Rac2,Ccl11,Spi1,Syk,Pla2g7,Rhog,Stap1
7_Member	GO Biological Processes	GO:0002705	positive regulation of leukocyte mediated immunity	-2.63715	-0.901459	6/183	14131,16193,19204,20375,22177,56792	Fcgr3,Il6,Ptafr,Spi1,Tyrobp,Stap1
7_Member	GO Biological Processes	GO:1903305	regulation of regulated secretory pathway	-2.60192	-0.888317	6/186	12361,19204,19354,20375,20963,242662	Cask,Ptafr,Rac2,Spi1,Syk,Rims3
7_Member	GO Biological Processes	GO:1990266	neutrophil migration	-2.59839	-0.887129	5/128	14131,19354,20292,20963,56212	Fcgr3,Rac2,Ccl11,Syk,Rhog
7_Member	GO Biological Processes	GO:0002446	neutrophil mediated immunity	-2.44673	-0.793982	3/42	19204,20375,20963	Ptafr,Spi1,Syk
7_Member	GO Biological Processes	GO:0042554	superoxide anion generation	-2.36162	-0.732065	3/45	13058,20963,22177	Cybb,Syk,Tyrobp
7_Member	GO Biological Processes	GO:0043277	apoptotic cell clearance	-2.28259	-0.670097	3/48	19354,22177,56212	Rac2,Tyrobp,Rhog
7_Member	GO Biological Processes	GO:0007229	integrin-mediated signaling pathway	-2.2651	-0.657238	4/96	13731,16402,20963,22177	Emp2,Itga5,Syk,Tyrobp
7_Member	GO Biological Processes	GO:0045055	regulated exocytosis	-2.26231	-0.655364	7/289	12361,19164,19204,19354,20375,20963,242662	Cask,Psen1,Ptafr,Rac2,Spi1,Syk,Rims3
7_Member	GO Biological Processes	GO:0097530	granulocyte migration	-2.22152	-0.626489	5/157	14131,19354,20292,20963,56212	Fcgr3,Rac2,Ccl11,Syk,Rhog
7_Member	GO Biological Processes	GO:0043299	leukocyte degranulation	-2.2181	-0.626489	4/99	19204,19354,20375,20963	Ptafr,Rac2,Spi1,Syk
7_Member	GO Biological Processes	GO:0030593	neutrophil chemotaxis	-2.17274	-0.595081	4/102	14131,19354,20292,20963	Fcgr3,Rac2,Ccl11,Syk
7_Member	GO Biological Processes	GO:0045921	positive regulation of exocytosis	-2.12892	-0.563951	4/105	19204,20963,20969,54411	Ptafr,Syk,Sdc1,Atp6ap1
8_Summary	Reactome Gene Sets	R-MMU-1630316	Glycosaminoglycan metabolism	-5.59813	-2.82499	8/118	12505,14595,14733,17022,20544,20969,58250,75612,13039,16402,17246,17931,24088,71805,11605	Cd44,B4galt1,Gpc1,Lum,Slc9a1,Sdc1,Chst11,Gns,Ctsl,Itga5,Mdm2,Ppp1r12a,Tlr2,Nup93,Gla
8_Member	Reactome Gene Sets	R-MMU-1630316	Glycosaminoglycan metabolism	-5.59813	-2.82499	8/118	12505,14595,14733,17022,20544,20969,58250,75612	Cd44,B4galt1,Gpc1,Lum,Slc9a1,Sdc1,Chst11,Gns
8_Member	KEGG Pathway	ko05205	Proteoglycans in cancer	-5.5368	-2.79299	10/206	12505,13039,14733,16402,17022,17246,17931,20544,20969,24088	Cd44,Ctsl,Gpc1,Itga5,Lum,Mdm2,Ppp1r12a,Slc9a1,Sdc1,Tlr2
8_Member	KEGG Pathway	mmu05205	Proteoglycans in cancer	-5.44382	-2.75157	10/211	12505,13039,14733,16402,17022,17246,17931,20544,20969,24088	Cd44,Ctsl,Gpc1,Itga5,Lum,Mdm2,Ppp1r12a,Slc9a1,Sdc1,Tlr2
8_Member	Reactome Gene Sets	R-MMU-71387	Metabolism of carbohydrates	-3.86289	-1.65664	9/262	12505,14595,14733,17022,20544,20969,58250,71805,75612	Cd44,B4galt1,Gpc1,Lum,Slc9a1,Sdc1,Chst11,Nup93,Gns
8_Member	GO Biological Processes	GO:1901136	carbohydrate derivative catabolic process	-2.34123	-0.715518	5/147	11605,12505,13039,14733,75612	Gla,Cd44,Ctsl,Gpc1,Gns
8_Member	Reactome Gene Sets	R-MMU-1793185	Chondroitin sulfate/dermatan sulfate metabolism	-2.30831	-0.691144	3/47	14733,20969,58250	Gpc1,Sdc1,Chst11
9_Summary	GO Biological Processes	GO:0001906	cell killing	-5.45898	-2.75157	11/260	13731,14131,16197,20375,20723,20963,22177,56644,56792,171285,100042405,12505,12519,16792,66878,109648,12361,19280,21938	Emp2,Fcgr3,Il7r,Spi1,Serpinb9,Syk,Tyrobp,Clec7a,Stap1,Havcr2,Hmgn2-ps,Cd44,Cd80,Laptm5,Riok3,Npy,Cask,Ptprs,Tnfrsf1b
9_Member	GO Biological Processes	GO:0001906	cell killing	-5.45898	-2.75157	11/260	13731,14131,16197,20375,20723,20963,22177,56644,56792,171285,100042405	Emp2,Fcgr3,Il7r,Spi1,Serpinb9,Syk,Tyrobp,Clec7a,Stap1,Havcr2,Hmgn2-ps
9_Member	GO Biological Processes	GO:0031341	regulation of cell killing	-5.06893	-2.4782	8/139	16197,20375,20723,20963,22177,56644,56792,171285	Il7r,Spi1,Serpinb9,Syk,Tyrobp,Clec7a,Stap1,Havcr2
9_Member	GO Biological Processes	GO:0001909	leukocyte mediated cytotoxicity	-4.4723	-2.04175	8/168	13731,14131,16197,20375,20723,22177,56792,171285	Emp2,Fcgr3,Il7r,Spi1,Serpinb9,Tyrobp,Stap1,Havcr2
9_Member	GO Biological Processes	GO:0001910	regulation of leukocyte mediated cytotoxicity	-3.59301	-1.47556	6/120	16197,20375,20723,22177,56792,171285	Il7r,Spi1,Serpinb9,Tyrobp,Stap1,Havcr2
9_Member	GO Biological Processes	GO:0002683	negative regulation of immune system process	-3.23283	-1.24471	11/460	12505,12519,16197,16792,20375,20723,22177,56792,66878,109648,171285	Cd44,Cd80,Il7r,Laptm5,Spi1,Serpinb9,Tyrobp,Stap1,Riok3,Npy,Havcr2
9_Member	GO Biological Processes	GO:0001911	negative regulation of leukocyte mediated cytotoxicity	-2.87035	-1.03089	3/30	16197,20723,171285	Il7r,Serpinb9,Havcr2
9_Member	GO Biological Processes	GO:0031342	negative regulation of cell killing	-2.67456	-0.922852	3/35	16197,20723,171285	Il7r,Serpinb9,Havcr2
9_Member	GO Biological Processes	GO:0002704	negative regulation of leukocyte mediated immunity	-2.62951	-0.901459	4/76	16197,20375,20723,171285	Il7r,Spi1,Serpinb9,Havcr2
9_Member	GO Biological Processes	GO:0032102	negative regulation of response to external stimulus	-2.56376	-0.86854	9/399	12361,12505,19280,20723,21938,56792,66878,109648,171285	Cask,Cd44,Ptprs,Serpinb9,Tnfrsf1b,Stap1,Riok3,Npy,Havcr2
9_Member	GO Biological Processes	GO:0050777	negative regulation of immune response	-2.38379	-0.74735	6/206	16197,20375,20723,66878,109648,171285	Il7r,Spi1,Serpinb9,Riok3,Npy,Havcr2
9_Member	GO Biological Processes	GO:0070229	negative regulation of lymphocyte apoptotic process	-2.18536	-0.603394	3/52	12505,16197,20723	Cd44,Il7r,Serpinb9
9_Member	GO Biological Processes	GO:0031348	negative regulation of defense response	-2.10238	-0.54238	6/236	12505,20723,21938,66878,109648,171285	Cd44,Serpinb9,Tnfrsf1b,Riok3,Npy,Havcr2
10_Summary	GO Biological Processes	GO:0030155	regulation of cell adhesion	-5.42402	-2.75157	19/772	12361,12505,12519,13731,14726,16181,16193,16197,16402,16792,17931,19204,19354,20375,20963,21923,109648,171285,211556,13039,17474,18173,19164,21938,27060,22177,16188,22402,24088,54411,270110,20926,56644,56792,16156,18413,14595,16323,21376,68949,208727,319955	Cask,Cd44,Cd80,Emp2,Pdpn,Il1rn,Il6,Il7r,Itga5,Laptm5,Ppp1r12a,Ptafr,Rac2,Spi1,Syk,Tnc,Npy,Havcr2,Ap1ar,Ctsl,Clec4d,Slc11a1,Psen1,Tnfrsf1b,Tcirg1,Tyrobp,Il3ra,Ccn4,Tlr2,Atp6ap1,Irf2bp2,Supt6,Clec7a,Stap1,Il11,Osm,B4galt1,Inhba,Tbrg1,Zfas1,Hdac4,Ercc6
10_Member	GO Biological Processes	GO:0030155	regulation of cell adhesion	-5.42402	-2.75157	19/772	12361,12505,12519,13731,14726,16181,16193,16197,16402,16792,17931,19204,19354,20375,20963,21923,109648,171285,211556	Cask,Cd44,Cd80,Emp2,Pdpn,Il1rn,Il6,Il7r,Itga5,Laptm5,Ppp1r12a,Ptafr,Rac2,Spi1,Syk,Tnc,Npy,Havcr2,Ap1ar
10_Member	GO Biological Processes	GO:0042110	T cell activation	-4.88954	-2.35592	15/550	12505,12519,13039,16193,16197,16792,17474,18173,19164,19354,20375,20963,21938,27060,171285	Cd44,Cd80,Ctsl,Il6,Il7r,Laptm5,Clec4d,Slc11a1,Psen1,Rac2,Spi1,Syk,Tnfrsf1b,Tcirg1,Havcr2
10_Member	GO Biological Processes	GO:0070661	leukocyte proliferation	-4.86398	-2.33805	12/359	12505,12519,16193,16197,16792,18173,19354,20963,21938,22177,27060,171285	Cd44,Cd80,Il6,Il7r,Laptm5,Slc11a1,Rac2,Syk,Tnfrsf1b,Tyrobp,Tcirg1,Havcr2
10_Member	GO Biological Processes	GO:0002521	leukocyte differentiation	-4.77592	-2.26497	16/633	12505,13039,16188,16193,16197,16792,17474,19164,20375,20963,22177,22402,24088,27060,54411,270110	Cd44,Ctsl,Il3ra,Il6,Il7r,Laptm5,Clec4d,Psen1,Spi1,Syk,Tyrobp,Ccn4,Tlr2,Tcirg1,Atp6ap1,Irf2bp2
10_Member	GO Biological Processes	GO:0046651	lymphocyte proliferation	-4.4774	-2.04175	11/331	12505,12519,16193,16197,16792,18173,19354,20963,21938,22177,171285	Cd44,Cd80,Il6,Il7r,Laptm5,Slc11a1,Rac2,Syk,Tnfrsf1b,Tyrobp,Havcr2
10_Member	GO Biological Processes	GO:0032943	mononuclear cell proliferation	-4.42994	-2.01797	11/335	12505,12519,16193,16197,16792,18173,19354,20963,21938,22177,171285	Cd44,Cd80,Il6,Il7r,Laptm5,Slc11a1,Rac2,Syk,Tnfrsf1b,Tyrobp,Havcr2
10_Member	GO Biological Processes	GO:0042098	T cell proliferation	-4.41424	-2.01797	9/222	12505,12519,16193,16792,18173,19354,20963,21938,171285	Cd44,Cd80,Il6,Laptm5,Slc11a1,Rac2,Syk,Tnfrsf1b,Havcr2
10_Member	GO Biological Processes	GO:0050865	regulation of cell activation	-4.30079	-1.92964	17/770	12505,12519,14726,16193,16197,16792,17474,19204,19354,20375,20926,20963,21938,22177,56644,56792,171285	Cd44,Cd80,Pdpn,Il6,Il7r,Laptm5,Clec4d,Ptafr,Rac2,Spi1,Supt6,Syk,Tnfrsf1b,Tyrobp,Clec7a,Stap1,Havcr2
10_Member	GO Biological Processes	GO:0042129	regulation of T cell proliferation	-4.20902	-1.86673	8/183	12505,12519,16193,16792,19354,20963,21938,171285	Cd44,Cd80,Il6,Laptm5,Rac2,Syk,Tnfrsf1b,Havcr2
10_Member	GO Biological Processes	GO:0050670	regulation of lymphocyte proliferation	-4.13851	-1.82049	9/241	12505,12519,16193,16792,19354,20963,21938,22177,171285	Cd44,Cd80,Il6,Laptm5,Rac2,Syk,Tnfrsf1b,Tyrobp,Havcr2
10_Member	GO Biological Processes	GO:0032944	regulation of mononuclear cell proliferation	-4.08381	-1.79764	9/245	12505,12519,16193,16792,19354,20963,21938,22177,171285	Cd44,Cd80,Il6,Laptm5,Rac2,Syk,Tnfrsf1b,Tyrobp,Havcr2
10_Member	GO Biological Processes	GO:0002694	regulation of leukocyte activation	-4.07205	-1.79024	16/725	12505,12519,16193,16197,16792,17474,19204,19354,20375,20926,20963,21938,22177,56644,56792,171285	Cd44,Cd80,Il6,Il7r,Laptm5,Clec4d,Ptafr,Rac2,Spi1,Supt6,Syk,Tnfrsf1b,Tyrobp,Clec7a,Stap1,Havcr2
10_Member	GO Biological Processes	GO:0050731	positive regulation of peptidyl-tyrosine phosphorylation	-4.06298	-1.78549	8/192	12505,12519,16156,16193,16402,18413,20963,56792	Cd44,Cd80,Il11,Il6,Itga5,Osm,Syk,Stap1
10_Member	GO Biological Processes	GO:0070663	regulation of leukocyte proliferation	-3.8754	-1.65664	9/261	12505,12519,16193,16792,19354,20963,21938,22177,171285	Cd44,Cd80,Il6,Laptm5,Rac2,Syk,Tnfrsf1b,Tyrobp,Havcr2
10_Member	GO Biological Processes	GO:0050730	regulation of peptidyl-tyrosine phosphorylation	-3.81347	-1.62508	9/266	12505,12519,16156,16193,16402,18413,19164,20963,56792	Cd44,Cd80,Il11,Il6,Itga5,Osm,Psen1,Syk,Stap1
10_Member	GO Biological Processes	GO:1903131	mononuclear cell differentiation	-3.55967	-1.4597	12/492	12505,13039,16188,16193,16197,16792,17474,19164,20375,20963,27060,270110	Cd44,Ctsl,Il3ra,Il6,Il7r,Laptm5,Clec4d,Psen1,Spi1,Syk,Tcirg1,Irf2bp2
10_Member	GO Biological Processes	GO:0007159	leukocyte cell-cell adhesion	-3.36464	-1.32088	10/373	12505,12519,16193,16197,16402,16792,19204,19354,20963,171285	Cd44,Cd80,Il6,Il7r,Itga5,Laptm5,Ptafr,Rac2,Syk,Havcr2
10_Member	GO Biological Processes	GO:0007162	negative regulation of cell adhesion	-3.32434	-1.29539	9/310	12361,12505,12519,16181,16792,20375,21923,171285,211556	Cask,Cd44,Cd80,Il1rn,Laptm5,Spi1,Tnc,Havcr2,Ap1ar
10_Member	GO Biological Processes	GO:0008285	negative regulation of cell population proliferation	-3.29426	-1.27487	15/766	12361,12505,12519,13039,14595,14726,16193,16323,16792,21376,22177,24088,68949,171285,208727	Cask,Cd44,Cd80,Ctsl,B4galt1,Pdpn,Il6,Inhba,Laptm5,Tbrg1,Tyrobp,Tlr2,Zfas1,Havcr2,Hdac4
10_Member	GO Biological Processes	GO:0022407	regulation of cell-cell adhesion	-3.25635	-1.25785	11/457	12505,12519,14726,16181,16193,16197,16792,19204,20375,20963,171285	Cd44,Cd80,Pdpn,Il1rn,Il6,Il7r,Laptm5,Ptafr,Spi1,Syk,Havcr2
10_Member	GO Biological Processes	GO:0050672	negative regulation of lymphocyte proliferation	-3.23809	-1.24632	5/92	12505,12519,16792,22177,171285	Cd44,Cd80,Laptm5,Tyrobp,Havcr2
10_Member	GO Biological Processes	GO:0032945	negative regulation of mononuclear cell proliferation	-3.21663	-1.24471	5/93	12505,12519,16792,22177,171285	Cd44,Cd80,Laptm5,Tyrobp,Havcr2
10_Member	GO Biological Processes	GO:0018108	peptidyl-tyrosine phosphorylation	-3.19644	-1.23168	9/323	12505,12519,16156,16193,16402,18413,19164,20963,56792	Cd44,Cd80,Il11,Il6,Itga5,Osm,Psen1,Syk,Stap1
10_Member	GO Biological Processes	GO:0018212	peptidyl-tyrosine modification	-3.16786	-1.21444	9/326	12505,12519,16156,16193,16402,18413,19164,20963,56792	Cd44,Cd80,Il11,Il6,Itga5,Osm,Psen1,Syk,Stap1
10_Member	GO Biological Processes	GO:0045785	positive regulation of cell adhesion	-3.14082	-1.19145	11/472	12505,12519,13731,14726,16193,16197,16402,19204,20963,109648,171285	Cd44,Cd80,Emp2,Pdpn,Il6,Il7r,Itga5,Ptafr,Syk,Npy,Havcr2
10_Member	GO Biological Processes	GO:0070664	negative regulation of leukocyte proliferation	-3.11313	-1.17963	5/98	12505,12519,16792,22177,171285	Cd44,Cd80,Laptm5,Tyrobp,Havcr2
10_Member	GO Biological Processes	GO:0050863	regulation of T cell activation	-3.02102	-1.11579	9/342	12505,12519,16193,16197,16792,19354,20963,21938,171285	Cd44,Cd80,Il6,Il7r,Laptm5,Rac2,Syk,Tnfrsf1b,Havcr2
10_Member	GO Biological Processes	GO:0022409	positive regulation of cell-cell adhesion	-2.8875	-1.03614	8/288	12505,12519,14726,16193,16197,19204,20963,171285	Cd44,Cd80,Pdpn,Il6,Il7r,Ptafr,Syk,Havcr2
10_Member	GO Biological Processes	GO:0001934	positive regulation of protein phosphorylation	-2.83711	-1.01329	14/763	12505,12519,13731,16156,16181,16193,16323,16402,18173,18413,19164,20963,56792,319955	Cd44,Cd80,Emp2,Il11,Il1rn,Il6,Inhba,Itga5,Slc11a1,Osm,Psen1,Syk,Stap1,Ercc6
10_Member	GO Biological Processes	GO:0050867	positive regulation of cell activation	-2.83584	-1.01329	11/515	12519,14726,16193,16197,17474,19204,20963,22177,56644,56792,171285	Cd80,Pdpn,Il6,Il7r,Clec4d,Ptafr,Syk,Tyrobp,Clec7a,Stap1,Havcr2
10_Member	GO Biological Processes	GO:0030098	lymphocyte differentiation	-2.78993	-0.987755	10/444	12505,13039,16193,16197,16792,17474,20375,20963,27060,270110	Cd44,Ctsl,Il6,Il7r,Laptm5,Clec4d,Spi1,Syk,Tcirg1,Irf2bp2
10_Member	GO Biological Processes	GO:0030183	B cell differentiation	-2.78549	-0.987755	6/171	16193,16792,20375,20963,27060,270110	Il6,Laptm5,Spi1,Syk,Tcirg1,Irf2bp2
10_Member	GO Biological Processes	GO:0030217	T cell differentiation	-2.75763	-0.969099	8/302	12505,13039,16193,16197,17474,20375,20963,27060	Cd44,Ctsl,Il6,Il7r,Clec4d,Spi1,Syk,Tcirg1
10_Member	GO Biological Processes	GO:0051249	regulation of lymphocyte activation	-2.74089	-0.965593	12/611	12505,12519,16193,16197,16792,19354,20926,20963,21938,22177,56644,171285	Cd44,Cd80,Il6,Il7r,Laptm5,Rac2,Supt6,Syk,Tnfrsf1b,Tyrobp,Clec7a,Havcr2
10_Member	GO Biological Processes	GO:1903039	positive regulation of leukocyte cell-cell adhesion	-2.70577	-0.945497	7/240	12505,12519,16193,16197,19204,20963,171285	Cd44,Cd80,Il6,Il7r,Ptafr,Syk,Havcr2
10_Member	GO Biological Processes	GO:0042130	negative regulation of T cell proliferation	-2.65055	-0.909069	4/75	12505,12519,16792,171285	Cd44,Cd80,Laptm5,Havcr2
10_Member	GO Biological Processes	GO:0046631	alpha-beta T cell activation	-2.63715	-0.901459	6/183	12505,12519,13039,16193,20963,27060	Cd44,Cd80,Ctsl,Il6,Syk,Tcirg1
10_Member	GO Biological Processes	GO:0033138	positive regulation of peptidyl-serine phosphorylation	-2.56924	-0.871897	5/130	12505,16156,16193,18413,319955	Cd44,Il11,Il6,Osm,Ercc6
10_Member	GO Biological Processes	GO:0046640	regulation of alpha-beta T cell proliferation	-2.53884	-0.856914	3/39	12505,12519,20963	Cd44,Cd80,Syk
10_Member	GO Biological Processes	GO:1903037	regulation of leukocyte cell-cell adhesion	-2.49621	-0.826129	8/333	12505,12519,16193,16197,16792,19204,20963,171285	Cd44,Cd80,Il6,Il7r,Laptm5,Ptafr,Syk,Havcr2
10_Member	GO Biological Processes	GO:0002695	negative regulation of leukocyte activation	-2.44635	-0.793982	6/200	12505,12519,16792,20375,22177,171285	Cd44,Cd80,Laptm5,Spi1,Tyrobp,Havcr2
10_Member	GO Biological Processes	GO:0002696	positive regulation of leukocyte activation	-2.41897	-0.770751	10/500	12519,16193,16197,17474,19204,20963,22177,56644,56792,171285	Cd80,Il6,Il7r,Clec4d,Ptafr,Syk,Tyrobp,Clec7a,Stap1,Havcr2
10_Member	GO Biological Processes	GO:0046633	alpha-beta T cell proliferation	-2.38928	-0.749937	3/44	12505,12519,20963	Cd44,Cd80,Syk
10_Member	GO Biological Processes	GO:0022408	negative regulation of cell-cell adhesion	-2.38379	-0.74735	6/206	12505,12519,16181,16792,20375,171285	Cd44,Cd80,Il1rn,Laptm5,Spi1,Havcr2
10_Member	GO Biological Processes	GO:0042113	B cell activation	-2.31852	-0.695677	9/435	16193,16197,16792,20375,20926,20963,22177,27060,270110	Il6,Il7r,Laptm5,Spi1,Supt6,Syk,Tyrobp,Tcirg1,Irf2bp2
10_Member	GO Biological Processes	GO:0050866	negative regulation of cell activation	-2.21835	-0.626489	6/223	12505,12519,16792,20375,22177,171285	Cd44,Cd80,Laptm5,Spi1,Tyrobp,Havcr2
10_Member	GO Biological Processes	GO:0033135	regulation of peptidyl-serine phosphorylation	-2.12153	-0.558223	5/166	12505,16156,16193,18413,319955	Cd44,Il11,Il6,Osm,Ercc6
10_Member	GO Biological Processes	GO:0051250	negative regulation of lymphocyte activation	-2.10022	-0.541866	5/168	12505,12519,16792,22177,171285	Cd44,Cd80,Laptm5,Tyrobp,Havcr2
10_Member	GO Biological Processes	GO:1903706	regulation of hemopoiesis	-2.0233	-0.485006	8/401	12505,16193,16197,16323,20375,20963,22177,54411	Cd44,Il6,Il7r,Inhba,Spi1,Syk,Tyrobp,Atp6ap1
10_Member	GO Biological Processes	GO:0046634	regulation of alpha-beta T cell activation	-2.00588	-0.471485	4/114	12505,12519,16193,20963	Cd44,Cd80,Il6,Syk
11_Summary	KEGG Pathway	ko04640	Hematopoietic cell lineage	-5.26311	-2.61477	7/93	12475,12505,16156,16188,16193,16197,16402,12983,12984,16323,18413,20292,21938,17246,20963,21923,24088	Cd14,Cd44,Il11,Il3ra,Il6,Il7r,Itga5,Csf2rb,Csf2rb2,Inhba,Osm,Ccl11,Tnfrsf1b,Mdm2,Syk,Tnc,Tlr2
11_Member	KEGG Pathway	ko04640	Hematopoietic cell lineage	-5.26311	-2.61477	7/93	12475,12505,16156,16188,16193,16197,16402	Cd14,Cd44,Il11,Il3ra,Il6,Il7r,Itga5
11_Member	KEGG Pathway	mmu04640	Hematopoietic cell lineage	-5.14143	-2.52238	7/97	12475,12505,16156,16188,16193,16197,16402	Cd14,Cd44,Il11,Il3ra,Il6,Il7r,Itga5
11_Member	KEGG Pathway	ko04060	Cytokine-cytokine receptor interaction	-4.63685	-2.14037	10/261	12983,12984,16156,16188,16193,16197,16323,18413,20292,21938	Csf2rb,Csf2rb2,Il11,Il3ra,Il6,Il7r,Inhba,Osm,Ccl11,Tnfrsf1b
11_Member	KEGG Pathway	mmu04060	Cytokine-cytokine receptor interaction	-4.56647	-2.084	10/266	12983,12984,16156,16188,16193,16197,16323,18413,20292,21938	Csf2rb,Csf2rb2,Il11,Il3ra,Il6,Il7r,Inhba,Osm,Ccl11,Tnfrsf1b
11_Member	KEGG Pathway	ko04630	Jak-STAT signaling pathway	-3.79862	-1.61718	7/157	12983,12984,16156,16188,16193,16197,18413	Csf2rb,Csf2rb2,Il11,Il3ra,Il6,Il7r,Osm
11_Member	KEGG Pathway	mmu04630	Jak-STAT signaling pathway	-3.74786	-1.57664	7/160	12983,12984,16156,16188,16193,16197,18413	Csf2rb,Csf2rb2,Il11,Il3ra,Il6,Il7r,Osm
11_Member	KEGG Pathway	ko04151	PI3K-Akt signaling pathway	-2.9857	-1.09785	9/346	16188,16193,16197,16402,17246,18413,20963,21923,24088	Il3ra,Il6,Il7r,Itga5,Mdm2,Osm,Syk,Tnc,Tlr2
11_Member	KEGG Pathway	mmu04151	PI3K-Akt signaling pathway	-2.95092	-1.07905	9/350	16188,16193,16197,16402,17246,18413,20963,21923,24088	Il3ra,Il6,Il7r,Itga5,Mdm2,Osm,Syk,Tnc,Tlr2
12_Summary	GO Biological Processes	GO:0009620	response to fungus	-5.17512	-2.54653	6/63	17474,20375,20963,24088,56644,109648,19164,171285,16193,18173,20926,12362,16197,17948,20723	Clec4d,Spi1,Syk,Tlr2,Clec7a,Npy,Psen1,Havcr2,Il6,Slc11a1,Supt6,Casp1,Il7r,Naip2,Serpinb9
12_Member	GO Biological Processes	GO:0009620	response to fungus	-5.17512	-2.54653	6/63	17474,20375,20963,24088,56644,109648	Clec4d,Spi1,Syk,Tlr2,Clec7a,Npy
12_Member	GO Biological Processes	GO:0001773	myeloid dendritic cell activation	-3.73178	-1.56725	4/39	17474,19164,20375,171285	Clec4d,Psen1,Spi1,Havcr2
12_Member	GO Biological Processes	GO:0002285	lymphocyte activation involved in immune response	-2.92144	-1.05628	7/220	16193,17474,18173,19164,20375,20926,171285	Il6,Clec4d,Slc11a1,Psen1,Spi1,Supt6,Havcr2
12_Member	GO Biological Processes	GO:0002286	T cell activation involved in immune response	-2.62809	-0.901459	5/126	16193,17474,18173,19164,171285	Il6,Clec4d,Slc11a1,Psen1,Havcr2
12_Member	GO Biological Processes	GO:0042742	defense response to bacterium	-2.5835	-0.879189	10/474	12362,16197,17474,17948,18173,20723,20963,24088,109648,171285	Casp1,Il7r,Clec4d,Naip2,Slc11a1,Serpinb9,Syk,Tlr2,Npy,Havcr2
12_Member	GO Biological Processes	GO:0050832	defense response to fungus	-2.20886	-0.623415	3/51	17474,20375,109648	Clec4d,Spi1,Npy
13_Summary	GO Biological Processes	GO:0002238	response to molecule of fungal origin	-5.12191	-2.51812	3/6	20963,24088,56644,14131,18173,56792,19354,22177,56212,99237,17948	Syk,Tlr2,Clec7a,Fcgr3,Slc11a1,Stap1,Rac2,Tyrobp,Rhog,Tm9sf4,Naip2
13_Member	GO Biological Processes	GO:0002238	response to molecule of fungal origin	-5.12191	-2.51812	3/6	20963,24088,56644	Syk,Tlr2,Clec7a
13_Member	GO Biological Processes	GO:0050764	regulation of phagocytosis	-3.69337	-1.53867	6/115	14131,18173,20963,24088,56644,56792	Fcgr3,Slc11a1,Syk,Tlr2,Clec7a,Stap1
13_Member	GO Biological Processes	GO:0006909	phagocytosis	-3.27521	-1.27216	10/383	14131,18173,19354,20963,22177,24088,56212,56644,56792,99237	Fcgr3,Slc11a1,Rac2,Syk,Tyrobp,Tlr2,Rhog,Clec7a,Stap1,Tm9sf4
13_Member	GO Biological Processes	GO:0098543	detection of other organism	-3.27276	-1.27198	3/22	17948,24088,56644	Naip2,Tlr2,Clec7a
13_Member	GO Biological Processes	GO:0098581	detection of external biotic stimulus	-2.95889	-1.08234	3/28	17948,24088,56644	Naip2,Tlr2,Clec7a
13_Member	GO Biological Processes	GO:0009595	detection of biotic stimulus	-2.57128	-0.872677	3/38	17948,24088,56644	Naip2,Tlr2,Clec7a
13_Member	GO Biological Processes	GO:0050766	positive regulation of phagocytosis	-2.47182	-0.81326	4/84	14131,18173,56644,56792	Fcgr3,Slc11a1,Clec7a,Stap1
14_Summary	GO Biological Processes	GO:0009611	response to wounding	-4.62603	-2.13662	14/510	12361,12505,14595,14726,16193,18173,19124,19280,20963,20969,21923,22177,22402,56644,13040,54411,13039,19164	Cask,Cd44,B4galt1,Pdpn,Il6,Slc11a1,Procr,Ptprs,Syk,Sdc1,Tnc,Tyrobp,Ccn4,Clec7a,Ctss,Atp6ap1,Ctsl,Psen1
14_Member	GO Biological Processes	GO:0009611	response to wounding	-4.62603	-2.13662	14/510	12361,12505,14595,14726,16193,18173,19124,19280,20963,20969,21923,22177,22402,56644	Cask,Cd44,B4galt1,Pdpn,Il6,Slc11a1,Procr,Ptprs,Syk,Sdc1,Tnc,Tyrobp,Ccn4,Clec7a
14_Member	GO Biological Processes	GO:0042060	wound healing	-4.11651	-1.80784	11/363	12361,12505,14595,14726,16193,18173,19124,20963,20969,22402,56644	Cask,Cd44,B4galt1,Pdpn,Il6,Slc11a1,Procr,Syk,Sdc1,Ccn4,Clec7a
14_Member	GO Biological Processes	GO:0090330	regulation of platelet aggregation	-3.05461	-1.13945	3/26	14726,16193,20963	Pdpn,Il6,Syk
14_Member	GO Biological Processes	GO:0022617	extracellular matrix disassembly	-2.63909	-0.901459	3/36	13040,14726,16193	Ctss,Pdpn,Il6
14_Member	GO Biological Processes	GO:0034110	regulation of homotypic cell-cell adhesion	-2.60468	-0.888726	3/37	14726,16193,20963	Pdpn,Il6,Syk
14_Member	GO Biological Processes	GO:0010543	regulation of platelet activation	-2.50729	-0.835081	3/40	14726,16193,20963	Pdpn,Il6,Syk
14_Member	GO Biological Processes	GO:0070527	platelet aggregation	-2.18536	-0.603394	3/52	14726,16193,20963	Pdpn,Il6,Syk
14_Member	GO Biological Processes	GO:0045124	regulation of bone resorption	-2.16236	-0.588974	3/53	16193,20963,54411	Il6,Syk,Atp6ap1
14_Member	GO Biological Processes	GO:0045058	T cell selection	-2.05422	-0.508016	3/58	13039,16193,20963	Ctsl,Il6,Syk
14_Member	GO Biological Processes	GO:0050817	coagulation	-2.03814	-0.495902	5/174	14726,16193,19124,19164,20963	Pdpn,Il6,Procr,Psen1,Syk
15_Summary	GO Biological Processes	GO:0030641	regulation of cellular pH	-4.54295	-2.07133	6/81	17134,18173,20544,27060,54411,99237	Mafg,Slc11a1,Slc9a1,Tcirg1,Atp6ap1,Tm9sf4
15_Member	GO Biological Processes	GO:0030641	regulation of cellular pH	-4.54295	-2.07133	6/81	17134,18173,20544,27060,54411,99237	Mafg,Slc11a1,Slc9a1,Tcirg1,Atp6ap1,Tm9sf4
15_Member	GO Biological Processes	GO:0006885	regulation of pH	-4.05165	-1.78269	6/99	17134,18173,20544,27060,54411,99237	Mafg,Slc11a1,Slc9a1,Tcirg1,Atp6ap1,Tm9sf4
15_Member	GO Biological Processes	GO:0030004	cellular monovalent inorganic cation homeostasis	-3.86486	-1.65664	6/107	17134,18173,20544,27060,54411,99237	Mafg,Slc11a1,Slc9a1,Tcirg1,Atp6ap1,Tm9sf4
15_Member	GO Biological Processes	GO:0055067	monovalent inorganic cation homeostasis	-2.87799	-1.03552	6/164	17134,18173,20544,27060,54411,99237	Mafg,Slc11a1,Slc9a1,Tcirg1,Atp6ap1,Tm9sf4
15_Member	GO Biological Processes	GO:0051453	regulation of intracellular pH	-2.69359	-0.938125	4/73	18173,20544,27060,99237	Slc11a1,Slc9a1,Tcirg1,Tm9sf4
15_Member	GO Biological Processes	GO:0045851	pH reduction	-2.38928	-0.749937	3/44	18173,27060,54411	Slc11a1,Tcirg1,Atp6ap1
16_Summary	GO Biological Processes	GO:1902743	regulation of lamellipodium organization	-4.4969	-2.04175	5/50	12505,14726,19354,74117,208727,16402,17246,19204,20375,22402,24088,27226,56644,360213,56212,56792	Cd44,Pdpn,Rac2,Actr3,Hdac4,Itga5,Mdm2,Ptafr,Spi1,Ccn4,Tlr2,Pla2g7,Clec7a,Trim46,Rhog,Stap1
16_Member	GO Biological Processes	GO:1902743	regulation of lamellipodium organization	-4.4969	-2.04175	5/50	12505,14726,19354,74117,208727	Cd44,Pdpn,Rac2,Actr3,Hdac4
16_Member	GO Biological Processes	GO:0097581	lamellipodium organization	-3.23809	-1.24632	5/92	12505,14726,19354,74117,208727	Cd44,Pdpn,Rac2,Actr3,Hdac4
16_Member	GO Biological Processes	GO:0051272	positive regulation of cellular component movement	-3.22794	-1.24471	13/614	14726,16402,17246,19204,19354,20375,22402,24088,27226,56644,74117,208727,360213	Pdpn,Itga5,Mdm2,Ptafr,Rac2,Spi1,Ccn4,Tlr2,Pla2g7,Clec7a,Actr3,Hdac4,Trim46
16_Member	GO Biological Processes	GO:0030335	positive regulation of cell migration	-2.98905	-1.09785	12/571	14726,16402,17246,19204,19354,20375,22402,24088,27226,56644,74117,208727	Pdpn,Itga5,Mdm2,Ptafr,Rac2,Spi1,Ccn4,Tlr2,Pla2g7,Clec7a,Actr3,Hdac4
16_Member	GO Biological Processes	GO:0010592	positive regulation of lamellipodium assembly	-2.91378	-1.05028	3/29	19354,74117,208727	Rac2,Actr3,Hdac4
16_Member	GO Biological Processes	GO:0002685	regulation of leukocyte migration	-2.88756	-1.03614	7/223	19204,19354,20375,24088,27226,56212,56792	Ptafr,Rac2,Spi1,Tlr2,Pla2g7,Rhog,Stap1
16_Member	GO Biological Processes	GO:2000147	positive regulation of cell motility	-2.82501	-1.01007	12/597	14726,16402,17246,19204,19354,20375,22402,24088,27226,56644,74117,208727	Pdpn,Itga5,Mdm2,Ptafr,Rac2,Spi1,Ccn4,Tlr2,Pla2g7,Clec7a,Actr3,Hdac4
16_Member	GO Biological Processes	GO:0040017	positive regulation of locomotion	-2.71738	-0.951009	12/615	14726,16402,17246,19204,19354,20375,22402,24088,27226,56644,74117,208727	Pdpn,Itga5,Mdm2,Ptafr,Rac2,Spi1,Ccn4,Tlr2,Pla2g7,Clec7a,Actr3,Hdac4
16_Member	GO Biological Processes	GO:1902745	positive regulation of lamellipodium organization	-2.63909	-0.901459	3/36	19354,74117,208727	Rac2,Actr3,Hdac4
16_Member	GO Biological Processes	GO:0010591	regulation of lamellipodium assembly	-2.50729	-0.835081	3/40	19354,74117,208727	Rac2,Actr3,Hdac4
16_Member	GO Biological Processes	GO:0002687	positive regulation of leukocyte migration	-2.26825	-0.658546	5/153	19204,19354,20375,24088,27226	Ptafr,Rac2,Spi1,Tlr2,Pla2g7
17_Summary	GO Biological Processes	GO:0019221	cytokine-mediated signaling pathway	-4.42418	-2.01797	12/398	12362,12983,12984,16181,16188,16193,16792,18413,20292,20375,20963,56792,24088,12475,74117	Casp1,Csf2rb,Csf2rb2,Il1rn,Il3ra,Il6,Laptm5,Osm,Ccl11,Spi1,Syk,Stap1,Tlr2,Cd14,Actr3
17_Member	GO Biological Processes	GO:0019221	cytokine-mediated signaling pathway	-4.42418	-2.01797	12/398	12362,12983,12984,16181,16188,16193,16792,18413,20292,20375,20963,56792	Casp1,Csf2rb,Csf2rb2,Il1rn,Il3ra,Il6,Laptm5,Osm,Ccl11,Spi1,Syk,Stap1
17_Member	GO Biological Processes	GO:0060759	regulation of response to cytokine stimulus	-4.27134	-1.91381	7/132	12362,16181,16193,16792,20963,24088,56792	Casp1,Il1rn,Il6,Laptm5,Syk,Tlr2,Stap1
17_Member	GO Biological Processes	GO:0001959	regulation of cytokine-mediated signaling pathway	-3.55421	-1.4571	6/122	12362,16181,16193,16792,20963,56792	Casp1,Il1rn,Il6,Laptm5,Syk,Stap1
17_Member	GO Biological Processes	GO:0034612	response to tumor necrosis factor	-3.21484	-1.24471	7/196	12362,12475,16193,16792,20292,20963,74117	Casp1,Cd14,Il6,Laptm5,Ccl11,Syk,Actr3
17_Member	GO Biological Processes	GO:0010803	regulation of tumor necrosis factor-mediated signaling pathway	-2.74896	-0.969099	3/33	12362,16792,20963	Casp1,Laptm5,Syk
17_Member	GO Biological Processes	GO:0071356	cellular response to tumor necrosis factor	-2.74724	-0.969099	6/174	12362,16193,16792,20292,20963,74117	Casp1,Il6,Laptm5,Ccl11,Syk,Actr3
17_Member	GO Biological Processes	GO:0032735	positive regulation of interleukin-12 production	-2.38928	-0.749937	3/44	16792,20963,24088	Laptm5,Syk,Tlr2
17_Member	GO Biological Processes	GO:0060760	positive regulation of response to cytokine stimulus	-2.16236	-0.588974	3/53	12362,16792,24088	Casp1,Laptm5,Tlr2
18_Summary	GO Biological Processes	GO:0031344	regulation of cell projection organization	-4.42126	-2.01797	17/753	12361,12505,14726,16193,16560,17246,19164,19280,19354,20595,56212,56792,64138,74117,208727,235442,360213,20292,21938,22177,24088,54411,211556,225875,16210,22223,242662,18413,66878	Cask,Cd44,Pdpn,Il6,Kif1a,Mdm2,Psen1,Ptprs,Rac2,Smn1,Rhog,Stap1,Ctsz,Actr3,Hdac4,Rab8b,Trim46,Ccl11,Tnfrsf1b,Tyrobp,Tlr2,Atp6ap1,Ap1ar,Lrfn4,Impact,Uchl1,Rims3,Osm,Riok3
18_Member	GO Biological Processes	GO:0031344	regulation of cell projection organization	-4.42126	-2.01797	17/753	12361,12505,14726,16193,16560,17246,19164,19280,19354,20595,56212,56792,64138,74117,208727,235442,360213	Cask,Cd44,Pdpn,Il6,Kif1a,Mdm2,Psen1,Ptprs,Rac2,Smn1,Rhog,Stap1,Ctsz,Actr3,Hdac4,Rab8b,Trim46
18_Member	GO Biological Processes	GO:0120035	regulation of plasma membrane bounded cell projection organization	-3.98937	-1.74099	16/737	12361,12505,14726,16193,16560,17246,19164,19280,19354,20595,56212,56792,64138,74117,208727,360213	Cask,Cd44,Pdpn,Il6,Kif1a,Mdm2,Psen1,Ptprs,Rac2,Smn1,Rhog,Stap1,Ctsz,Actr3,Hdac4,Trim46
18_Member	GO Biological Processes	GO:0060998	regulation of dendritic spine development	-3.41998	-1.3579	5/84	12361,16560,19164,19280,74117	Cask,Kif1a,Psen1,Ptprs,Actr3
18_Member	GO Biological Processes	GO:0060284	regulation of cell development	-3.33516	-1.30271	13/598	12361,16193,19164,19280,20292,21938,22177,24088,54411,74117,208727,211556,360213	Cask,Il6,Psen1,Ptprs,Ccl11,Tnfrsf1b,Tyrobp,Tlr2,Atp6ap1,Actr3,Hdac4,Ap1ar,Trim46
18_Member	GO Biological Processes	GO:0031345	negative regulation of cell projection organization	-3.02663	-1.11958	7/211	17246,19164,19280,56792,64138,74117,360213	Mdm2,Psen1,Ptprs,Stap1,Ctsz,Actr3,Trim46
18_Member	GO Biological Processes	GO:0010977	negative regulation of neuron projection development	-2.9053	-1.04674	6/162	17246,19164,19280,64138,74117,360213	Mdm2,Psen1,Ptprs,Ctsz,Actr3,Trim46
18_Member	GO Biological Processes	GO:0099175	regulation of postsynapse organization	-2.87022	-1.03089	5/111	12361,16560,19280,74117,225875	Cask,Kif1a,Ptprs,Actr3,Lrfn4
18_Member	GO Biological Processes	GO:0051961	negative regulation of nervous system development	-2.85108	-1.02259	6/166	19164,19280,20292,24088,74117,360213	Psen1,Ptprs,Ccl11,Tlr2,Actr3,Trim46
18_Member	GO Biological Processes	GO:0050771	negative regulation of axonogenesis	-2.76073	-0.969099	4/70	19164,19280,74117,360213	Psen1,Ptprs,Actr3,Trim46
18_Member	GO Biological Processes	GO:0060996	dendritic spine development	-2.59839	-0.887129	5/128	12361,16560,19164,19280,74117	Cask,Kif1a,Psen1,Ptprs,Actr3
18_Member	GO Biological Processes	GO:0120039	plasma membrane bounded cell projection morphogenesis	-2.58171	-0.87854	13/725	12361,12505,14726,16210,16560,19164,19280,19354,20595,22223,56212,74117,360213	Cask,Cd44,Pdpn,Impact,Kif1a,Psen1,Ptprs,Rac2,Smn1,Uchl1,Rhog,Actr3,Trim46
18_Member	GO Biological Processes	GO:0048858	cell projection morphogenesis	-2.5561	-0.86201	13/730	12361,12505,14726,16210,16560,19164,19280,19354,20595,22223,56212,74117,360213	Cask,Cd44,Pdpn,Impact,Kif1a,Psen1,Ptprs,Rac2,Smn1,Uchl1,Rhog,Actr3,Trim46
18_Member	GO Biological Processes	GO:0050807	regulation of synapse organization	-2.48428	-0.818425	7/263	12361,16560,19280,24088,74117,225875,242662	Cask,Kif1a,Ptprs,Tlr2,Actr3,Lrfn4,Rims3
18_Member	GO Biological Processes	GO:0022604	regulation of cell morphogenesis	-2.46484	-0.808346	8/337	12361,12505,14726,16193,19354,56212,74117,211556	Cask,Cd44,Pdpn,Il6,Rac2,Rhog,Actr3,Ap1ar
18_Member	GO Biological Processes	GO:0032990	cell part morphogenesis	-2.44173	-0.792385	13/753	12361,12505,14726,16210,16560,19164,19280,19354,20595,22223,56212,74117,360213	Cask,Cd44,Pdpn,Impact,Kif1a,Psen1,Ptprs,Rac2,Smn1,Uchl1,Rhog,Actr3,Trim46
18_Member	GO Biological Processes	GO:0050803	regulation of synapse structure or activity	-2.41302	-0.767705	7/271	12361,16560,19280,24088,74117,225875,242662	Cask,Kif1a,Ptprs,Tlr2,Actr3,Lrfn4,Rims3
18_Member	GO Biological Processes	GO:0010721	negative regulation of cell development	-2.39405	-0.749937	6/205	19164,19280,20292,74117,211556,360213	Psen1,Ptprs,Ccl11,Actr3,Ap1ar,Trim46
18_Member	GO Biological Processes	GO:0030517	negative regulation of axon extension	-2.25745	-0.652343	3/49	19280,74117,360213	Ptprs,Actr3,Trim46
18_Member	GO Biological Processes	GO:0050767	regulation of neurogenesis	-2.21851	-0.626489	9/451	12361,16193,19164,19280,20292,21938,24088,74117,360213	Cask,Il6,Psen1,Ptprs,Ccl11,Tnfrsf1b,Tlr2,Actr3,Trim46
18_Member	GO Biological Processes	GO:0050768	negative regulation of neurogenesis	-2.16512	-0.588974	5/162	19164,19280,20292,74117,360213	Psen1,Ptprs,Ccl11,Actr3,Trim46
18_Member	GO Biological Processes	GO:0051129	negative regulation of cellular component organization	-2.15377	-0.582926	12/724	16210,17246,18413,19164,19280,21938,24088,56792,64138,66878,74117,360213	Impact,Mdm2,Osm,Psen1,Ptprs,Tnfrsf1b,Tlr2,Stap1,Ctsz,Riok3,Actr3,Trim46
18_Member	GO Biological Processes	GO:0010975	regulation of neuron projection development	-2.13499	-0.568352	10/550	12361,16193,16560,17246,19164,19280,20595,64138,74117,360213	Cask,Il6,Kif1a,Mdm2,Psen1,Ptprs,Smn1,Ctsz,Actr3,Trim46
18_Member	GO Biological Processes	GO:0061001	regulation of dendritic spine morphogenesis	-2.09617	-0.539458	3/56	12361,16560,74117	Cask,Kif1a,Actr3
18_Member	GO Biological Processes	GO:0106027	neuron projection organization	-2.07274	-0.521721	4/109	12361,16560,19164,74117	Cask,Kif1a,Psen1,Actr3
19_Summary	GO Biological Processes	GO:0071216	cellular response to biotic stimulus	-4.40648	-2.01677	11/337	12362,12475,12519,16193,20375,20963,21938,24088,56644,56792,171285,17948,18173,19204,20708,20723,16402,56212,16323,67731,13058,24105	Casp1,Cd14,Cd80,Il6,Spi1,Syk,Tnfrsf1b,Tlr2,Clec7a,Stap1,Havcr2,Naip2,Slc11a1,Ptafr,Serpinb6b,Serpinb9,Itga5,Rhog,Inhba,Fbxo32,Cybb,Rbck1
19_Member	GO Biological Processes	GO:0071216	cellular response to biotic stimulus	-4.40648	-2.01677	11/337	12362,12475,12519,16193,20375,20963,21938,24088,56644,56792,171285	Casp1,Cd14,Cd80,Il6,Spi1,Syk,Tnfrsf1b,Tlr2,Clec7a,Stap1,Havcr2
19_Member	KEGG Pathway	ko05134	Legionellosis	-4.18232	-1.8499	5/58	12362,12475,16193,17948,24088	Casp1,Cd14,Il6,Naip2,Tlr2
19_Member	KEGG Pathway	mmu05134	Legionellosis	-4.11117	-1.80709	5/60	12362,12475,16193,17948,24088	Casp1,Cd14,Il6,Naip2,Tlr2
19_Member	GO Biological Processes	GO:0002237	response to molecule of bacterial origin	-3.6541	-1.50437	11/410	12362,12475,12519,16193,18173,19204,20375,21938,24088,56792,171285	Casp1,Cd14,Cd80,Il6,Slc11a1,Ptafr,Spi1,Tnfrsf1b,Tlr2,Stap1,Havcr2
19_Member	GO Biological Processes	GO:0071219	cellular response to molecule of bacterial origin	-3.29422	-1.27487	9/313	12362,12475,12519,16193,20375,21938,24088,56792,171285	Casp1,Cd14,Cd80,Il6,Spi1,Tnfrsf1b,Tlr2,Stap1,Havcr2
19_Member	GO Biological Processes	GO:0032496	response to lipopolysaccharide	-3.22302	-1.24471	10/389	12362,12475,12519,16193,18173,19204,20375,21938,56792,171285	Casp1,Cd14,Cd80,Il6,Slc11a1,Ptafr,Spi1,Tnfrsf1b,Stap1,Havcr2
19_Member	KEGG Pathway	ko05146	Amoebiasis	-2.95955	-1.08234	5/106	12475,16193,20708,20723,24088	Cd14,Il6,Serpinb6b,Serpinb9,Tlr2
19_Member	KEGG Pathway	mmu05146	Amoebiasis	-2.92324	-1.05641	5/108	12475,16193,20708,20723,24088	Cd14,Il6,Serpinb6b,Serpinb9,Tlr2
19_Member	GO Biological Processes	GO:0071222	cellular response to lipopolysaccharide	-2.74866	-0.969099	8/303	12362,12475,12519,16193,20375,21938,56792,171285	Casp1,Cd14,Cd80,Il6,Spi1,Tnfrsf1b,Stap1,Havcr2
19_Member	KEGG Pathway	ko05133	Pertussis	-2.65055	-0.909069	4/75	12362,12475,16193,16402	Casp1,Cd14,Il6,Itga5
19_Member	KEGG Pathway	ko05132	Salmonella infection	-2.58836	-0.881747	4/78	12362,12475,16193,56212	Casp1,Cd14,Il6,Rhog
19_Member	KEGG Pathway	mmu05133	Pertussis	-2.58836	-0.881747	4/78	12362,12475,16193,16402	Casp1,Cd14,Il6,Itga5
19_Member	KEGG Pathway	mmu05132	Salmonella infection	-2.56824	-0.871897	4/79	12362,12475,16193,56212	Casp1,Cd14,Il6,Rhog
19_Member	GO Biological Processes	GO:0071396	cellular response to lipid	-2.0908	-0.534905	11/647	12362,12475,12519,16193,16323,20375,20963,21938,56792,67731,171285	Casp1,Cd14,Cd80,Il6,Inhba,Spi1,Syk,Tnfrsf1b,Stap1,Fbxo32,Havcr2
19_Member	KEGG Pathway	ko04621	NOD-like receptor signaling pathway	-2.08968	-0.5346	5/169	12362,13058,16193,17948,24105	Casp1,Cybb,Il6,Naip2,Rbck1
19_Member	KEGG Pathway	mmu04621	NOD-like receptor signaling pathway	-2.07922	-0.525767	5/170	12362,13058,16193,17948,24105	Casp1,Cybb,Il6,Naip2,Rbck1
20_Summary	GO Biological Processes	GO:0051656	establishment of organelle localization	-4.24923	-1.89685	12/415	16560,19164,19354,20963,22223,27060,54411,59045,74117,103573,211556,360213,235442	Kif1a,Psen1,Rac2,Syk,Uchl1,Tcirg1,Atp6ap1,Stard3,Actr3,Xpo1,Ap1ar,Trim46,Rab8b
20_Member	GO Biological Processes	GO:0051656	establishment of organelle localization	-4.24923	-1.89685	12/415	16560,19164,19354,20963,22223,27060,54411,59045,74117,103573,211556,360213	Kif1a,Psen1,Rac2,Syk,Uchl1,Tcirg1,Atp6ap1,Stard3,Actr3,Xpo1,Ap1ar,Trim46
20_Member	GO Biological Processes	GO:0051640	organelle localization	-3.61423	-1.48623	13/559	16560,19164,19354,20963,22223,27060,54411,59045,74117,103573,211556,235442,360213	Kif1a,Psen1,Rac2,Syk,Uchl1,Tcirg1,Atp6ap1,Stard3,Actr3,Xpo1,Ap1ar,Rab8b,Trim46
20_Member	GO Biological Processes	GO:0051650	establishment of vesicle localization	-2.98972	-1.09785	6/156	16560,19164,27060,59045,211556,360213	Kif1a,Psen1,Tcirg1,Stard3,Ap1ar,Trim46
20_Member	GO Biological Processes	GO:0051648	vesicle localization	-2.73466	-0.963403	6/175	16560,19164,27060,59045,211556,360213	Kif1a,Psen1,Tcirg1,Stard3,Ap1ar,Trim46
20_Member	GO Biological Processes	GO:0006903	vesicle targeting	-2.57128	-0.872677	3/38	19164,59045,211556	Psen1,Stard3,Ap1ar
