# Supplementary material for: T cells with increased responsiveness cause obesity in mice without diet intervention
Source: iScience. 2024 Mar 11;27(4):109471. doi: 10.1016/j.isci.2024.109471 (PMC10973599; doi:10.1016/j.isci.2024.109471)
Supplement: File S5. Potential ligands identified in T cell RNA seq by NicheNetr R package [file mmc6.xlsx]

## Sheet: description
NicheNetR analysis
test_ligands defined as genes found by RNA-seq of CD3+ lymphocytes isolatated from RIAD-mice

## Sheet: GO.0006954.Inflammatory.respons
test_ligand	auroc	aupr	aupr_corrected	pearson correlation coefficient		GO.0006954.Inflammatory.response
Il4	0.744089	0.0485827	0.0466069	0.147907		Casp1
Ifng	0.796004	0.02853	0.0265542	0.103334		Cd14
Tnf	0.778394	0.023348	0.0213722	0.0940759		Cd44
Csf2	0.702678	0.0243876	0.0224118	0.0914423		Ctss
Il13	0.686585	0.0219828	0.020007	0.0904115		Cybb
Hc	0.66443	0.0139054	0.0119296	0.0703558		Fcgr3
Il17a	0.643239	0.0553866	0.0534108	0.0679211		B4galt1
Il1b	0.736814	0.0102992	0.00832332	0.0662255		Il1rn
Spp1	0.639859	0.0473339	0.0453581	0.0660015		Il6
Hmgb1	0.680842	0.0482106	0.0462347	0.0658987		Naip2
Tnfsf11	0.678616	0.0109067	0.00893086	0.0631965		Slc11a1
Ifnb1	0.729864	0.0114403	0.00946451	0.0609567		Osm
Gal	0.643455	0.0553808	0.053405	0.0598667		Ptafr
Has2	0.739218	0.0092515	0.00727566	0.0556354		Ccl11
Csf1	0.676253	0.0091786	0.00720276	0.0537144		Serpinb9
Gcg	0.643719	0.00952436	0.00754853	0.0525855		Syk
Anxa1	0.665379	0.00856165	0.00658582	0.0523058		Sdc1
Apoe	0.635768	0.00974452	0.00776869	0.0496055		Tnfrsf1b
Il10	0.710474	0.0105829	0.00860711	0.0495451		Ccn4
Il1rn	0.665195	0.00918447	0.00720864	0.0488414		Tlr2
Ccl3	0.74357	0.00931326	0.00733742	0.048057		Tcirg1
Il6	0.669192	0.0090385	0.00706266	0.0480335		Pla2g7
Fgf23	0.675969	0.00649635	0.00452051	0.0470842		Clec7a
Tnfsf15	0.7325	0.00744247	0.00546664	0.0468512		Stap1
Il18	0.742914	0.00777105	0.00579522	0.0463547		Acer3
Pdgfb	0.650083	0.0116014	0.00962561	0.0456339		Npy
Lta	0.686061	0.0102775	0.00830169	0.0454996		Havcr2
Adam17	0.649395	0.00856159	0.00658575	0.0447779
Il21	0.693148	0.00658507	0.00460924	0.0441528
Tgfb1	0.673696	0.00676606	0.00479023	0.043583
Il12b	0.695002	0.00708312	0.00510729	0.0425926
Il22	0.653714	0.00914179	0.00716596	0.0416816
Ptprc	0.688966	0.00853463	0.0065588	0.0416802
Csf3	0.660239	0.00743504	0.0054592	0.0415396
Pf4	0.628549	0.0120199	0.010044	0.0413811
Cd40	0.709349	0.00589347	0.00391764	0.0408728
Cd274	0.61971	0.0435337	0.0415578	0.0403222
Osm	0.599456	0.00963226	0.00765643	0.0402482
Ccl4	0.671828	0.00715803	0.00518219	0.040168
Pglyrp1	0.623084	0.042458	0.0404822	0.0401271
Il2	0.624829	0.00645981	0.00448398	0.03976
Adipoq	0.616108	0.00648294	0.0045071	0.0391616
Tnfsf18	0.680333	0.0142667	0.0122909	0.0383433
Xcl1	0.673863	0.00915853	0.0071827	0.037732
Tnfsf4	0.672844	0.00639773	0.0044219	0.0374688
Ccl5	0.617663	0.00879343	0.00681759	0.0373853
Tnfsf13	0.630034	0.0120522	0.0100763	0.0371839
H2-M3	0.721201	0.00547213	0.00349629	0.0368626
Edn1	0.622683	0.00533781	0.00336198	0.0368079
C3	0.657404	0.0425813	0.0406055	0.0365006
Pomc	0.651656	0.00719334	0.00521751	0.0363751
Selp	0.717983	0.00507961	0.00310377	0.0363174
Pgf	0.644466	0.00754243	0.0055666	0.0362303
Tnfsf12	0.670943	0.00592297	0.00394714	0.0358286
H2-DMa	0.680511	0.00666749	0.00469166	0.0354111
Il12a	0.702924	0.00546667	0.00349084	0.0352905
Cd28	0.67922	0.00550499	0.00352916	0.0351329
Icam1	0.658857	0.00634962	0.00437379	0.0341337
Il15	0.61298	0.0132397	0.0112639	0.0339345
Il7	0.623342	0.00651233	0.00453649	0.0337678
Pdcd1lg2	0.650613	0.00631637	0.00434054	0.0334627
Timp1	0.63324	0.00613071	0.00415488	0.0333394
Ccl28	0.660898	0.00571311	0.00373728	0.0330166
Cd40lg	0.681258	0.00540348	0.00342764	0.0329688
Cxcl11	0.658737	0.00570701	0.00373118	0.0328564
Cx3cl1	0.660907	0.00618059	0.00420476	0.0327882
Amh	0.71376	0.00454043	0.0025646	0.0326637
Ifna1	0.637566	0.00553694	0.0035611	0.0324827
Gad1	0.645447	0.00712694	0.00515111	0.0324025
Il1f9	0.621921	0.00608248	0.00410665	0.0322811
Tnfsf9	0.639443	0.00861667	0.00664083	0.0321789
Qrfp	0.644431	0.00926658	0.00729074	0.032125
Hdc	0.654072	0.00501663	0.00304079	0.0319796
Alcam	0.652341	0.00501913	0.0030433	0.0319524
Npff	0.643019	0.00920625	0.00723042	0.0317055
Cntf	0.637525	0.0063776	0.00440176	0.0313299
Nmb	0.643652	0.0091429	0.00716707	0.031328
Sell	0.657317	0.00521368	0.00323784	0.0309806
Hsp90b1	0.603263	0.0103359	0.00836007	0.0308329
Lif	0.628142	0.00574077	0.00376494	0.0307644
Glg1	0.656122	0.00479079	0.00281495	0.0307451
Dusp18	0.61764	0.00813882	0.00616298	0.0303563
Fgf7	0.637367	0.00543842	0.00346258	0.0298881
Cxcl5	0.647242	0.00506603	0.00309019	0.0297602
Tnfsf14	0.677629	0.00496879	0.00299296	0.0297029
Cxcl9	0.655445	0.00499823	0.00302239	0.0296061
Cxcl16	0.642097	0.0054927	0.00351687	0.0294018
Npb	0.637885	0.00567522	0.00369938	0.0291982
Edn3	0.647175	0.0047471	0.00277127	0.0290836
Nectin1	0.656948	0.00457038	0.00259454	0.0290476
Clcf1	0.657949	0.00451685	0.00254102	0.0289623
Calca	0.635718	0.00515723	0.0031814	0.0288522
Selplg	0.611012	0.00526214	0.0032863	0.0286158
Fasl	0.632543	0.00574447	0.00376864	0.0285225
Rln3	0.628572	0.00606049	0.00408465	0.0284766
Bmp7	0.617115	0.0062081	0.00423226	0.0284145
Ltb	0.662969	0.00419754	0.0022217	0.0282376
Spn	0.657498	0.00423445	0.00225862	0.0282219
Tac2	0.63645	0.00577239	0.00379656	0.0281779
Tnfsf10	0.626308	0.00397567	0.00199983	0.0281209
Itgam	0.650065	0.00447879	0.00250295	0.0280493
Btla	0.627814	0.00572515	0.00374931	0.0278222
Fgf2	0.63619	0.00594054	0.0039647	0.0278098
Cd80	0.650001	0.0050378	0.00306197	0.0277404
Cxcl2	0.6379	0.00477568	0.00279984	0.0276751
Cxcl1	0.656892	0.00442189	0.00244606	0.0276407
Ccl25	0.637162	0.00499669	0.00302085	0.0271723
Hgf	0.590075	0.00499679	0.00302095	0.0271022
Tfpi	0.659165	0.00536492	0.00338908	0.0270316
H2-Bl	0.654678	0.00447821	0.00250237	0.0270183
Nlgn2	0.646402	0.00427676	0.00230092	0.02697
Pcdhga7	0.651304	0.00396002	0.00198418	0.0269187
Pecam1	0.650326	0.00424091	0.00226508	0.0268568
Tnfsf13b	0.6501	0.00448852	0.00251269	0.0267654
Sema4d	0.644237	0.00449821	0.00252237	0.026646
Tg	0.642044	0.00438136	0.00240553	0.026423
Il16	0.625535	0.00723008	0.00525425	0.0262401
H2-T23	0.650674	0.00418008	0.00220425	0.0262284
Gmfb	0.636913	0.00419671	0.00222088	0.0261485
Kitl	0.615306	0.00473136	0.00275553	0.0261045
Ptgs2	0.617886	0.00407155	0.00209571	0.0261033
Vegfc	0.644293	0.00438704	0.0024112	0.0257743
a	0.644624	0.00492577	0.00294993	0.0254937
Fgf1	0.66019	0.00487429	0.00289846	0.0254862
Ebi3	0.626762	0.004963	0.00298716	0.0254267
Cd200	0.5851	0.0411037	0.0391279	0.0252286
Hebp1	0.614787	0.00474544	0.0027696	0.0251058
Ncam1	0.652297	0.00373131	0.00175548	0.0247002
Ceacam1	0.634057	0.0040329	0.00205707	0.0246313
Cxcl10	0.64164	0.00403238	0.00205655	0.0245504
Pvr	0.651934	0.00393045	0.00195461	0.0244557
Pik3cb	0.624141	0.00451738	0.00254155	0.0241336
Crlf2	0.578092	0.00565359	0.00367776	0.0240827
Vwf	0.648657	0.0039854	0.00200957	0.0239891
Fgf13	0.635756	0.00417831	0.00220247	0.0239809
Plat	0.639654	0.00412636	0.00215053	0.023979
Efna4	0.632658	0.00413865	0.00216281	0.0239427
Ptprf	0.633803	0.00388673	0.00191089	0.0238493
Icam4	0.633847	0.0037784	0.00180257	0.0238468
Il11	0.621784	0.00434599	0.00237016	0.0237804
Cd2	0.614064	0.00532886	0.00335303	0.0237516
Itgb2	0.633425	0.00401315	0.00203732	0.023641
Insl3	0.610295	0.00460578	0.00262995	0.0235335
F8	0.639651	0.00367262	0.00169679	0.0234937
Ntf5	0.622926	0.00423161	0.00225578	0.0233806
Tnfsf8	0.638301	0.00378589	0.00181006	0.0233144
Nlgn3	0.621461	0.004497	0.00252116	0.0233129
Pros1	0.651787	0.00357647	0.00160064	0.023229
Pcdhga11	0.620803	0.00388611	0.00191027	0.0232024
Fgf18	0.61542	0.00441807	0.00244223	0.0231832
Col18a1	0.63652	0.00379792	0.00182209	0.0230367
Cmtm6	0.632242	0.00380616	0.00183033	0.0230331
Hspg2	0.646074	0.00359625	0.00162042	0.0229601
Flt3l	0.597341	0.00442733	0.00245149	0.0229525
Nampt	0.624405	0.00400004	0.00202421	0.0226647
Ccl17	0.615203	0.00380187	0.00182603	0.0223833
Plxnb3	0.633838	0.0036224	0.00164657	0.0223317
Chad	0.646179	0.00358848	0.00161264	0.0222774
Madcam1	0.638641	0.00342402	0.00144818	0.0222214
Efnb1	0.61472	0.004035	0.00205916	0.0222146
Gpi1	0.641924	0.00392392	0.00194809	0.0221411
Adm	0.59742	0.00495833	0.00298249	0.0220867
Pkd1	0.633759	0.00381626	0.00184043	0.0219701
Hbegf	0.618111	0.00413428	0.00215844	0.0219665
Efna2	0.631	0.00392907	0.00195323	0.0219411
Lgals3	0.608309	0.00459221	0.00261638	0.0218693
Icosl	0.618673	0.00387848	0.00190264	0.0218214
Areg	0.60003	0.00436683	0.00239099	0.0217674
Nrg4	0.615475	0.0039065	0.00193066	0.0216981
Cfh	0.642767	0.00328504	0.0013092	0.021677
Bmp1	0.64181	0.00347465	0.00149881	0.0216696
L1cam	0.633009	0.00360662	0.00163078	0.0215704
Efnb3	0.611305	0.0039907	0.00201486	0.0215251
Osgin1	0.646284	0.00317926	0.00120343	0.0213631
Tslp	0.577459	0.00499379	0.00301795	0.0213259
Cadm4	0.6215	0.00359471	0.00161887	0.0213224
Cd24a	0.640073	0.00463044	0.0026546	0.0212738
Plxnb2	0.625866	0.00359537	0.00161954	0.0212307
Dscam	0.640219	0.00334919	0.00137336	0.0212131
Angpt1	0.637455	0.00396044	0.0019846	0.0211656
Esam	0.579418	0.0048948	0.00291897	0.0211283
Vegfb	0.598317	0.00400177	0.00202594	0.0211011
Btc	0.619915	0.00382613	0.00185029	0.0210638
Fgf16	0.618167	0.00401403	0.00203819	0.0209422
Ctsg	0.613581	0.00360646	0.00163062	0.0209044
Efnb2	0.611132	0.00375141	0.00177558	0.0208357
Nrg2	0.613127	0.0037548	0.00177896	0.0207946
Cmtm4	0.618354	0.00375312	0.00177729	0.020787
Cd86	0.618176	0.00395527	0.00197944	0.0207236
Mst1	0.620261	0.00359114	0.00161531	0.0206649
Nrxn1	0.612143	0.00364652	0.00167069	0.0206505
Fgf3	0.604645	0.00401786	0.00204203	0.0205324
Gdf11	0.640336	0.0032784	0.00130257	0.0205211
Penk	0.597549	0.00561484	0.003639	0.0204408
Clec11a	0.607574	0.00389428	0.00191844	0.0204341
Reln	0.614377	0.003594	0.00161816	0.0203678
Dsc2	0.619294	0.0034495	0.00147366	0.0203428
Agrn	0.643789	0.0030766	0.00110076	0.0203267
Vcam1	0.621792	0.00372528	0.00174945	0.0203109
Ghrl	0.619332	0.00403424	0.0020584	0.0202949
Yars	0.608335	0.00355456	0.00157873	0.0198068
Col5a3	0.646156	0.00317853	0.0012027	0.019757
Inhba	0.639906	0.00318378	0.00120794	0.0196269
Ucn2	0.603866	0.00349587	0.00152003	0.0195808
Igf2	0.589302	0.00382652	0.00185069	0.0194944
Adam12	0.614843	0.00327937	0.00130354	0.0192858
Jag2	0.629483	0.00316115	0.00118532	0.0192439
Mmp9	0.609158	0.00363967	0.00166384	0.0190239
Cd226	0.598782	0.00347564	0.0014998	0.0190053
Prnd	0.612277	0.0033945	0.00141867	0.0188699
Dsg2	0.612365	0.00337458	0.00139875	0.0188486
Pcdh7	0.608646	0.00342182	0.00144599	0.0188213
Tgfb2	0.6769	0.00422323	0.00224739	0.0187745
Mag	0.617115	0.00321828	0.00124245	0.0187481
Ccl22	0.595991	0.00357896	0.00160312	0.018682
Itgb7	0.613786	0.00327756	0.00130172	0.0186089
Psap	0.630458	0.0030882	0.00111237	0.0185539
Sema5a	0.614412	0.00329823	0.0013224	0.0185374
Nptn	0.626502	0.00318694	0.00121111	0.018503
Rarres2	0.607542	0.00332316	0.00134733	0.0184633
Lrpap1	0.608034	0.00330622	0.00133039	0.0183809
Negr1	0.597324	0.00315125	0.00117542	0.018305
Wnt3	0.616767	0.00321526	0.00123943	0.0182949
Wnt10b	0.620313	0.00326383	0.00128799	0.0181384
Gdf3	0.61431	0.00298818	0.00101235	0.0181236
Cntnap1	0.608614	0.00332552	0.00134969	0.0180703
Gdf9	0.611267	0.0032103	0.00123447	0.0180078
Thbs1	0.606605	0.00355051	0.00157468	0.0179507
Adam9	0.550806	0.0412455	0.0392696	0.0178206
Rps19	0.604935	0.00316203	0.0011862	0.0177641
Itgb1	0.607413	0.00338249	0.00140665	0.017635
Gzmb	0.600639	0.00323217	0.00125634	0.0174861
Arf1	0.597233	0.0034301	0.00145426	0.0173177
Mmp13	0.592802	0.00333343	0.0013576	0.0172863
Plekho2	0.600569	0.00327232	0.00129648	0.0172285
Itga9	0.598018	0.00324329	0.00126746	0.017219
Omg	0.600578	0.00304982	0.00107398	0.0170982
Sema7a	0.608927	0.00321081	0.00123498	0.0170779
F11r	0.592126	0.00331712	0.00134129	0.0170674
Amigo1	0.603617	0.00326838	0.00129255	0.0170671
Ret	0.57538	0.00358101	0.00160518	0.0170458
Grn	0.623801	0.00289222	0.000916388	0.017033
Liph	0.605764	0.00301166	0.00103582	0.0167922
Trf	0.601977	0.00322931	0.00125347	0.0167436
Wnt10a	0.60886	0.00298825	0.00101242	0.0167313
Il17f	0.558575	0.0040238	0.00204797	0.0166078
Nrg1	0.604071	0.0038748	0.00189897	0.0165808
App	0.641443	0.00362736	0.00165152	0.0164442
Calm1	0.602194	0.0034051	0.00142926	0.016426
Gnrh1	0.601682	0.00348892	0.00151309	0.0163879
Cd320	0.602982	0.00305695	0.00108111	0.0163719
Vegfa	0.604355	0.00354459	0.00156876	0.0163699
Tgfb3	0.629764	0.00312121	0.00114538	0.0162709
Lamc2	0.593069	0.00304254	0.0010667	0.0161641
Sema3f	0.566588	0.00361362	0.00163778	0.016076
Nectin3	0.59494	0.00325673	0.0012809	0.0160558
Amigo2	0.599468	0.00317303	0.00119719	0.0159519
Pcdh1	0.605922	0.0027939	0.000818066	0.0159414
Col1a1	0.608034	0.00292214	0.000946301	0.0158303
Serpine2	0.594632	0.00318992	0.00121408	0.0157876
Gstp2	0.593016	0.00315343	0.00117759	0.0157369
Cdhr1	0.602669	0.00286685	0.000891012	0.0155967
Ccl1	0.578112	0.00314608	0.00117024	0.0155958
Txlna	0.592111	0.00316152	0.00118568	0.0155804
Celsr2	0.5733	0.00309057	0.00111473	0.0155386
Cadm3	0.611627	0.00606497	0.00408914	0.015515
Alox5ap	0.603491	0.00273891	0.000763074	0.0155125
Itga4	0.59665	0.0031093	0.00113346	0.0154959
Cdh5	0.604601	0.00292556	0.000949722	0.0154447
Ntng1	0.592995	0.00313289	0.00115706	0.0154074
Fgf11	0.587938	0.00321573	0.0012399	0.0152867
Epgn	0.637059	0.00303736	0.00106152	0.0151601
Ntn4	0.596047	0.0029758	0.000999968	0.0150683
Ocln	0.609	0.00291167	0.000935836	0.0150519
Mdk	0.578891	0.00341998	0.00144415	0.0150092
Psen1	0.60302	0.00305606	0.00108023	0.01499
Cd34	0.58377	0.00295088	0.000975044	0.0148799
Cdh2	0.579899	0.00310577	0.00112993	0.0148549
Celsr1	0.586312	0.00285823	0.000882392	0.014742
Icam5	0.58565	0.00308132	0.00110549	0.0146846
Rabep2	0.59226	0.00295171	0.000975873	0.0146347
Serpinc1	0.585232	0.0028163	0.000840461	0.0143691
Sema3c	0.596662	0.00272825	0.000752417	0.0143575
Lamb2	0.576355	0.00320585	0.00123002	0.0143387
Jam2	0.596372	0.0028798	0.000903968	0.0141031
Bmp2	0.631349	0.00325702	0.00128118	0.0139393
Tgfa	0.595417	0.00343904	0.00146321	0.0138343
Bmp6	0.596205	0.00304647	0.00107064	0.0138266
Aimp1	0.580678	0.00300771	0.00103187	0.0137515
F9	0.586506	0.00272491	0.000749072	0.0137487
Tigit	0.583838	0.00297896	0.00100313	0.0136421
Calm2	0.579726	0.00321034	0.00123451	0.0136273
Manf	0.56409	0.00302838	0.00105254	0.0135184
Sema3b	0.569429	0.00297348	0.000997647	0.0135084
Pdgfd	0.587191	0.00277783	0.000801998	0.0134618
Nid1	0.572967	0.00299973	0.0010239	0.0133122
Fat1	0.582467	0.00291475	0.000938917	0.0132497
Rtn4	0.590005	0.00291097	0.000935139	0.0131838
Nenf	0.572609	0.00294119	0.000965358	0.0130968
Fn1	0.600194	0.00315496	0.00117913	0.0130315
Ihh	0.580815	0.00290883	0.000932996	0.0130139
Cntn1	0.584291	0.0028032	0.000827362	0.0129722
Mapt	0.604364	0.00307955	0.00110371	0.0129366
Dll4	0.583123	0.0027652	0.000789367	0.012766
Nucb2	0.564898	0.00280759	0.00083176	0.0126869
Copa	0.57398	0.00287185	0.000896019	0.0126714
Pcdhb22	0.583015	0.00276134	0.000785502	0.0121745
Adam23	0.558154	0.00287346	0.000897626	0.0121336
Ctf1	0.579281	0.00274482	0.00076899	0.0119693
Ntn1	0.577037	0.00287126	0.000895422	0.0117852
Cdh1	0.568714	0.00287284	0.000897005	0.0116486
Lefty1	0.582833	0.00252143	0.0005456	0.0116348
Robo1	0.573292	0.00275555	0.000779714	0.0115953
Comp	0.578051	0.00267098	0.00069515	0.011589
Ptprm	0.579995	0.0025435	0.000567666	0.0114945
Chgb	0.577204	0.00265985	0.00068402	0.0113244
Eda	0.568442	0.00285895	0.000883116	0.0111304
Rabep1	0.570375	0.00259542	0.000619589	0.0109128
Dll1	0.574246	0.0025774	0.000601567	0.0107841
Nectin2	0.580417	0.00268156	0.000705722	0.0106465
Serpine1	0.563943	0.00272971	0.000753874	0.0105071
Icam2	0.566114	0.00251457	0.000538741	0.00998889
Jag1	0.571865	0.00285469	0.000878857	0.00995316
Hdgf	0.56737	0.00293166	0.000955829	0.00939151
Mif	0.619898	0.00348374	0.00150791	0.00870838
Plau	0.575497	0.00246006	0.000484226	0.00859364
Camp	0.610875	0.00287629	0.000900459	0.00857395
Cdh23	0.553313	0.00238196	0.000406128	0.00808428
Sdk1	0.520966	0.0026281	0.000652262	0.00704176
Crtam	0.5714	0.00306353	0.00108769	0.00700106
Cd6	0.513267	0.0024437	0.000467866	0.00648852
Flrt2	0.526478	0.00248114	0.000505304	0.00630864
Egf	0.605694	0.003227	0.00125116	0.00593002
Cadm1	0.558446	0.00287211	0.000896273	0.00577552
Tdgf1	0.522173	0.00223612	0.000260287	0.00489414
Itgal	0.597526	0.0031098	0.00113397	0.00416139
Ptdss1	0.512857	0.00214655	0.000170715	0.00348272
Npnt	0.574334	0.00241451	0.000438679	0.00289106
Gpnmb	0.532979	0.00207147	9.56323e-05	0.00241341
Adam15	0.509486	0.00220976	0.000233927	0.00198705
Clstn1	0.528065	0.00210032	0.000124486	0.00165919
Fbrs	0.494802	0.00211735	0.00014152	0.000146961
Hmgb2	0.548299	0.00235597	0.000380139	-0.00080224
Igf1	0.570644	0.00241311	0.000437273	-0.00108028
Pcdhgc3	0.486493	0.00195453	-2.13055e-05	-0.00113085
Ltf	0.619054	0.00285249	0.000876658	-0.00161305
Apln	0.619792	0.00344513	0.00146929	-0.00187585
Mstn	0.594533	0.00250376	0.000527921	-0.00198377
Calr	0.562798	0.00266238	0.000686549	-0.0035125
Sema6d	0.477628	0.00180943	-0.000166402	-0.00504173
Ins2	0.509902	0.00213113	0.0001553	-0.00931962

## Sheet: ko04142.Lysosome
test_ligand	auroc	aupr	aupr_corrected	pearson		ko04142 Lysosome
Tnfsf11	0.613595	0.101058	0.100222	0.084948		Gla
Csf1	0.626068	0.0923342	0.0914983	0.0681421		Tpp1
Ltf	0.599476	0.001757	0.000921069	0.026005		Ctsk
Cadm1	0.572572	0.00192678	0.00109085	0.0239301		Ctsl
Crtam	0.573181	0.00190405	0.00106812	0.0233352		Ctss
H2-DMa	0.608644	0.00582101	0.00498508	0.0211187		Laptm5
Cadm3	0.578062	0.00211772	0.00128179	0.0195675		Slc11a1
H2-M3	0.644038	0.00207136	0.00123543	0.018466		Tcirg1
Sdk1	0.622383	0.00197431	0.00113838	0.0154576		Atp6ap1
Cd6	0.675388	0.0014042	0.000568272	0.0152584		Ctsz
Npnt	0.577986	0.00211035	0.00127442	0.0140032		Gns
Bmp2	0.57493	0.00192266	0.00108673	0.0132877
Ifng	0.63944	0.00199186	0.00115593	0.0127159
Alox5ap	0.637968	0.00130934	0.000473409	0.0120227
Has2	0.623939	0.0013246	0.00048867	0.0112124
Selp	0.579162	0.00160007	0.000764142	0.0107474
Tnfsf18	0.572386	0.00156032	0.000724388	0.010699
Hdc	0.564621	0.00158542	0.000749489	0.0105545
Tnfsf15	0.56991	0.00135104	0.000515109	0.0105287
Manf	0.597277	0.00148181	0.000645876	0.0105083
Nlgn3	0.576382	0.00122558	0.00038965	0.010002
Agrn	0.581457	0.00166218	0.00082625	0.00999088
Fgf23	0.542972	0.00111266	0.000276734	0.009907
Nlgn2	0.599649	0.00124151	0.000405581	0.00973455
a	0.626359	0.0012186	0.000382665	0.00940088
Ccl3	0.569447	0.0011745	0.00033857	0.00812072
Gpi1	0.584583	0.0013455	0.000509571	0.00767158
Ifnb1	0.59243	0.00140051	0.000564578	0.00766986
Il18	0.579743	0.00122382	0.000387892	0.00764509
Lrpap1	0.563881	0.00123603	0.000400098	0.00760531
Pcdhga7	0.568396	0.00112247	0.000286539	0.00744772
Thbs1	0.530388	0.0012579	0.000421971	0.00719799
Il16	0.543761	0.00133042	0.000494491	0.00713084
Gad1	0.557022	0.00121035	0.000374424	0.00713048
Tnfsf14	0.540787	0.00143358	0.000597653	0.00709344
Alcam	0.561039	0.00110425	0.00026832	0.00671815
Vegfc	0.581582	0.00108502	0.000249089	0.0065831
Ptprc	0.527083	0.00119018	0.000354254	0.00631849
Nectin3	0.57361	0.00122607	0.000390142	0.0062537
Cd40	0.537676	0.00115403	0.000318101	0.00606693
Ptdss1	0.595645	0.00115158	0.000315646	0.00583447
Ltb	0.536314	0.00127282	0.000436893	0.0057894
Clcf1	0.542945	0.00107329	0.000237365	0.00564572
Tnf	0.653587	0.001455	0.000619071	0.00561403
Cxcl2	0.573063	0.00104506	0.000209127	0.00560211
Clec11a	0.555052	0.00112828	0.000292351	0.00554146
Jag2	0.531688	0.00114889	0.000312964	0.00537745
Tnfsf4	0.534191	0.00108194	0.000246006	0.00533251
Anxa1	0.558045	0.00113266	0.000296729	0.00533087
Arf1	0.56776	0.00112059	0.00028466	0.00528268
Negr1	0.571321	0.0010436	0.000207667	0.00518573
Grn	0.54264	0.00110591	0.000269984	0.00518122
Hebp1	0.562	0.00111527	0.000279341	0.00506523
Psap	0.567421	0.000951302	0.000115372	0.00503206
Hspg2	0.537953	0.0011271	0.000291172	0.00502476
Tgfb1	0.589851	0.00120986	0.000373933	0.00498332
Il1b	0.591801	0.00131431	0.000478379	0.00494293
Xcl1	0.549811	0.00104605	0.000210118	0.00483487
Pvr	0.547356	0.00113594	0.00030001	0.00482652
Cd40lg	0.537987	0.00108676	0.000250825	0.00472981
Cd226	0.506292	0.00129609	0.00046016	0.00465709
Tg	0.550951	0.00101138	0.000175448	0.00457356
Ifna1	0.544251	0.00106775	0.000231823	0.00456202
Efnb1	0.554782	0.00104679	0.000210862	0.00452903
Cxcl5	0.543733	0.00107437	0.000238435	0.00434947
Tnfsf13b	0.537773	0.00105746	0.000221535	0.0042557
Pcdh1	0.555072	0.000987246	0.000151316	0.00419597
Mapt	0.575179	0.00111909	0.000283161	0.00417163
Osgin1	0.518164	0.00120616	0.000370231	0.0041436
Cd28	0.519464	0.00103505	0.00019912	0.00396558
H2-T23	0.551173	0.00104854	0.000212615	0.00385907
Pgf	0.522202	0.000981388	0.000145458	0.00385392
Areg	0.551276	0.000964595	0.000128666	0.00381958
Sema4d	0.547425	0.000959594	0.000123665	0.00377321
Nrxn1	0.57298	0.000994454	0.000158524	0.00375943
F8	0.555729	0.00104624	0.000210307	0.00369301
Ccl4	0.515523	0.000992551	0.000156622	0.00362203
Plxnb3	0.545185	0.000951669	0.000115739	0.00355633
Tnfsf13	0.53054	0.00108658	0.000250647	0.0035466
Dsc2	0.552756	0.000980841	0.000144911	0.00348472
Ptprf	0.545828	0.00099423	0.0001583	0.00347772
Dsg2	0.553323	0.000991687	0.000155758	0.00343879
Pcdh7	0.539315	0.000988219	0.000152289	0.00339326
Lgals3	0.55593	0.00103066	0.000194727	0.00337966
Sema7a	0.52884	0.00101551	0.000179581	0.00335513
Dll4	0.522188	0.000938448	0.000102518	0.00334683
Icam4	0.52438	0.000952214	0.000116285	0.0031219
Penk	0.54999	0.00102936	0.000193434	0.00311511
Lta	0.520694	0.000957395	0.000121465	0.00307589
Prnd	0.536217	0.000993351	0.000157422	0.00306387
Cxcl1	0.537033	0.000916059	8.01297e-05	0.00304048
App	0.537475	0.000935925	9.99948e-05	0.00303325
Col5a3	0.547287	0.00100537	0.000169441	0.00303308
Vegfb	0.523433	0.00094639	0.00011046	0.00301353
Trf	0.522029	0.00098841	0.00015248	0.00295929
Gpnmb	0.531287	0.000933214	9.72846e-05	0.00295624
Tigit	0.527927	0.00109386	0.000257927	0.00294294
Tnfsf9	0.515011	0.000991179	0.00015525	0.00291461
Edn3	0.544058	0.000949504	0.000113574	0.00284064
Vcam1	0.533403	0.00104251	0.000206577	0.00283903
Sema3f	0.546118	0.000989342	0.000153412	0.00282294
Col1a1	0.515453	0.000977965	0.000142035	0.00267941
Ccl28	0.53955	0.000982966	0.000147036	0.00260367
Nectin2	0.536058	0.00100988	0.000173952	0.00258505
Fgf1	0.504474	0.00105919	0.000223259	0.00249912
Gdf11	0.524864	0.00100141	0.000165485	0.00249474
Nampt	0.518046	0.000948204	0.000112274	0.00244906
Rabep1	0.544715	0.0009615	0.00012557	0.00244515
Gmfb	0.519685	0.000937699	0.000101769	0.00243688
Nectin1	0.548601	0.000961861	0.000125932	0.00237724
Cfh	0.539833	0.000926665	9.07355e-05	0.00235921
Cxcl11	0.532788	0.000977549	0.000141619	0.00235025
Nmb	0.534343	0.00094864	0.00011271	0.00234257
Il21	0.539854	0.00096725	0.00013132	0.00234073
Fn1	0.51284	0.00105821	0.000222281	0.00231908
Cx3cl1	0.523059	0.000898625	6.26957e-05	0.00225456
Itgb2	0.512563	0.000982944	0.000147014	0.00222957
Cxcl16	0.53175	0.000978738	0.000142808	0.00221891
Ncam1	0.514375	0.000939944	0.000104015	0.00217872
Mst1	0.550502	0.000943075	0.000107145	0.00212803
Sema5a	0.522195	0.000901831	6.59011e-05	0.00209469
Hbegf	0.509493	0.00102352	0.000187592	0.00204557
Itgb1	0.517963	0.000966872	0.000130942	0.00202314
Cadm4	0.513815	0.000937414	0.000101484	0.0019879
Nenf	0.532414	0.000988697	0.000152767	0.00196358
Hc	0.530616	0.000941188	0.000105258	0.00189433
Cntn1	0.541264	0.000923992	8.80627e-05	0.00188645
Timp1	0.527664	0.000930339	9.44088e-05	0.00187531
Aimp1	0.540103	0.000942175	0.000106245	0.00183401
Bmp1	0.51665	0.000932711	9.67815e-05	0.00181908
Qrfp	0.529814	0.000929413	9.34837e-05	0.00177139
Fasl	0.513607	0.000915117	7.91873e-05	0.00176372
Efna2	0.475814	0.00101788	0.000181954	0.00175928
Tnfsf8	0.512349	0.00097459	0.00013866	0.00174301
Dscam	0.55909	0.000925743	8.98135e-05	0.00172879
Rps19	0.521137	0.000968648	0.000132719	0.00170577
Npff	0.528072	0.000923143	8.72133e-05	0.00170084
Csf3	0.513123	0.000993887	0.000157957	0.00168088
Amh	0.522478	0.000867238	3.13086e-05	0.00167896
Gal	0.527035	0.000942266	0.000106336	0.00167631
Il17a	0.499889	0.000929818	9.38878e-05	0.00164648
Hmgb1	0.479962	0.000969327	0.000133397	0.00159031
Lamc2	0.506983	0.000959835	0.000123906	0.00158903
Tgfb3	0.503837	0.000969948	0.000134018	0.00153901
Npb	0.524954	0.000941225	0.000105295	0.00149775
Pomc	0.544397	0.000930704	9.47743e-05	0.00147941
Pecam1	0.50876	0.000888448	5.25186e-05	0.00146995
Cmtm6	0.499212	0.000966787	0.000130857	0.00145456
Gstp2	0.526675	0.000938054	0.000102124	0.00145053
Tnfsf10	0.531052	0.000961311	0.000125381	0.00144591
Adam23	0.531094	0.000892122	5.61923e-05	0.00143579
Mdk	0.540967	0.000961285	0.000125355	0.00143106
Chad	0.531135	0.000932051	9.61217e-05	0.001428
F9	0.514513	0.000975369	0.000139439	0.00141217
Psen1	0.524961	0.000886762	5.08324e-05	0.00141058
C3	0.509804	0.000910913	7.49833e-05	0.00140402
Icam1	0.514015	0.000914128	7.81985e-05	0.00139731
Cntf	0.525832	0.00088782	5.18905e-05	0.00138459
Pglyrp1	0.528148	0.000909327	7.33974e-05	0.00135087
Vwf	0.504093	0.000910897	7.49676e-05	0.0013297
Ntn1	0.528065	0.000915802	7.98724e-05	0.00130841
Tnfsf12	0.496211	0.000938881	0.000102951	0.00129801
Gdf9	0.506977	0.000899974	6.4044e-05	0.00119878
Cd80	0.502807	0.000952032	0.000116102	0.00119736
L1cam	0.515523	0.000923661	8.77317e-05	0.00119677
Cd320	0.518593	0.000890079	5.41495e-05	0.00119559
Adam15	0.537185	0.000957083	0.000121154	0.00118419
Inhba	0.50392	0.000921832	8.59023e-05	0.00115312
Spp1	0.505414	0.000950581	0.000114652	0.0011434
Pcdhb22	0.517943	0.000917574	8.16441e-05	0.00109418
Plxnb2	0.520134	0.000882339	4.64096e-05	0.00108552
Liph	0.505047	0.000907133	7.12028e-05	0.00106796
Adam12	0.504522	0.000885219	4.92888e-05	0.00102866
Esam	0.500823	0.00099614	0.00016021	0.000983931
Plau	0.536321	0.000889398	5.34684e-05	0.000977037
Itgam	0.499578	0.000866784	3.08543e-05	0.000958921
Dusp18	0.482244	0.000954222	0.000118293	0.000929407
Efnb2	0.518046	0.000914492	7.85619e-05	0.00083582
Nptn	0.512155	0.000897162	6.12318e-05	0.00081391
Hdgf	0.513358	0.000970845	0.000134915	0.000670094
Comp	0.523087	0.000931354	9.54239e-05	0.000621848
Ocln	0.495858	0.000892966	5.70366e-05	0.000617896
Cdh2	0.508346	0.000904092	6.81621e-05	0.000617486
Rln3	0.518814	0.000906036	7.01064e-05	0.00061186
Nid1	0.516041	0.000854613	1.86832e-05	0.000553877
Wnt10a	0.516733	0.00087886	4.29303e-05	0.000530577
Btc	0.500242	0.000867081	3.11508e-05	0.000529781
Col18a1	0.490922	0.000881272	4.53427e-05	0.000524771
Ghrl	0.517562	0.000868887	3.29574e-05	0.000516711
Amigo2	0.511734	0.000876415	4.04851e-05	0.00048301
Celsr2	0.516774	0.000838412	2.48202e-06	0.000478462
Tac2	0.51116	0.000882469	4.65388e-05	0.000468378
Il13	0.52747	0.00090757	7.16403e-05	0.000459873
Spn	0.49693	0.000881393	4.54633e-05	0.000458521
Plekho2	0.515011	0.000914734	7.8804e-05	0.000453127
Tfpi	0.494296	0.000855075	1.91456e-05	0.000452648
Efna4	0.501549	0.000903111	6.71811e-05	0.000411252
Mmp9	0.508173	0.00090473	6.88e-05	0.000411015
Bmp7	0.519353	0.000891849	5.59188e-05	0.000395119
Celsr1	0.533749	0.000891002	5.50721e-05	0.000385363
Plat	0.49675	0.000896072	6.01417e-05	0.00033189
H2-Bl	0.511125	0.000888878	5.29479e-05	0.000314861
Cxcl9	0.504024	0.000903158	6.72279e-05	0.000301007
Pik3cb	0.509016	0.000865564	2.96345e-05	0.000299065
Cxcl10	0.489311	0.000856798	2.08679e-05	0.000296288
Amigo1	0.503976	0.000902553	6.66233e-05	0.000269773
Cmtm4	0.504418	0.000901746	6.58166e-05	0.000242591
Ccl22	0.518371	0.000916408	8.04782e-05	0.000221195
Cntnap1	0.518765	0.000894561	5.86312e-05	0.000219572
Fgf7	0.506133	0.000869473	3.35434e-05	0.000163115
Hsp90b1	0.513206	0.000909642	7.37118e-05	0.000160072
Il22	0.519574	0.000835041	-8.88417e-07	0.000131427
Sell	0.505649	0.000856487	2.05568e-05	0.000117918
Serpine2	0.517493	0.000883169	4.72397e-05	0.000111363
Csf2	0.49487	0.000941688	0.000105759	8.65196e-05
Yars	0.504252	0.000823286	-1.2644e-05	8.5159e-05
Rabep2	0.515633	0.000874557	3.86271e-05	5.91127e-05
Fgf13	0.500864	0.00087774	4.18101e-05	5.4686e-05
Reln	0.511229	0.000887524	5.15946e-05	2.64908e-05
Madcam1	0.493418	0.000876278	4.03485e-05	-4.88043e-06
Ccl25	0.519913	0.000880799	4.48696e-05	-2.66198e-05
Ebi3	0.527464	0.000854792	1.88625e-05	-3.19683e-05
Ins2	0.539577	0.000878072	4.21426e-05	-4.35978e-05
Apoe	0.550765	0.000992685	0.000156755	-5.85338e-05
Ccl5	0.499371	0.000860464	2.4534e-05	-6.68759e-05
Gcg	0.525811	0.000869745	3.38156e-05	-7.08966e-05
Adipoq	0.515142	0.000865129	2.91996e-05	-8.21733e-05
Kitl	0.50773	0.000835278	-6.51296e-07	-0.000127349
Pdcd1lg2	0.490209	0.000910635	7.47054e-05	-0.000127406
Adm	0.504722	0.000853616	1.76862e-05	-0.000134053
Robo1	0.517625	0.000856867	2.09369e-05	-0.000165197
Il12b	0.528521	0.000836461	5.3169e-07	-0.000221074
Cd2	0.500664	0.000870714	3.47842e-05	-0.000221982
Il7	0.496819	0.000851292	1.53625e-05	-0.000228528
Serpine1	0.511367	0.000898689	6.27588e-05	-0.000233345
Insl3	0.506645	0.000864966	2.90366e-05	-0.000260141
Btla	0.488011	0.000849587	1.36576e-05	-0.000272207
Fat1	0.484498	0.000887885	5.1955e-05	-0.000272264
Omg	0.507488	0.000845095	9.1654e-06	-0.000275477
Vegfa	0.523045	0.000911153	7.5223e-05	-0.000325815
Epgn	0.518565	0.00086953	3.36004e-05	-0.000335937
Selplg	0.502137	0.000873855	3.79253e-05	-0.000339908
Pdgfb	0.506216	0.000862178	2.62481e-05	-0.000384149
Serpinc1	0.506589	0.000820967	-1.49628e-05	-0.000395637
Cdh1	0.513255	0.000875257	3.93268e-05	-0.000407715
Ccl17	0.493832	0.000863558	2.76283e-05	-0.000412554
Igf2	0.486227	0.000822731	-1.31987e-05	-0.000414466
Angpt1	0.473179	0.000947477	0.000111547	-0.000422867
Nrg1	0.512556	0.00084493	9.00002e-06	-0.000468762
Cd86	0.475247	0.000915196	7.92664e-05	-0.00049122
Il12a	0.512861	0.000843092	7.16173e-06	-0.000516897
Lefty1	0.463672	0.000905555	6.96248e-05	-0.000545963
Ntf5	0.495105	0.000811154	-2.47761e-05	-0.00056213
Mag	0.470538	0.000854432	1.8502e-05	-0.000587575
Itga4	0.508726	0.000876226	4.02958e-05	-0.000603722
Pdgfd	0.498679	0.000864705	2.87757e-05	-0.000610086
Il6	0.529351	0.000899314	6.33837e-05	-0.000612726
Mmp13	0.508048	0.000786972	-4.89577e-05	-0.00061524
Rarres2	0.496453	0.000836485	5.54726e-07	-0.000628843
Rtn4	0.488965	0.00089116	5.52306e-05	-0.00065979
Wnt10b	0.505746	0.000842549	6.61904e-06	-0.000690623
Fgf18	0.471292	0.00089558	5.96507e-05	-0.000694666
Jam2	0.467966	0.000835675	-2.54409e-07	-0.000733297
Wnt3	0.503623	0.00082848	-7.44984e-06	-0.000741613
Ctsg	0.497462	0.000832291	-3.63879e-06	-0.00077013
Nrg4	0.485197	0.000845813	9.88288e-06	-0.00077371
Fgf2	0.503837	0.000860591	2.46612e-05	-0.000992858
Il1rn	0.507177	0.000821812	-1.41176e-05	-0.00100177
Il11	0.493902	0.000838288	2.35814e-06	-0.00101883
Pf4	0.48577	0.00084656	1.06304e-05	-0.00103205
Eda	0.507502	0.000887854	5.19241e-05	-0.00105576
Sema3c	0.487471	0.000826701	-9.22898e-06	-0.00108556
Chgb	0.517175	0.000850795	1.48655e-05	-0.00111482
Tgfa	0.49973	0.000828023	-7.90667e-06	-0.0011901
Ceacam1	0.479727	0.000844103	8.17328e-06	-0.00119897
Calm2	0.486918	0.000840342	4.41242e-06	-0.0012012
Il17f	0.477238	0.000811127	-2.48027e-05	-0.00121744
Itga9	0.490223	0.000823178	-1.27514e-05	-0.0012389
Lif	0.484422	0.000805049	-3.08812e-05	-0.00124523
Nrg2	0.482569	0.000825588	-1.03418e-05	-0.0012583
Pcdhga11	0.49283	0.000823596	-1.23336e-05	-0.00127295
Glg1	0.499972	0.000826163	-9.76648e-06	-0.00127804
Calca	0.505213	0.000823715	-1.22147e-05	-0.001302
Adam17	0.4894	0.000791786	-4.41437e-05	-0.00137275
Sema6d	0.494213	0.000816006	-1.99242e-05	-0.00140709
Pkd1	0.46585	0.000865647	2.97171e-05	-0.00153117
Gdf3	0.49794	0.000792563	-4.33668e-05	-0.00153239
Bmp6	0.494635	0.000801518	-3.44122e-05	-0.00154555
Icam5	0.476837	0.000885052	4.91225e-05	-0.00154668
Fgf16	0.47636	0.000822179	-1.37506e-05	-0.00157281
Icosl	0.477114	0.000815278	-2.06518e-05	-0.00168887
Copa	0.482977	0.000819289	-1.6641e-05	-0.00176193
Fgf11	0.48893	0.000834654	-1.27529e-06	-0.00182547
Il4	0.498679	0.000828751	-7.17834e-06	-0.00183082
Clstn1	0.502945	0.000849101	1.31713e-05	-0.00185129
Hgf	0.486282	0.000809292	-2.66379e-05	-0.00185411
Itgb7	0.483468	0.000807923	-2.80064e-05	-0.00189275
Dll1	0.465518	0.000768322	-6.76082e-05	-0.00189474
Edn1	0.497414	0.000815526	-2.04034e-05	-0.00197434
Gnrh1	0.501099	0.00080407	-3.18602e-05	-0.00208558
Ptgs2	0.483433	0.000788488	-4.74416e-05	-0.00210859
Efnb3	0.482438	0.000804739	-3.11911e-05	-0.0021654
Calm1	0.484229	0.000832535	-3.39469e-06	-0.00221644
Txlna	0.465422	0.000828692	-7.23738e-06	-0.00224854
Ntng1	0.476132	0.000784392	-5.15373e-05	-0.00228939
Itgal	0.517286	0.000931193	9.52632e-05	-0.0023847
Nucb2	0.496031	0.000797725	-3.82045e-05	-0.00238997
Cdh5	0.475447	0.000816998	-1.89317e-05	-0.00244629
Jag1	0.496674	0.000806176	-2.97534e-05	-0.00259397
Flt3l	0.456703	0.000744518	-9.14122e-05	-0.00264679
Fgf3	0.462172	0.000802669	-3.32611e-05	-0.00270294
Cdhr1	0.479637	0.000782539	-5.33908e-05	-0.00270564
Il10	0.521192	0.000868558	3.26282e-05	-0.00271837
Ntn4	0.483869	0.000791656	-4.42733e-05	-0.00275345
Camp	0.516048	0.000820797	-1.51333e-05	-0.00277649
Ihh	0.441699	0.000864857	2.89272e-05	-0.00285038
Egf	0.541237	0.000899043	6.31134e-05	-0.00299698
Osm	0.478013	0.000758333	-7.75964e-05	-0.00308487
Ptprm	0.490292	0.000770215	-6.57151e-05	-0.00312646
Cd34	0.46137	0.000756577	-7.93532e-05	-0.00312967
F11r	0.474182	0.00079057	-4.53597e-05	-0.0031436
Pros1	0.451614	0.000790605	-4.53249e-05	-0.0031904
Il1f9	0.462407	0.000761998	-7.39317e-05	-0.00328918
Il2	0.470939	0.000798972	-3.69578e-05	-0.00337265
Adam9	0.47943	0.000778871	-5.70589e-05	-0.00340265
Tgfb2	0.495603	0.000812009	-2.39207e-05	-0.0034199
Flrt2	0.479596	0.000763336	-7.25938e-05	-0.00360111
Cd274	0.472516	0.000758649	-7.72812e-05	-0.0037404
Ctf1	0.445889	0.000770983	-6.49466e-05	-0.00375297
Cdh23	0.43067	0.000836516	5.86515e-07	-0.00399218
Hmgb2	0.430048	0.000699278	-0.000136652	-0.00404157
Tdgf1	0.457512	0.000738764	-9.71657e-05	-0.00407898
Icam2	0.441374	0.000761344	-7.4586e-05	-0.00408068
Apln	0.513165	0.000867585	3.16549e-05	-0.00408705
Sema3b	0.450148	0.000729923	-0.000106007	-0.00412702
Calr	0.508954	0.000857163	2.12333e-05	-0.00416892
Cd24a	0.494717	0.000808927	-2.70023e-05	-0.00433783
Il15	0.468429	0.000753944	-8.19857e-05	-0.00450489
Mstn	0.490749	0.000823452	-1.2478e-05	-0.00457003
Gzmb	0.441028	0.00072982	-0.00010611	-0.00470584
Ucn2	0.454158	0.000715888	-0.000120042	-0.00490931
Fbrs	0.465048	0.000748304	-8.76254e-05	-0.00524055
Mif	0.513545	0.000864356	2.84261e-05	-0.00535103
Lamb2	0.456993	0.000713437	-0.000122493	-0.00537448
Cd200	0.464412	0.000730087	-0.000105843	-0.0056302
Pcdhgc3	0.446532	0.000710756	-0.000125173	-0.00629411
Ret	0.434978	0.000671695	-0.000164234	-0.00742024
Igf1	0.478711	0.000742505	-9.34253e-05	-0.00744987
Tslp	0.42173	0.000655109	-0.000180821	-0.00818866
Crlf2	0.380473	0.000616928	-0.000219002	-0.0103378
Ccl1	0.367543	0.000603892	-0.000232038	-0.0117617

## Sheet: GO.0043068.Positive.regulation.
test_ligand	auroc	aupr	aupr_corrected	pearson		GO:0043068 Positive regulation of programmed cell death
Il4	0.805898	0.0165141	0.0149942	0.08894		Casp1
Ifng	0.84304	0.0159065	0.0143866	0.0721403		Cd44
Ifnb1	0.819122	0.0116331	0.0101132	0.0662695		B4galt1
Hc	0.765629	0.00925486	0.00773499	0.0651539		Il6
Anxa1	0.763407	0.0093944	0.00787453	0.0614949		Inhba
Il13	0.781543	0.00850266	0.00698279	0.0601091		Laptm5
Adam17	0.802831	0.0103199	0.00880004	0.0586113		Osm
Csf2	0.769069	0.00867883	0.00715896	0.0545046		Psen1
Lta	0.769986	0.0116554	0.0101355	0.0532553		Slc9a1
Ptprc	0.797511	0.0103853	0.00886548	0.0531771		Syk
Ccl5	0.753794	0.0109219	0.00940205	0.0526892		Tnfrsf1b
Il1rn	0.757208	0.00828826	0.00676839	0.0526694		Tyrobp
Ccl3	0.80395	0.00994453	0.00842466	0.0520501		Zmat3
Il21	0.794197	0.00713002	0.00561015	0.051353		Rbck1
Pglyrp1	0.738953	0.0537219	0.052202	0.0509682		Plagl2
Il22	0.763323	0.00972966	0.00820979	0.0500845		Clec7a
Ccl4	0.784576	0.00784401	0.00632414	0.0495815		Ctsz
Tnfsf4	0.776585	0.0078072	0.00628733	0.0495299		Fbxo32
Cd40	0.804688	0.0065582	0.00503833	0.0494474		Hdac4
Selp	0.834535	0.00633009	0.00481022	0.0485806		Plekhn1
Pgf	0.7842	0.00855623	0.00703636	0.0485616
Ifna1	0.781958	0.00681272	0.00529285	0.0480347
Gal	0.748436	0.00889017	0.0073703	0.0477169
Edn1	0.758966	0.00574374	0.00422387	0.0475906
Il6	0.773826	0.00817383	0.00665396	0.0474948
Dusp18	0.760183	0.0105064	0.00898648	0.04729
Il18	0.793953	0.00693809	0.00541822	0.0472433
Tnf	0.805701	0.00647145	0.00495158	0.0465816
Spp1	0.752386	0.00715732	0.00563745	0.0465615
Il17a	0.742796	0.0089598	0.00743993	0.0463142
Il12b	0.763658	0.00681689	0.00529702	0.0462214
Il7	0.757676	0.00719028	0.00567041	0.0460456
Osm	0.735048	0.0071371	0.00561722	0.0455731
Cd28	0.793158	0.006183	0.00466313	0.0454912
Il1b	0.810747	0.00648865	0.00496878	0.0449133
H2-M3	0.800285	0.00609462	0.00457475	0.0447815
C3	0.747633	0.0539016	0.0523817	0.0445578
Cd40lg	0.804825	0.00669413	0.00517425	0.0445436
Il15	0.745255	0.0162741	0.0147542	0.0444326
Il2	0.757961	0.00682519	0.00530532	0.0444035
Amh	0.825204	0.00535326	0.00383338	0.0443766
Selplg	0.772936	0.0062522	0.00473233	0.0443493
Tnfsf9	0.764419	0.0103649	0.00884502	0.0443362
Il1f9	0.74334	0.00667889	0.00515902	0.0443219
Icam1	0.777772	0.00702171	0.00550184	0.0442438
Bmp7	0.766885	0.00774291	0.00622304	0.0441589
Hmgb1	0.764643	0.0052459	0.00372603	0.04379
Timp1	0.735661	0.00718313	0.00566326	0.0436955
Spn	0.776707	0.00585559	0.00433572	0.0435995
Tnfsf18	0.732118	0.0169167	0.0153968	0.0432826
Tnfsf12	0.768989	0.00617688	0.00465701	0.0430339
Adipoq	0.751857	0.00500238	0.00348251	0.0429226
Xcl1	0.777373	0.00926026	0.00774038	0.0426131
Has2	0.752097	0.00532734	0.00380747	0.0425988
Qrfp	0.771832	0.0104676	0.0089477	0.0424483
Cx3cl1	0.780451	0.00649218	0.0049723	0.0422298
Nmb	0.77276	0.0104574	0.00893755	0.0421077
Npff	0.771143	0.0103922	0.00887232	0.0420267
Fasl	0.750643	0.00696764	0.00544777	0.04201
H2-DMa	0.799113	0.00517861	0.00365874	0.0418018
Tgfb3	0.769853	0.00604906	0.00452919	0.0413624
Tnfsf14	0.754312	0.00726353	0.00574365	0.0412058
Csf3	0.77579	0.00570979	0.00418991	0.0410523
Nectin1	0.765991	0.00549807	0.0039782	0.0409336
Tnfsf10	0.762805	0.00481596	0.00329609	0.0408241
Pecam1	0.786007	0.00520671	0.00368684	0.0407831
Clcf1	0.779439	0.00493802	0.00341815	0.0404017
Ebi3	0.755883	0.00612499	0.00460511	0.0402763
Cntf	0.740467	0.00658597	0.0050661	0.0402758
Kitl	0.759932	0.00537695	0.00385708	0.0400635
Cxcl11	0.766645	0.0055327	0.00401283	0.039967
Il12a	0.770348	0.005427	0.00390713	0.0399458
Ccl28	0.767014	0.00536225	0.00384237	0.0398995
Areg	0.777624	0.00559971	0.00407983	0.0397753
Pdcd1lg2	0.755179	0.00608136	0.00456149	0.0396918
Calca	0.769168	0.00567738	0.00415751	0.0395231
H2-T23	0.776714	0.00508867	0.0035688	0.0394805
Btla	0.750753	0.00642206	0.00490219	0.0394739
Mst1	0.77499	0.00526632	0.00374645	0.0394639
Hdc	0.776771	0.00471914	0.00319927	0.0392777
Rln3	0.753794	0.00651809	0.00499822	0.0390128
Sema4d	0.761329	0.00530446	0.00378459	0.0389767
Edn3	0.775843	0.00474528	0.00322541	0.038868
Cxcl16	0.756035	0.00574851	0.00422864	0.038852
Fgf7	0.745551	0.00549262	0.00397275	0.0387034
Ret	0.751134	0.00494439	0.00342452	0.0386661
Ptgs2	0.757162	0.00464266	0.00312279	0.0385828
Tnfsf13	0.769161	0.00500231	0.00348244	0.0384988
Tac2	0.754407	0.00624091	0.00472103	0.0384749
Npb	0.748999	0.00590756	0.00438769	0.0384604
Cxcl5	0.756568	0.00502119	0.00350132	0.0382449
Gmfb	0.776737	0.00456742	0.00304755	0.0381786
Cdh2	0.779538	0.00494734	0.00342747	0.0381128
Ccl25	0.767452	0.00524893	0.00372906	0.0380832
Gad1	0.738485	0.00706048	0.00554061	0.0380397
Cxcl9	0.762627	0.00496202	0.00344215	0.0379371
Insl3	0.75669	0.00523369	0.00371382	0.037886
Il16	0.73227	0.00887412	0.00735425	0.0377906
Pcdhga11	0.754776	0.00472174	0.00320186	0.0376546
Sell	0.776452	0.00455804	0.00303817	0.0376194
Cd80	0.765321	0.00522689	0.00370702	0.0371378
Esam	0.730623	0.00529146	0.00377159	0.0370786
Itgam	0.769701	0.00449336	0.00297349	0.0369598
Hbegf	0.758897	0.00506864	0.00354877	0.0369362
Hebp1	0.753421	0.00490492	0.00338505	0.0369245
Glg1	0.746918	0.00456882	0.00304894	0.0368664
Icosl	0.755937	0.0047282	0.00320833	0.0367141
Fgf18	0.745487	0.00497457	0.00345469	0.0366739
Plxnb3	0.757402	0.00458923	0.00306936	0.0364941
Adm	0.751058	0.0058261	0.00430623	0.0364334
Tnfsf15	0.740418	0.00502959	0.00350972	0.0364151
Tnfsf13b	0.755122	0.00474682	0.00322694	0.0362859
Pf4	0.754422	0.00483524	0.00331536	0.0362617
Cxcl2	0.745437	0.00481265	0.00329278	0.0362486
Apoe	0.759658	0.00440259	0.00288272	0.0362087
a	0.751777	0.00566017	0.00414029	0.0361342
Pik3cb	0.759453	0.00470226	0.00318239	0.0360924
Pvr	0.777396	0.0043597	0.00283983	0.0360504
Vegfb	0.752972	0.00441465	0.00289478	0.0359594
Ptprf	0.758273	0.00454097	0.0030211	0.0359491
Itgb2	0.765511	0.00434938	0.00282951	0.0359214
Gdf11	0.771836	0.00424499	0.00272511	0.0359057
Cxcl1	0.749049	0.00462133	0.00310146	0.0357375
Cadm4	0.778073	0.00405231	0.00253243	0.0357096
Cd200	0.699943	0.0524753	0.0509554	0.0357031
Cd2	0.717623	0.00637954	0.00485967	0.0356985
Btc	0.768711	0.00486693	0.00334706	0.0355798
Alcam	0.744261	0.00424533	0.00272546	0.0355541
Negr1	0.773004	0.00403691	0.00251704	0.035521
Ihh	0.769317	0.00437668	0.00285681	0.0354725
Flt3l	0.724484	0.00485429	0.00333441	0.0354264
Efna4	0.747705	0.00450878	0.00298891	0.0353948
Pkd1	0.763818	0.00469202	0.00317215	0.035385
Cmtm6	0.746887	0.0043825	0.00286263	0.0352258
Cxcl10	0.749935	0.0043791	0.00285922	0.0352041
Gzmb	0.752652	0.00424752	0.00272765	0.0349983
L1cam	0.760423	0.00429946	0.00277959	0.034992
Ceacam1	0.755381	0.00407628	0.0025564	0.0348779
Bmp1	0.762832	0.00406696	0.00254709	0.0348586
Adam9	0.703254	0.0531616	0.0516417	0.0348528
Ntng1	0.755347	0.00407909	0.00255922	0.0348293
Tnfsf8	0.750323	0.00434977	0.0028299	0.0348282
Vwf	0.76894	0.00444733	0.00292746	0.0348074
Psen1	0.775839	0.004462	0.00294212	0.0346968
Plat	0.763026	0.00452857	0.0030087	0.034695
Mdk	0.77539	0.00463099	0.00311112	0.0345803
Sema5a	0.756888	0.00414609	0.00262621	0.0344983
Nrg2	0.747154	0.00421694	0.00269706	0.0344871
Nlgn2	0.750084	0.00396466	0.00244479	0.0344805
Fgf1	0.767973	0.00534139	0.00382152	0.0343875
Nrxn1	0.758695	0.00392539	0.00240552	0.0343826
Reln	0.752664	0.00414688	0.00262701	0.0343734
Efnb1	0.751145	0.00411052	0.00259065	0.0343048
Wnt10b	0.781943	0.00405046	0.00253059	0.0342652
Nrg4	0.747264	0.00416397	0.0026441	0.0342623
Ncam1	0.771566	0.00383752	0.00231765	0.0342475
Inhba	0.768917	0.00393535	0.00241547	0.0341447
Efna2	0.750065	0.00410806	0.00258819	0.0341386
Lrpap1	0.764316	0.0040654	0.00254553	0.0341032
Lgals3	0.741822	0.00519395	0.00367408	0.0341027
Igf2	0.751126	0.0045234	0.00300353	0.0340054
Col18a1	0.753018	0.00400507	0.0024852	0.0338618
Wnt3	0.766957	0.00388331	0.00236344	0.0337552
Mag	0.760084	0.00377833	0.00225846	0.0337512
Efnb3	0.734957	0.00413792	0.00261804	0.0336921
Nectin3	0.748071	0.00415682	0.00263694	0.0336686
Dll4	0.762733	0.00387384	0.00235397	0.0334892
Cd86	0.748573	0.00459109	0.00307122	0.0334595
Cntnap1	0.770302	0.00382643	0.00230656	0.0334543
Vegfc	0.761983	0.00406926	0.00254939	0.0334137
F8	0.747614	0.0038159	0.00229603	0.0331332
Nampt	0.757173	0.00435263	0.00283275	0.0330913
Mmp13	0.736376	0.00396271	0.00244284	0.0329386
Cntn1	0.775249	0.00378432	0.00226445	0.0328465
Cadm3	0.735615	0.00793185	0.00641198	0.0328283
Clec11a	0.744946	0.00395322	0.00243335	0.0327851
Fgf13	0.743812	0.00403599	0.00251612	0.0327807
H2-Bl	0.744379	0.00416246	0.00264258	0.0327719
Lif	0.748116	0.00438606	0.00286619	0.0327469
Calm1	0.765652	0.00407575	0.00255587	0.0326532
Dll1	0.768049	0.00367999	0.00216012	0.0326233
Ptprm	0.729161	0.00383786	0.00231799	0.0325863
Cdh5	0.759495	0.00397278	0.00245291	0.0324477
Hspg2	0.739337	0.00381725	0.00229738	0.0324026
Jag2	0.745776	0.00376366	0.00224378	0.0323802
Fgf3	0.72512	0.00412324	0.00260337	0.0323255
Pros1	0.732624	0.00400789	0.00248801	0.0323138
Vcam1	0.742347	0.0040256	0.00250572	0.0323062
F11r	0.738721	0.00396956	0.00244968	0.0323053
Cmtm4	0.742187	0.00391691	0.00239704	0.0322485
Sema3f	0.731502	0.00394342	0.00242355	0.0321729
Il11	0.734911	0.00406645	0.00254658	0.0321651
Crlf2	0.672083	0.00576524	0.00424537	0.0321486
Calm2	0.757885	0.0041227	0.00260283	0.0321341
Cd274	0.730839	0.0038573	0.00233743	0.0321059
Ccl22	0.727689	0.00391356	0.00239369	0.0320688
Fgf16	0.743367	0.00422332	0.00270344	0.0320558
Penk	0.73756	0.00627764	0.00475777	0.0319704
Pomc	0.77015	0.00484509	0.00332522	0.0319449
Plxnb2	0.738112	0.00383028	0.00231041	0.0319433
Lefty1	0.749357	0.0034913	0.00197143	0.0318726
Prnd	0.749741	0.0037294	0.00220953	0.0317893
Nid1	0.746442	0.00373254	0.00221267	0.0317525
Angpt1	0.737933	0.00466978	0.00314991	0.0317491
Tg	0.728187	0.0040221	0.00250222	0.0317201
Il17f	0.684398	0.00487956	0.00335969	0.0316178
Tnfsf11	0.777578	0.00511104	0.00359116	0.0315905
Chad	0.737385	0.00370975	0.00218988	0.0314908
Efnb2	0.736719	0.00370628	0.00218641	0.031484
Gdf9	0.749273	0.0037859	0.00226603	0.0314348
Sema7a	0.734862	0.00380403	0.00228416	0.0314117
Itgb1	0.754898	0.00394091	0.00242103	0.0313495
Omg	0.752371	0.00342569	0.00190582	0.0313114
Ntf5	0.718974	0.00392859	0.00240871	0.0312424
Ghrl	0.761698	0.00421066	0.00269079	0.0311522
Rarres2	0.750818	0.00362122	0.00210135	0.0311056
Yars	0.728419	0.00369596	0.00217609	0.0310529
Tfpi	0.744452	0.00463093	0.00311105	0.031
Fgf2	0.757192	0.00572747	0.0042076	0.0309399
Plekho2	0.719815	0.00379998	0.00228011	0.0308396
Txlna	0.720774	0.00390695	0.00238708	0.0307799
Pcdh7	0.728244	0.00380685	0.00228698	0.0307585
Psap	0.725276	0.00368154	0.00216167	0.0306483
Thbs1	0.761736	0.00363998	0.00212011	0.0305799
Chgb	0.756085	0.00361857	0.0020987	0.030541
Ccl17	0.72622	0.00361554	0.00209567	0.0305245
Dsc2	0.736011	0.00352396	0.00200409	0.0305205
Ucn2	0.734542	0.00341378	0.0018939	0.0305
Ntn4	0.736361	0.00347208	0.0019522	0.0303737
Csf1	0.781798	0.00480301	0.00328314	0.0303639
Icam5	0.723137	0.00373837	0.0022185	0.030324
Nptn	0.742929	0.0034978	0.00197793	0.0302874
Gpi1	0.731121	0.00381067	0.0022908	0.0302449
Arf1	0.724796	0.00367493	0.00215506	0.0302329
Amigo1	0.733629	0.00351963	0.00199976	0.030126
Sema3b	0.742374	0.00344315	0.00192328	0.0300926
Rabep2	0.729732	0.00366711	0.00214724	0.0300761
Rps19	0.726615	0.00356202	0.00204215	0.0299432
Fgf11	0.729831	0.00375372	0.00223385	0.0298284
Wnt10a	0.733827	0.00335411	0.00183424	0.0297681
Liph	0.731011	0.00353572	0.00201585	0.0297665
Tslp	0.676372	0.00487167	0.0033518	0.0297608
Ctsg	0.731875	0.00345387	0.001934	0.0297543
Lamc2	0.74645	0.00323526	0.00171539	0.0296611
Dsg2	0.725675	0.00352233	0.00200246	0.029647
Tgfb1	0.780425	0.0045108	0.00299093	0.0296359
Celsr2	0.708193	0.00357823	0.00205835	0.0296026
Cd226	0.714777	0.0034446	0.00192473	0.0296026
Amigo2	0.730976	0.00356729	0.00204742	0.0294155
Gcg	0.774153	0.00438953	0.00286966	0.0293602
Serpine2	0.731357	0.00348106	0.00196118	0.0292074
Hsp90b1	0.71349	0.00366148	0.0021416	0.0292048
Cdh1	0.744071	0.00356136	0.00204148	0.0290691
Trf	0.737187	0.00353885	0.00201898	0.0290127
Robo1	0.720652	0.00359599	0.00207611	0.0289861
Fat1	0.726075	0.00339883	0.00187896	0.0289149
Pcdh1	0.731361	0.00331603	0.00179616	0.0288773
Gstp2	0.725634	0.00339297	0.0018731	0.0288066
Osgin1	0.703349	0.0036107	0.00209083	0.0287496
Col5a3	0.74992	0.00313677	0.0016169	0.0287277
Col1a1	0.741502	0.0030843	0.00156443	0.0285986
Pcdhb22	0.734949	0.00343507	0.0019152	0.0285864
Celsr1	0.725333	0.00315699	0.00163712	0.0284778
Pdgfb	0.766695	0.00449834	0.00297847	0.0284193
Tigit	0.71843	0.00326402	0.00174414	0.0283707
Nectin2	0.729667	0.00348512	0.00196524	0.028194
Epgn	0.769541	0.00371206	0.00219219	0.0281214
Hgf	0.715941	0.00384568	0.00232581	0.0280842
Madcam1	0.71652	0.00319158	0.00167171	0.0280705
Nrg1	0.748257	0.00418625	0.00266637	0.0280531
Gnrh1	0.754433	0.0036269	0.00210703	0.0279841
Ltb	0.697119	0.00385619	0.00233632	0.0278627
Vegfa	0.754597	0.00422537	0.00270549	0.0278002
Mmp9	0.723834	0.00357496	0.00205508	0.0277807
Alox5ap	0.720177	0.00306177	0.00154189	0.0277293
Manf	0.712665	0.00321618	0.00169631	0.0276648
Cd24a	0.752599	0.00503549	0.00351562	0.0276526
Nenf	0.718719	0.0032071	0.00168722	0.0276139
Bmp6	0.751416	0.00357441	0.00205453	0.0275016
Gdf3	0.713597	0.00320969	0.00168982	0.0274115
Jam2	0.725386	0.00309866	0.00157878	0.0274054
Cd320	0.719499	0.00327976	0.00175989	0.0273462
Grn	0.731719	0.00306845	0.00154858	0.0273043
Itga9	0.71765	0.00310221	0.00158234	0.0272953
Pdgfd	0.713403	0.00310304	0.00158317	0.0269162
Itga4	0.714541	0.00328779	0.00176792	0.0268568
Adam23	0.703284	0.00325499	0.00173512	0.0267242
Cdh23	0.695011	0.00324914	0.00172927	0.0266536
Agrn	0.704635	0.00306607	0.0015462	0.0266315
Copa	0.715446	0.0031176	0.00159773	0.0266027
Cd34	0.698014	0.0031377	0.00161783	0.0265314
Itgb7	0.716181	0.0030253	0.00150543	0.026465
Cfh	0.714069	0.00292063	0.00140076	0.0263697
Icam2	0.703345	0.00321011	0.00169024	0.0261905
Mapt	0.748828	0.00382333	0.00230346	0.0261375
Rtn4	0.718791	0.00336731	0.00184744	0.0260953
Lamb2	0.699673	0.00301948	0.00149961	0.0258163
Adam12	0.707561	0.00289185	0.00137198	0.025683
Sema3c	0.718457	0.00287107	0.00135119	0.0255855
Serpine1	0.720093	0.00305734	0.00153747	0.0255619
Ntn1	0.724892	0.00326083	0.00174096	0.0254856
Nucb2	0.672521	0.00324089	0.00172102	0.0254819
Bmp2	0.77657	0.00377767	0.0022578	0.0252242
Cdhr1	0.698409	0.00279996	0.00128008	0.0249745
Aimp1	0.702405	0.00312553	0.00160566	0.0247219
Il10	0.759301	0.0044222	0.00290232	0.0246277
Rabep1	0.694988	0.00295315	0.00143328	0.0245859
Sdk1	0.690932	0.00277166	0.00125179	0.0243757
Pcdhga7	0.694166	0.00284881	0.00132894	0.0243727
Camp	0.727198	0.00337057	0.00185069	0.0243273
Fgf23	0.759171	0.00392496	0.00240509	0.0241927
Cd6	0.674656	0.00289988	0.00138001	0.0241305
Crtam	0.715698	0.00424503	0.00272515	0.0240426
Eda	0.696507	0.0030187	0.00149883	0.0240192
Icam4	0.698299	0.00279842	0.00127854	0.0240009
Comp	0.697032	0.00267306	0.00115319	0.0235196
Tgfa	0.720698	0.00354728	0.00202741	0.0233363
Fn1	0.720123	0.00341504	0.00189516	0.0232768
Dscam	0.699136	0.00270516	0.00118528	0.0230018
F9	0.699144	0.0026936	0.00117373	0.0227443
Tdgf1	0.687248	0.00267171	0.00115183	0.0220222
Adam15	0.690962	0.00277415	0.00125427	0.0219884
Cadm1	0.704083	0.00393748	0.0024176	0.0219136
Flrt2	0.680505	0.00273475	0.00121488	0.0217657
App	0.727426	0.00354023	0.00202036	0.0216283
Serpinc1	0.674203	0.00268215	0.00116228	0.0215386
Ctf1	0.71832	0.00318936	0.00166949	0.0214382
Egf	0.767532	0.00473739	0.00321752	0.0211078
Ccl1	0.672346	0.00247963	0.000959762	0.0207604
Calr	0.72308	0.00357012	0.00205024	0.0206658
Ocln	0.690574	0.0024341	0.000914228	0.020539
Jag1	0.73638	0.00341341	0.00189354	0.0199966
Ptdss1	0.652782	0.00233726	0.000817391	0.0187467
Clstn1	0.671143	0.00247172	0.000951848	0.0186591
Nlgn3	0.735239	0.00390885	0.00238898	0.0186387
Sema6d	0.6662	0.00244671	0.000926833	0.0184923
Hdgf	0.673651	0.00280201	0.00128214	0.01749
Plau	0.677152	0.00238439	0.000864517	0.0174415
Fbrs	0.640616	0.00237514	0.000855265	0.0155989
Npnt	0.706054	0.00262024	0.00110036	0.0150906
Mstn	0.749064	0.00333011	0.00181024	0.0149045
Mif	0.722083	0.00348896	0.00196909	0.0130715
Gpnmb	0.634774	0.00198351	0.000463638	0.0124356
Tgfb2	0.748638	0.00378343	0.00226355	0.0119424
Pcdhgc3	0.612147	0.00196073	0.00044086	0.011327
Itgal	0.747355	0.00355064	0.00203077	0.0102379
Hmgb2	0.728762	0.00295432	0.00143445	0.00671743
Igf1	0.712075	0.0026325	0.00111263	0.00416173
Ltf	0.720059	0.00272089	0.00120102	0.00110714
Apln	0.741575	0.00348495	0.00196508	0.000846011
Ins2	0.636205	0.00197056	0.000450683	-0.00187495

## Sheet: R.MMU.6798695.Neutrophil.degran
test_ligand	auroc	aupr	aupr_corrected	pearson		R-MMU-6798695 Neutrophil degranulation
Ifng	0.805029	0.0123124	0.0109445	0.0679249		Cd14
Csf2	0.746878	0.0126357	0.0112679	0.0667877		Cd44
Il4	0.741581	0.0104134	0.00904547	0.0665368		Ctss
Tnfsf11	0.682503	0.0091668	0.00779891	0.0595439		Cybb
Tnf	0.783937	0.0100397	0.00867177	0.056782		B4galt1
Csf1	0.688114	0.00803742	0.00666953	0.0534007		Psmd7
Hmgb1	0.685446	0.0583193	0.0569514	0.048062		Clec4d
Pdgfb	0.672852	0.0128894	0.0115215	0.0475516		Slc11a1
Fgf23	0.717792	0.0046959	0.00332802	0.0445999		Ptafr
Has2	0.777922	0.00510512	0.00373724	0.043092		Tnfrsf1b
Gal	0.639415	0.0581198	0.0567519	0.0423016		Psmd3
H2-DMa	0.772688	0.00701102	0.00564314	0.0414357		Tyrobp
H2-M3	0.790583	0.00536751	0.00399963	0.0405785		Tlr2
Ifnb1	0.768498	0.00581025	0.00444237	0.0398888		Tcirg1
Tnfsf18	0.787785	0.00476616	0.00339827	0.0383152		Rhog
Cd274	0.63498	0.0585562	0.0571883	0.0379897		Ctsz
Il6	0.691496	0.00535362	0.00398573	0.0361702		Arl8a
Pf4	0.629561	0.0117328	0.0103649	0.0361579		Gns
Ccl3	0.772519	0.00387411	0.00250622	0.0348721
Il17a	0.718654	0.00485508	0.0034872	0.0345476
Il10	0.73132	0.00547439	0.0041065	0.0340132
Il21	0.702437	0.0039607	0.00259282	0.0325167
Alcam	0.707561	0.00406384	0.00269595	0.0322958
Selp	0.746015	0.00365743	0.00228955	0.0318738
Il7	0.656013	0.00505135	0.00368346	0.0318595
Lta	0.696345	0.00518833	0.00382044	0.0311879
Hdc	0.719825	0.00372232	0.00235444	0.0311206
Il18	0.755447	0.00420391	0.00283602	0.0310695
Il1b	0.755168	0.00453556	0.00316768	0.0305641
Timp1	0.634608	0.00550242	0.00413453	0.0294285
Ptprc	0.714063	0.00387537	0.00250748	0.0294161
Ifna1	0.680132	0.00373654	0.00236865	0.0287136
Csf3	0.69722	0.00418208	0.00281419	0.0287098
Hsp90b1	0.62573	0.0116446	0.0102767	0.0284751
Agrn	0.746874	0.00294027	0.00157239	0.0282948
Tnfsf15	0.712858	0.00321319	0.0018453	0.0276357
Tgfb1	0.686896	0.00349802	0.00213014	0.0274743
Il12b	0.709188	0.00356107	0.00219318	0.0274436
Cd40	0.729794	0.0035068	0.00213892	0.0274241
Il22	0.69905	0.00364261	0.00227472	0.0272916
Ccl4	0.70083	0.003182	0.00181411	0.0261333
Ccl5	0.619511	0.004769	0.00340112	0.0259048
Clcf1	0.670201	0.00327016	0.00190227	0.0249737
Il12a	0.698818	0.0031705	0.00180262	0.0248125
Cntf	0.679328	0.00352755	0.00215966	0.0248052
Spn	0.661796	0.00312993	0.00176205	0.024498
Tnfsf13	0.707721	0.00293793	0.00157005	0.0244108
Adam17	0.663479	0.00293133	0.00156344	0.0244091
Cd226	0.684634	0.00296692	0.00159904	0.0243301
Il17f	0.67732	0.00314129	0.00177341	0.0242861
Glg1	0.673765	0.00308385	0.00171596	0.0240874
Sell	0.664126	0.00321694	0.00184906	0.0240864
Il2	0.632262	0.00375041	0.00238253	0.0240361
a	0.652935	0.00471655	0.00334867	0.0238686
Pgf	0.672835	0.00302168	0.00165379	0.0236675
Jag2	0.714109	0.00261964	0.00125175	0.0236451
Pdcd1lg2	0.659273	0.0031764	0.00180851	0.0235381
Tnfsf9	0.665538	0.00306577	0.00169789	0.0234512
Amh	0.689382	0.0027089	0.00134102	0.0233625
Tslp	0.639487	0.00392353	0.00255564	0.022998
Pvr	0.693736	0.00296086	0.00159298	0.0229885
Crlf2	0.623832	0.00437987	0.00301199	0.0226052
Cxcl1	0.66966	0.0028446	0.00147671	0.0225292
Tnfsf4	0.69922	0.00269457	0.00132669	0.022473
Tgfb2	0.737628	0.0035685	0.00220061	0.0223988
Clec11a	0.663225	0.00306986	0.00170198	0.0223341
Hspg2	0.690933	0.00266527	0.00129738	0.0221245
Tnfsf12	0.697706	0.00285231	0.00148442	0.0220425
H2-Bl	0.670797	0.00301548	0.0016476	0.0219599
Cx3cl1	0.658203	0.00279853	0.00143065	0.0217331
Ltb	0.681286	0.00242342	0.00105553	0.0216573
Icam1	0.672581	0.00311347	0.00174559	0.0216111
Cd28	0.677358	0.00292407	0.00155618	0.0215739
Fgf2	0.63255	0.00407314	0.00270525	0.0214621
Cd40lg	0.700577	0.00314093	0.00177305	0.0214543
Il13	0.670108	0.00368389	0.002316	0.0213083
Xcl1	0.661243	0.00271614	0.00134826	0.02122
Ncam1	0.664591	0.00254572	0.00117783	0.0210471
Fgf1	0.679303	0.00315155	0.00178366	0.0210107
C3	0.662595	0.0026583	0.00129042	0.0209493
Osgin1	0.660833	0.00252332	0.00115544	0.0208161
Tnfsf13b	0.663115	0.00295464	0.00158676	0.0207449
Sdk1	0.653278	0.00260681	0.00123893	0.0207088
Il1rn	0.646404	0.00303559	0.00166771	0.0205575
Apoe	0.645782	0.00253472	0.00116683	0.0205505
Madcam1	0.677012	0.00243871	0.00107083	0.0203963
H2-T23	0.659429	0.00277096	0.00140307	0.0203112
Ptprf	0.661911	0.00247815	0.00111027	0.0202623
Edn3	0.662621	0.002594	0.00122612	0.0201913
Col18a1	0.641161	0.00270667	0.00133878	0.0200068
Bmp7	0.599155	0.00408672	0.00271883	0.0199939
Ccl28	0.657996	0.00262689	0.00125901	0.0198658
Flt3l	0.620327	0.00306865	0.00170077	0.0198127
Cd6	0.629104	0.00271387	0.00134599	0.0197379
Cxcl11	0.651367	0.0026364	0.00126852	0.0197245
Ccl17	0.662625	0.0025886	0.00122071	0.0197164
Pecam1	0.653375	0.00255793	0.00119004	0.0197068
Vegfc	0.663623	0.00261047	0.00124258	0.0194753
Nectin1	0.659907	0.00247414	0.00110626	0.0194099
Lrpap1	0.656736	0.00248483	0.00111695	0.0193291
Fgf13	0.645017	0.0026058	0.00123792	0.0190807
Cxcl5	0.654732	0.00255696	0.00118908	0.0189593
Itgam	0.644793	0.0025981	0.00123022	0.0189144
Celsr2	0.623405	0.00276407	0.00139619	0.0188157
Anxa1	0.667774	0.00283181	0.00146393	0.0188101
Spp1	0.619106	0.00288775	0.00151987	0.0187901
Pros1	0.634993	0.00251924	0.00115136	0.0187048
Cdhr1	0.651663	0.00239896	0.00103108	0.0186257
Itgb2	0.643698	0.00265543	0.00128755	0.018622
Efna4	0.642151	0.00266704	0.00129916	0.018436
Cxcl2	0.651929	0.0023873	0.00101941	0.0184323
Hbegf	0.638312	0.00281087	0.00144299	0.0183655
Efnb1	0.635974	0.00262333	0.00125544	0.0183178
Tfpi	0.651325	0.00294964	0.00158176	0.0182714
Efna2	0.638722	0.00256666	0.00119877	0.0182261
Pglyrp1	0.633019	0.00255904	0.00119116	0.0182243
L1cam	0.642383	0.00251036	0.00114247	0.0181895
Gzmb	0.631797	0.00260911	0.00124123	0.0181627
Pcdhga11	0.623781	0.00269391	0.00132603	0.0181354
Il1f9	0.630529	0.00285028	0.0014824	0.0180946
Dll4	0.665885	0.00234852	0.000980639	0.0180802
Thbs1	0.643317	0.00252148	0.00115359	0.0180182
Cxcl9	0.64503	0.00255361	0.00118573	0.0180181
Cxcl16	0.641601	0.00248199	0.00111411	0.0179921
Qrfp	0.634913	0.00247279	0.0011049	0.0179846
Nmb	0.637082	0.00245627	0.00108839	0.0179762
Cd80	0.641757	0.00278028	0.0014124	0.0179752
Ebi3	0.618214	0.00276653	0.00139864	0.0179559
Ceacam1	0.641153	0.00245491	0.00108702	0.0179068
Grn	0.665817	0.00216666	0.000798776	0.0178825
Icam4	0.646623	0.00227005	0.000902163	0.0177485
Negr1	0.653223	0.00225134	0.000883453	0.0176652
Il16	0.651506	0.00248781	0.00111992	0.0176624
Mst1	0.630668	0.0024239	0.00105601	0.0176158
Npff	0.632643	0.00243946	0.00107158	0.0175719
Gad1	0.634583	0.00253978	0.00117189	0.017498
Cmtm6	0.653138	0.00243785	0.00106996	0.017489
Il11	0.641394	0.00274178	0.0013739	0.0174428
Fgf7	0.630004	0.00304159	0.00167371	0.0173065
Ntn4	0.64035	0.00247012	0.00110223	0.0172784
Hebp1	0.633488	0.00242346	0.00105557	0.0171473
Gdf3	0.651633	0.00213924	0.000771353	0.017116
Sema4d	0.64508	0.0022845	0.000916619	0.0170555
Cmtm4	0.634477	0.00249301	0.00112512	0.0169904
Edn1	0.62056	0.00269544	0.00132755	0.016987
Pik3cb	0.611982	0.00286227	0.00149438	0.0168887
F8	0.639284	0.00239784	0.00102996	0.0168615
Fgf18	0.600694	0.00285803	0.00149015	0.0168292
Osm	0.632575	0.00288747	0.00151958	0.0167306
Npb	0.630533	0.00238094	0.00101305	0.0166598
Kitl	0.632131	0.00261245	0.00124456	0.0165964
Cd86	0.635454	0.00258505	0.00121717	0.0165866
Nptn	0.653273	0.00220122	0.000833337	0.0163821
Cxcl10	0.62387	0.00243888	0.00107099	0.0163601
Gmfb	0.625303	0.0023325	0.000964613	0.0163554
Tigit	0.634761	0.00230118	0.000933291	0.0163514
Sema3f	0.606063	0.00270223	0.00133435	0.0163488
Vwf	0.645905	0.00247141	0.00110352	0.0162995
Tnfsf8	0.625747	0.00249678	0.0011289	0.0162751
Btla	0.617778	0.0025689	0.00120102	0.0161786
Ctsg	0.631945	0.00233921	0.000971329	0.0161602
Angpt1	0.656575	0.00234143	0.000973549	0.0161106
Rln3	0.623075	0.00230581	0.000937928	0.0160618
Itgal	0.632799	0.00281404	0.00144616	0.0160549
Chad	0.625904	0.00231154	0.000943657	0.0160041
Efnb2	0.623583	0.00242698	0.00105909	0.0159694
Jam2	0.633949	0.00230703	0.00093915	0.0159584
Nampt	0.646048	0.00229846	0.000930572	0.015943
Cfh	0.61128	0.00228967	0.000921787	0.0159412
Selplg	0.63315	0.00248763	0.00111975	0.0159336
Efnb3	0.621985	0.0024355	0.00106762	0.0158047
Cdh5	0.629945	0.0022161	0.000848212	0.0157725
Tac2	0.621875	0.0022551	0.000887216	0.0156728
Il15	0.630913	0.0024842	0.00111631	0.0156514
Lif	0.630634	0.00247937	0.00111149	0.0155764
Ntf5	0.610934	0.00236101	0.000993126	0.0153678
Plat	0.647689	0.00235537	0.000987488	0.0153283
Manf	0.606676	0.00240388	0.00103599	0.0152339
Ccl25	0.626449	0.00227795	0.000910063	0.015083
Cadm4	0.62291	0.00225509	0.000887201	0.0150383
Cntn1	0.648919	0.00214152	0.000773636	0.0149817
Plxnb2	0.631501	0.00225177	0.000883888	0.0149684
Icosl	0.607577	0.00245306	0.00108517	0.0149668
Tnfsf14	0.646112	0.00202955	0.000661669	0.0149643
Mag	0.617245	0.00218532	0.000817432	0.0149293
Bmp1	0.615178	0.00220907	0.000841184	0.0149226
Cd34	0.609868	0.00217061	0.000802723	0.0148909
Cdh2	0.6164	0.00238745	0.00101957	0.0148634
Vegfa	0.613639	0.00241131	0.00104343	0.0148243
Liph	0.628415	0.00222761	0.000859729	0.0148206
Penk	0.632626	0.00248074	0.00111285	0.0147555
Dsc2	0.61949	0.00223582	0.000867932	0.0147325
Adam12	0.621	0.00212384	0.00075596	0.0147159
Fgf3	0.592197	0.00248666	0.00111877	0.0146169
Nectin3	0.607433	0.00245663	0.00108875	0.0146012
Gpi1	0.625007	0.00241965	0.00105177	0.0145511
Prnd	0.62111	0.00231821	0.000950322	0.0145405
Mdk	0.620556	0.00262282	0.00125493	0.0144432
Vegfb	0.60693	0.00243304	0.00106516	0.0144276
Itgb7	0.611889	0.00222106	0.000853173	0.0144133
Lamb2	0.608477	0.00236428	0.000996397	0.0144109
Nectin2	0.624927	0.00224588	0.000877991	0.0143901
Btc	0.613648	0.00224094	0.000873053	0.0143698
Wnt3	0.623993	0.00215922	0.000791337	0.0143223
Itga9	0.613555	0.00222215	0.000854261	0.0143142
Itgb1	0.616269	0.002314	0.00094612	0.0142843
Fasl	0.621156	0.00223148	0.000863598	0.0142776
Alox5ap	0.635095	0.00196952	0.000601634	0.0142362
Vcam1	0.612388	0.00242135	0.00105346	0.0141721
F11r	0.615622	0.00210401	0.000736126	0.0141532
Hc	0.63701	0.00238269	0.00101481	0.0140582
Sema3c	0.62702	0.00198922	0.000621334	0.0140267
Col1a1	0.608393	0.00218061	0.000812722	0.0140216
Nrg2	0.600698	0.00228734	0.000919451	0.0139613
Rps19	0.610337	0.00227915	0.00091127	0.0139562
Calca	0.632271	0.00218051	0.00081262	0.0139282
Serpine2	0.615855	0.00224803	0.000880148	0.013904
Pcdh7	0.609441	0.00224046	0.000872572	0.0138831
Omg	0.617254	0.00208262	0.000714738	0.0138412
Amigo1	0.620568	0.00224332	0.00087543	0.0138378
Fgf11	0.601434	0.00234858	0.000980697	0.0137843
Gdf11	0.61525	0.00205908	0.0006912	0.0137821
Wnt10b	0.620966	0.00217227	0.000804389	0.0136834
Pcdh1	0.620759	0.00194492	0.000577034	0.0136738
Insl3	0.605167	0.00220372	0.000835837	0.0136691
Dll1	0.621655	0.00204267	0.00067478	0.0136522
Psap	0.616129	0.00215472	0.000786839	0.0135574
Gdf9	0.614231	0.00205182	0.000683933	0.0135521
Arf1	0.61432	0.00232125	0.00095337	0.0135341
Icam5	0.609631	0.00225661	0.000888721	0.0133399
Nrg4	0.594285	0.00225718	0.000889298	0.0133084
Rarres2	0.612337	0.00202914	0.000661258	0.0133067
Cd320	0.623156	0.0020045	0.000636616	0.0133038
Plxnb3	0.621384	0.00202721	0.000659326	0.0132906
Pkd1	0.610756	0.00218482	0.000816937	0.0132309
Cd2	0.615694	0.00200572	0.000637833	0.0131765
Lgals3	0.627383	0.00231073	0.000942844	0.0131503
Nid1	0.612823	0.00208858	0.000720695	0.0130673
Pdgfd	0.615064	0.00220185	0.000833969	0.0129866
Sema5a	0.616848	0.00202729	0.000659406	0.0129816
Amigo2	0.611361	0.00218139	0.000813502	0.0129748
Mmp13	0.60195	0.00205787	0.000689982	0.0129708
Trf	0.607708	0.0022052	0.000837314	0.012955
Tnfsf10	0.638925	0.00254444	0.00117656	0.0128567
Jag1	0.601557	0.00211291	0.000745021	0.012842
Fgf16	0.593165	0.00230111	0.000933228	0.0128244
Mmp9	0.614586	0.00215584	0.000787959	0.0128152
Psen1	0.62146	0.00206987	0.000701986	0.0126945
Ccl22	0.602842	0.00220123	0.00083335	0.0126389
Areg	0.591305	0.00208007	0.000712188	0.0126136
Dsg2	0.607881	0.0021592	0.00079131	0.0126018
Adm	0.608697	0.00204429	0.000676409	0.012519
Reln	0.608228	0.00212058	0.00075269	0.0125118
Txlna	0.598158	0.00214407	0.000776185	0.0124471
Eda	0.616988	0.00212635	0.000758465	0.0124116
Ghrl	0.613648	0.00225329	0.000885403	0.0123927
Tg	0.605577	0.00200522	0.000637333	0.0123397
Gcg	0.631269	0.002283	0.000915112	0.012336
Icam2	0.606072	0.00204374	0.00067585	0.0123182
Pcdhga7	0.603484	0.00194892	0.000581033	0.0120856
Sema7a	0.600546	0.00217658	0.000808699	0.0120824
Pcdhb22	0.606194	0.00217466	0.000806776	0.012
Adam23	0.588853	0.00207633	0.000708447	0.011882
Col5a3	0.597414	0.00194554	0.000577655	0.0118683
Adipoq	0.624331	0.00210585	0.000737969	0.011808
Lamc2	0.595748	0.00204613	0.000678242	0.0117393
Tgfb3	0.612396	0.00196779	0.000599908	0.0116831
Wnt10a	0.603362	0.00195563	0.000587744	0.011681
Nenf	0.600563	0.00209029	0.000722403	0.0115365
Plekho2	0.600512	0.00203817	0.000670285	0.0114906
Ret	0.574263	0.0022758	0.00090792	0.0114159
Gstp2	0.599003	0.00208174	0.000713856	0.0114053
Epgn	0.643296	0.00214124	0.000773355	0.0113854
Cntnap1	0.595367	0.00202467	0.000656783	0.0112666
Serpine1	0.621228	0.00198798	0.000620092	0.01122
Nrg1	0.598889	0.0022816	0.00091372	0.0112024
Pomc	0.626297	0.00227264	0.000904758	0.0111495
Ptgs2	0.612193	0.00210874	0.000740859	0.011046
Esam	0.590569	0.00202165	0.000653765	0.0110131
Nlgn2	0.600424	0.0019653	0.00059741	0.0110047
Dusp18	0.598758	0.00203228	0.000664391	0.010987
F9	0.600504	0.00193505	0.000567165	0.0109707
Nrxn1	0.59541	0.00188361	0.000515727	0.010967
Ntng1	0.590569	0.00207254	0.000704655	0.0109052
Calm1	0.59431	0.0021136	0.000745714	0.0109002
Cd24a	0.638536	0.00246658	0.0010987	0.0108445
Rtn4	0.593177	0.00205888	0.000690997	0.0107696
Ptprm	0.590273	0.00188924	0.000521352	0.0107059
Mif	0.619021	0.00252641	0.00115852	0.0107045
Igf2	0.595372	0.00192306	0.000555171	0.0106457
Cadm3	0.591939	0.00207666	0.000708775	0.0106402
Itga4	0.585859	0.0020586	0.000690711	0.0105314
Bmp6	0.603755	0.00195989	0.000592008	0.0104509
Rabep1	0.589309	0.00187728	0.000509392	0.01041
Bmp2	0.618218	0.00214209	0.000774206	0.0103469
App	0.688921	0.0024802	0.00111232	0.0103441
Ntn1	0.598022	0.00203721	0.00066932	0.0103115
Mapt	0.612857	0.00210669	0.000738802	0.0102925
Fn1	0.60121	0.0022792	0.000911312	0.0102665
Nucb2	0.568162	0.0019735	0.000605615	0.00969079
Fat1	0.582418	0.00192697	0.000559082	0.00967515
Calm2	0.586536	0.00201739	0.000649506	0.00951032
Flrt2	0.564628	0.00204896	0.000681071	0.00944257
Hgf	0.610722	0.00217508	0.000807194	0.00943115
Tgfa	0.606093	0.00214476	0.000776871	0.00937963
Cdh1	0.591182	0.00195806	0.000590178	0.00937603
Robo1	0.582558	0.00181663	0.000448743	0.00935698
Aimp1	0.584832	0.00193843	0.000570542	0.0093156
Inhba	0.587343	0.00177977	0.000411886	0.0092287
Celsr1	0.565562	0.00192258	0.000554692	0.00913331
Yars	0.565871	0.00189994	0.000532055	0.00867647
Chgb	0.57729	0.00184458	0.000476695	0.00841124
Gnrh1	0.587073	0.00189653	0.000528645	0.0083267
Ucn2	0.562045	0.00184597	0.000478085	0.00830598
Rabep2	0.575278	0.00181712	0.000449237	0.00825679
Ptdss1	0.574195	0.00181703	0.000449144	0.00823579
Copa	0.570893	0.00188819	0.000520301	0.00817786
Serpinc1	0.572183	0.00170129	0.000333403	0.00803037
Ihh	0.577379	0.00173456	0.000366679	0.0079209
Cdh23	0.563051	0.00180145	0.000433563	0.00788393
Ocln	0.581112	0.00172981	0.000361922	0.00781235
Adam9	0.571929	0.00182221	0.000454327	0.00773843
Npnt	0.603336	0.00182452	0.00045664	0.00745346
Crtam	0.577535	0.00198816	0.000620278	0.00730106
Sema3b	0.558722	0.0017731	0.00040522	0.00705346
Cadm1	0.569519	0.00189432	0.000526439	0.00654866
Comp	0.560608	0.00165736	0.000289472	0.00627113
Plau	0.582097	0.00166256	0.000294672	0.00614151
Dscam	0.566848	0.00163946	0.000271575	0.00575486
Hdgf	0.558063	0.00194798	0.000580098	0.00562141
Cd200	0.57365	0.00164611	0.000278222	0.0050459
Clstn1	0.568699	0.00161863	0.000250746	0.00499923
Egf	0.621756	0.00237434	0.00100645	0.00460708
Adam15	0.548935	0.00172368	0.0003558	0.00429925
Ccl1	0.514746	0.0015232	0.000155314	0.0037435
Gpnmb	0.550766	0.00143591	6.80234e-05	0.00306152
Tdgf1	0.530858	0.0014366	6.87181e-05	0.00253032
Lefty1	0.530904	0.0014448	7.69131e-05	0.00252953
Camp	0.593017	0.00178468	0.000416797	0.00245038
Ctf1	0.57009	0.00175586	0.000387976	0.00165357
Fbrs	0.518762	0.00152803	0.00016014	0.000526649
Pcdhgc3	0.521764	0.00137302	5.13121e-06	-9.01593e-05
Hmgb2	0.567406	0.00164297	0.000275088	-0.000504854
Ltf	0.627333	0.00192961	0.000561727	-0.00155431
Mstn	0.597583	0.00174878	0.000380892	-0.00161557
Apln	0.615529	0.00204453	0.000676647	-0.00281594
Nlgn3	0.596259	0.00182511	0.000457225	-0.00360909
Calr	0.551582	0.00167379	0.000305905	-0.00397601
Igf1	0.578326	0.00162105	0.000253165	-0.00415221
Sema6d	0.476976	0.00124803	-0.000119852	-0.00558087
Ins2	0.546513	0.00141775	4.98617e-05	-0.00660157

## Sheet: R.MMU.449147.Signaling.by.Inter
test_ligand	auroc	aupr	aupr_corrected	pearson		R-MMU-449147 Signaling by Interleukins
Il4	0.919379	0.0214006	0.0205647	0.10484		Casp1
Il13	0.875439	0.0160452	0.0152093	0.0850833		Csf2rb2
Csf2	0.836595	0.0173545	0.0165185	0.0765376		Il1rn
Hc	0.829279	0.011963	0.0111271	0.0751755		Il6
Gcg	0.818382	0.0154069	0.014571	0.0741933		Il7r
Anxa1	0.820491	0.0118495	0.0110136	0.0670826		Psmd7
Ifng	0.894979	0.0174766	0.0166406	0.0651557		Osm
Il7	0.862924	0.0153116	0.0144756	0.0635545		Psmb5
Ifnb1	0.875425	0.00945616	0.00862023	0.0622944		Psmc5
Tnf	0.853334	0.00952729	0.00869136	0.0615191		Syk
Il22	0.850575	0.0145464	0.0137105	0.0599632		Sdc1
Il15	0.83051	0.0269499	0.026114	0.0579952		Psmd3
Il12b	0.838088	0.0104492	0.00961328	0.056959
Crlf2	0.791334	0.0196465	0.0188106	0.0569331
Adipoq	0.794155	0.00908722	0.00825129	0.0569218
Il1rn	0.834299	0.00964868	0.00881275	0.0560581
Tnfsf13	0.860214	0.0218981	0.0210622	0.0560051
Osm	0.821086	0.010265	0.00942907	0.055732
Ptprc	0.897814	0.0124717	0.0116358	0.0555916
Pglyrp1	0.810251	0.0931223	0.0922864	0.0542138
Hmgb1	0.841186	0.00886208	0.00802615	0.0540668
Cd40lg	0.84606	0.00913883	0.0083029	0.0538206
Adam17	0.839644	0.0118574	0.0110215	0.0538105
Il1f9	0.861991	0.0087262	0.00789027	0.0526916
Il17a	0.861707	0.0115551	0.0107191	0.0526687
Tslp	0.791589	0.0151942	0.0143583	0.0516929
Il12a	0.844366	0.0105538	0.00971791	0.0516724
Dusp18	0.839042	0.0142053	0.0133694	0.0495883
Ccl4	0.845638	0.00852173	0.0076858	0.04926
Ifna1	0.850188	0.00768031	0.00684438	0.0491831
Gal	0.803966	0.0114662	0.0106303	0.0490027
Ebi3	0.808702	0.0110678	0.0102319	0.0488307
Tnfsf4	0.832031	0.00858302	0.00774709	0.0482561
Pgf	0.844857	0.00972554	0.00888961	0.0472335
Il18	0.840681	0.00660036	0.00576443	0.0470107
Cd40	0.855007	0.00526383	0.0044279	0.0466998
Hgf	0.832978	0.00600941	0.00517348	0.0464139
Cntf	0.819177	0.00909331	0.00825738	0.0462811
C3	0.828553	0.0934549	0.092619	0.046146
Ccl3	0.828816	0.0106732	0.00983724	0.044537
Pdcd1lg2	0.855415	0.00730449	0.00646856	0.0445307
Tnfsf12	0.843198	0.00652086	0.00568493	0.0441807
Cd28	0.855851	0.00552967	0.00469374	0.0439691
Edn1	0.800094	0.00386595	0.00303002	0.0439337
Flt3l	0.832398	0.00663253	0.0057966	0.0437811
Tnfsf18	0.809366	0.0255597	0.0247238	0.0436906
Lta	0.83051	0.00600081	0.00516488	0.0432786
Btla	0.826548	0.00808309	0.00724716	0.0432533
Il1b	0.837258	0.00421538	0.00337945	0.0431343
Tnfsf9	0.82408	0.0138029	0.0129669	0.0429651
Il21	0.825912	0.0047195	0.00388358	0.0427592
Cd200	0.782373	0.0925814	0.0917454	0.042498
Csf3	0.829812	0.00504733	0.0042114	0.0424192
Il2	0.833697	0.00467846	0.00384253	0.041743
Fasl	0.831001	0.0073311	0.00649517	0.0415629
Selplg	0.815817	0.00629229	0.00545637	0.0414752
Nectin1	0.886212	0.0047991	0.00396317	0.041436
Ccl5	0.834714	0.0053538	0.00451787	0.0413691
Kitl	0.837106	0.00505715	0.00422122	0.0412448
Ptgs2	0.849981	0.00390044	0.00306451	0.0410996
Icam1	0.831609	0.00659144	0.00575551	0.0409535
Pecam1	0.897869	0.00413729	0.00330136	0.0407908
Tnfsf10	0.806808	0.00327433	0.0024384	0.0403908
Spn	0.899694	0.00407088	0.00323495	0.0403394
Il6	0.869251	0.00629534	0.00545941	0.0399933
Gad1	0.813999	0.00893469	0.00809876	0.0398169
Pf4	0.871484	0.00473676	0.00390083	0.0396645
Fgf7	0.819841	0.00513835	0.00430242	0.0396309
Clcf1	0.84261	0.00436904	0.00353311	0.0396188
Tnfsf14	0.812153	0.00725283	0.0064169	0.0393271
Xcl1	0.812505	0.0118277	0.0109918	0.0391102
Ccl28	0.824225	0.00516816	0.00433223	0.0390294
Spp1	0.813473	0.00398928	0.00315335	0.0390027
Il16	0.821902	0.0116102	0.0107743	0.0389166
Il11	0.844705	0.00457965	0.00374372	0.0386011
Qrfp	0.811765	0.0138678	0.0130319	0.0385269
Nmb	0.81534	0.0138726	0.0130366	0.0383568
Pcdhga11	0.895131	0.00380901	0.00297308	0.0383428
Npff	0.810624	0.0138298	0.0129938	0.0381956
Cxcl11	0.821328	0.00531173	0.0044758	0.0381863
H2-DMa	0.865275	0.00376079	0.00292486	0.0381622
Ptprm	0.857068	0.00363008	0.00279415	0.0381182
Calca	0.814579	0.00536415	0.00452822	0.0378064
Cx3cl1	0.818562	0.00645978	0.00562385	0.0376728
Npb	0.815962	0.00607229	0.00523636	0.0375352
Pik3cb	0.834541	0.00457979	0.00374386	0.0374831
Rln3	0.81254	0.00714794	0.00631201	0.0373629
Efna4	0.856252	0.00382694	0.00299101	0.037285
Il17f	0.806863	0.00530918	0.00447325	0.0372145
Tnfsf15	0.799506	0.00534763	0.0045117	0.0371289
Cxcl16	0.812166	0.00552826	0.00469233	0.0368384
Cd274	0.831305	0.00395612	0.00312019	0.0367513
Ptprf	0.880155	0.00354526	0.00270933	0.0367252
F11r	0.877071	0.0034283	0.00259237	0.0365918
Sema4d	0.838268	0.00446998	0.00363405	0.0360668
Ccl25	0.82296	0.00453426	0.00369833	0.0359527
Sell	0.842956	0.00356514	0.00272921	0.0359454
Adam9	0.783693	0.0928767	0.0920407	0.0359111
Cd80	0.825027	0.00445152	0.00361559	0.0357601
H2-Bl	0.841566	0.00396521	0.00312928	0.0356446
Efnb3	0.83125	0.00364059	0.00280466	0.0356314
Cdh2	0.873932	0.00338881	0.00255288	0.0354461
Hbegf	0.846067	0.0037332	0.00289727	0.0353261
Has2	0.79374	0.00368444	0.00284851	0.0351465
H2-M3	0.870074	0.00334693	0.002511	0.035136
Hebp1	0.80667	0.00441251	0.00357658	0.0350992
Cxcl9	0.815734	0.00389635	0.00306042	0.0348774
Ceacam1	0.832003	0.00343829	0.00260236	0.034871
Cxcl5	0.799133	0.00412451	0.00328858	0.034683
Adm	0.814303	0.00621315	0.00537722	0.0345687
Vegfb	0.807112	0.00379599	0.00296006	0.0345387
Glg1	0.832785	0.00336981	0.00253388	0.0345376
Efnb1	0.833615	0.00332291	0.00248698	0.0342982
Tac2	0.801601	0.00637329	0.00553736	0.0342821
Pros1	0.864411	0.00312542	0.00228949	0.0341933
Reln	0.854516	0.00316188	0.00232595	0.0341226
Mst1	0.874388	0.00328708	0.00245115	0.0340231
Fgf18	0.810707	0.00360587	0.00276994	0.0339577
Icam2	0.859695	0.00307484	0.00223891	0.0338935
Lif	0.848867	0.0035646	0.00272867	0.0338611
H2-T23	0.847339	0.00317386	0.00233793	0.0337821
Ntf5	0.813881	0.00343453	0.0025986	0.0337634
Itgam	0.815651	0.00352456	0.00268863	0.033695
Plat	0.840888	0.00358017	0.00274424	0.0336251
Itgb2	0.8401	0.00314699	0.00231106	0.0335918
Gmfb	0.839229	0.00309114	0.00225521	0.0335794
Vwf	0.836028	0.00361078	0.00277485	0.0335557
Tfpi	0.815893	0.00485251	0.00401658	0.0335359
Tnfsf13b	0.837238	0.00322948	0.00239355	0.0334041
Amh	0.835267	0.00305112	0.00221519	0.0332645
Nlgn2	0.809007	0.00308388	0.00224795	0.0332252
Icosl	0.829003	0.00311964	0.00228371	0.0332216
Insl3	0.803212	0.00454268	0.00370675	0.0331034
Cd2	0.766774	0.00736164	0.00652571	0.0330848
Pvr	0.863871	0.00296961	0.00213368	0.0330827
Nrg4	0.820968	0.00308273	0.0022468	0.0328575
Pkd1	0.859695	0.00309577	0.00225984	0.0328392
Lgals3	0.805418	0.00496915	0.00413322	0.0327307
Fgf1	0.871076	0.00384224	0.00300631	0.0326665
Edn3	0.794839	0.00347593	0.00264	0.0325983
Cntnap1	0.844809	0.00288133	0.0020454	0.0325815
Igf2	0.813694	0.0039096	0.00307367	0.0323691
Fgf16	0.827993	0.00345027	0.00261434	0.0323381
Gdf11	0.843329	0.00294761	0.00211168	0.0323064
Penk	0.815382	0.00707464	0.00623871	0.032238
Cxcl2	0.782629	0.00390881	0.00307288	0.0322124
Cadm4	0.826894	0.00289827	0.00206234	0.0320898
Plxnb3	0.830787	0.00285482	0.00201889	0.0320478
Nrg2	0.812664	0.00298055	0.00214462	0.0319818
Lamc2	0.849642	0.00286978	0.00203385	0.0318897
Efnb2	0.825711	0.00285792	0.00202199	0.0317736
Cd86	0.831492	0.0033144	0.00247847	0.031661
Pcdhga7	0.824861	0.0024966	0.00166067	0.0315864
Inhba	0.825891	0.00289806	0.00206213	0.0314956
Wnt3	0.849773	0.00268375	0.00184782	0.0314222
Omg	0.824218	0.00262667	0.00179074	0.0313578
Ncam1	0.828201	0.00268929	0.00185336	0.0313195
Tnfsf11	0.848356	0.00376954	0.00293361	0.031092
Ucn2	0.821535	0.00260875	0.00177282	0.0310347
Nrxn1	0.808101	0.00285073	0.0020148	0.0310063
Vegfc	0.817988	0.00300936	0.00217343	0.0310001
Fgf3	0.808813	0.00289089	0.00205496	0.0309717
Tgfb1	0.830959	0.00331445	0.00247852	0.0308116
Cmtm6	0.824218	0.00268776	0.00185183	0.0307371
Cxcl10	0.807824	0.00279264	0.00195671	0.0305808
Bmp7	0.805577	0.00332212	0.00248619	0.0305477
Esam	0.790379	0.0034405	0.00260457	0.030428
Btc	0.817421	0.00310513	0.0022692	0.0303646
Tg	0.794196	0.00352624	0.00269031	0.0302915
Yars	0.820823	0.00261321	0.00177728	0.0301953
L1cam	0.828906	0.00260401	0.00176808	0.030087
Wnt10b	0.845853	0.00263985	0.00180392	0.0300823
Ret	0.807555	0.00253687	0.00170094	0.0300751
Timp1	0.807527	0.0028684	0.00203247	0.03005
Ctsg	0.818002	0.00260478	0.00176885	0.030018
Efna2	0.835772	0.0026193	0.00178338	0.0299893
Tnfsf8	0.814877	0.00261766	0.00178173	0.0299509
Selp	0.813418	0.00258718	0.00175125	0.0299427
Il10	0.861659	0.00393761	0.00310168	0.0298634
Plxnb2	0.81924	0.00258372	0.00174779	0.0298441
Nampt	0.810106	0.00338814	0.00255221	0.0298256
Pomc	0.799423	0.00373166	0.00289573	0.0297522
Cdh5	0.846309	0.00259808	0.00176215	0.0297445
Sema5a	0.821376	0.00252919	0.00169326	0.0297424
Cadm3	0.830724	0.00977256	0.00893663	0.0297353
Alcam	0.803669	0.00252591	0.00168998	0.0296346
Areg	0.765211	0.0043992	0.00356327	0.0295903
Fgf13	0.803565	0.00276638	0.00193045	0.02956
Nectin3	0.831367	0.00242669	0.00159076	0.0294647
Mag	0.805556	0.00248532	0.00164939	0.029384
Sema3f	0.824294	0.00247482	0.00163889	0.0292036
Angpt1	0.833801	0.00295171	0.00211578	0.0292026
Pdgfb	0.816308	0.00439644	0.00356051	0.0289719
Lamb2	0.787876	0.00263654	0.00180061	0.0287104
Negr1	0.7809	0.00252884	0.00169291	0.0286086
Wnt10a	0.82531	0.00225393	0.001418	0.0285895
Arf1	0.815783	0.00233816	0.00150223	0.0284854
Col18a1	0.816149	0.0023758	0.00153987	0.0283117
Ccl17	0.780437	0.00246506	0.00162913	0.0282923
Ccl22	0.788506	0.00244143	0.0016055	0.02814
Clec11a	0.809387	0.00235548	0.00151955	0.0279433
Mmp9	0.81272	0.00269453	0.0018586	0.0278794
Mdk	0.797895	0.00276839	0.00193246	0.0278287
Plekho2	0.803102	0.00234072	0.00150479	0.0277909
Txlna	0.800944	0.00255786	0.00172193	0.0277759
Hsp90b1	0.802016	0.00242188	0.00158595	0.027754
Sema3b	0.801152	0.00228343	0.0014475	0.0277257
Camp	0.771981	0.00265512	0.00181919	0.0276525
Thbs1	0.837894	0.00246173	0.0016258	0.0276474
Fgf11	0.809691	0.00240065	0.00156472	0.02762
Cntn1	0.806165	0.00229939	0.00146346	0.0275758
Dsg2	0.806296	0.00229656	0.00146063	0.0273919
Gpi1	0.815928	0.00242364	0.00158771	0.0273142
Csf1	0.832294	0.00336328	0.00252735	0.0272942
Tgfb3	0.848819	0.00276763	0.0019317	0.0272666
Ghrl	0.803316	0.00286775	0.00203182	0.0271096
Vcam1	0.810777	0.00229682	0.00146089	0.0270194
F8	0.781349	0.00233168	0.00149575	0.0269823
Bmp1	0.790345	0.00230251	0.00146658	0.0269721
Robo1	0.810894	0.00224992	0.00141399	0.0268686
Cxcl1	0.771967	0.00248363	0.0016477	0.0268108
Grn	0.825871	0.00227157	0.00143564	0.0267562
Dll4	0.773066	0.00239893	0.001563	0.0266625
Hspg2	0.776993	0.00231065	0.00147472	0.0265649
Cd320	0.802825	0.00222135	0.00138542	0.0265523
Lrpap1	0.809677	0.00225606	0.00142013	0.0265288
Nlgn3	0.817629	0.00364481	0.00280888	0.026514
Itgb1	0.808087	0.00237047	0.00153454	0.0264839
Hdc	0.785498	0.00227561	0.00143968	0.0264532
Icam5	0.805681	0.00224492	0.00140899	0.0263835
Rarres2	0.804492	0.0021894	0.00135347	0.0263464
Nrg1	0.810161	0.00308524	0.00224931	0.0262933
Prnd	0.803461	0.00215459	0.00131866	0.0262536
Pcdh7	0.802341	0.00217668	0.00134075	0.0262335
Dsc2	0.796983	0.00218004	0.00134411	0.0262044
Ctf1	0.811752	0.00260234	0.00176641	0.0261989
Cmtm4	0.791596	0.00214386	0.00130793	0.0261182
Ihh	0.802777	0.00212918	0.00129325	0.0260746
Adam12	0.792274	0.00209005	0.00125412	0.0260562
Gdf9	0.816723	0.00217426	0.00133833	0.026044
Ocln	0.810832	0.00203095	0.00119502	0.0260123
Mmp13	0.784592	0.00211991	0.00128398	0.0259146
Ccl1	0.77568	0.00208857	0.00125264	0.0258631
a	0.815942	0.00213334	0.00129741	0.0257646
Liph	0.801373	0.00212131	0.00128538	0.0257481
Gdf3	0.787123	0.00216081	0.00132488	0.0254884
Pcdhb22	0.81357	0.0020984	0.00126247	0.0253633
Rabep2	0.795987	0.00207412	0.00123819	0.0253587
Lefty1	0.78946	0.00204187	0.00120594	0.0252518
Itgb7	0.793463	0.00205064	0.00121471	0.0251529
Trf	0.803489	0.00216722	0.00133129	0.0251296
Col5a3	0.790615	0.00213633	0.00130041	0.0251223
Cdh1	0.811046	0.00215373	0.0013178	0.0250771
Pcdh1	0.810818	0.00204307	0.00120714	0.0250165
Gzmb	0.765177	0.00225765	0.00142172	0.0249017
Amigo1	0.792288	0.00200332	0.00116739	0.0246545
Nptn	0.787157	0.00195961	0.00112368	0.0246139
Calm1	0.785823	0.00217701	0.00134108	0.0245947
Sdk1	0.752703	0.00203212	0.00119619	0.0245188
Psen1	0.815382	0.0021008	0.00126487	0.024468
Sema7a	0.794238	0.00194593	0.00111	0.0244663
Calm2	0.780983	0.00220999	0.00137406	0.0244211
Madcam1	0.750277	0.00203031	0.00119438	0.0243658
Rps19	0.789937	0.00192476	0.00108883	0.0243419
Jam2	0.804782	0.00193263	0.0010967	0.0242828
F9	0.775984	0.00191631	0.00108038	0.0242491
Dll1	0.748513	0.00209306	0.00125713	0.024147
Celsr1	0.801387	0.00195793	0.001122	0.0241149
Nectin2	0.818223	0.00208452	0.00124859	0.0241054
Tigit	0.79468	0.00190559	0.00106966	0.0240759
Cd34	0.765758	0.00197694	0.00114101	0.0239533
Psap	0.812851	0.002034	0.00119807	0.0239312
Gnrh1	0.772057	0.00242561	0.00158968	0.0238335
Bmp6	0.812913	0.00218446	0.00134853	0.0236967
Gstp2	0.779406	0.00190728	0.00107135	0.0236222
Chad	0.759479	0.0019247	0.00108877	0.0235378
Itga9	0.756244	0.00191047	0.00107454	0.0235266
Apoe	0.815305	0.00252323	0.0016873	0.0234597
Serpine2	0.777595	0.00192726	0.00109133	0.0233884
Chgb	0.786895	0.00193361	0.00109769	0.0231271
Ntn4	0.745381	0.00196431	0.00112838	0.0231087
Tgfa	0.795351	0.00257703	0.0017411	0.0230318
Manf	0.760613	0.00183408	0.000998152	0.0229025
Cdhr1	0.759901	0.00176067	0.000924738	0.0228197
Eda	0.77346	0.00184859	0.00101266	0.0227142
Pdgfd	0.765972	0.00177412	0.000938186	0.0226529
Ntng1	0.765315	0.00190474	0.00106881	0.0225602
Ltb	0.727134	0.00245113	0.0016152	0.0225579
Mapt	0.809857	0.00233383	0.0014979	0.022375
Cd24a	0.831741	0.00389862	0.00306269	0.0223247
Tdgf1	0.770058	0.0017768	0.000940868	0.0222556
Nid1	0.731698	0.00194406	0.00110813	0.0222318
Icam4	0.740092	0.0018659	0.00102997	0.0222241
Adam15	0.770819	0.00186837	0.00103244	0.0221701
Itga4	0.778369	0.00184789	0.00101196	0.0221375
Fgf2	0.830545	0.00352664	0.00269071	0.0220535
Amigo2	0.771372	0.00180225	0.000966325	0.0220342
Adam23	0.74552	0.00179045	0.000954522	0.0220273
Cdh23	0.771151	0.00176549	0.000929562	0.0218512
Aimp1	0.771835	0.00186227	0.00102634	0.0218029
Nenf	0.752876	0.00172166	0.00088573	0.0215209
Epgn	0.802625	0.00208721	0.00125128	0.0214325
Egf	0.847644	0.00318637	0.00235044	0.021065
Cd226	0.745851	0.00165062	0.000814693	0.021048
Fgf23	0.817663	0.00286675	0.00203082	0.0208559
Cd6	0.740265	0.00178036	0.000944429	0.0208286
Celsr2	0.775963	0.00179357	0.000957639	0.0206234
Dscam	0.726229	0.00174107	0.000905144	0.0206147
Ntn1	0.769685	0.00178386	0.000947928	0.0205666
Jag2	0.726602	0.00176543	0.000929499	0.0204691
Agrn	0.744842	0.00172425	0.000888321	0.0204275
Crtam	0.833718	0.00347538	0.00263945	0.0204201
Copa	0.747718	0.00162644	0.000790505	0.0203721
Comp	0.72916	0.00162783	0.0007919	0.0202844
Rabep1	0.765792	0.00164444	0.000808508	0.019998
Serpinc1	0.716542	0.00166177	0.000825839	0.0197852
Fat1	0.744676	0.001639	0.000803069	0.0197402
Flrt2	0.731331	0.00162041	0.000784484	0.0196968
Vegfa	0.831001	0.00262738	0.00179145	0.0195551
Npnt	0.774407	0.00185962	0.0010237	0.01954
Bmp2	0.813943	0.00217657	0.00134064	0.0193213
Col1a1	0.741751	0.00153485	0.000698925	0.0188918
Serpine1	0.710851	0.00168099	0.00084506	0.0187016
Plau	0.769775	0.00167005	0.000834117	0.0186072
Cadm1	0.825815	0.00334738	0.00251145	0.0182549
Rtn4	0.746169	0.00162554	0.000789611	0.0180913
Alox5ap	0.660066	0.00179479	0.000958864	0.01797
Nucb2	0.707353	0.00151586	0.000679928	0.0175762
Sema3c	0.71343	0.00144111	0.000605175	0.0175395
Fn1	0.759811	0.00173852	0.000902593	0.0173316
Cfh	0.69313	0.00148106	0.000645135	0.0171615
Clstn1	0.71836	0.00133296	0.000497034	0.0153795
Osgin1	0.702609	0.001449	0.000613067	0.0151896
Hdgf	0.733426	0.0015189	0.000682969	0.014338
Gpnmb	0.686603	0.00121652	0.000380593	0.0126622
Pcdhgc3	0.659845	0.0011938	0.00035787	0.0123784
App	0.786839	0.00207503	0.0012391	0.0119605
Fbrs	0.674344	0.00121211	0.000376178	0.0118893
Itgal	0.838676	0.00262508	0.00178915	0.0118461
Ptdss1	0.64251	0.00115222	0.000316292	0.0116177
Sema6d	0.639185	0.00110733	0.000271399	0.00803029
Tgfb2	0.79477	0.00210356	0.00126763	0.00728434
Jag1	0.732555	0.00159878	0.000762845	0.00607122
Mstn	0.80306	0.0020537	0.00121777	0.00494192
Igf1	0.744669	0.00150799	0.00067206	0.00483722
Hmgb2	0.73575	0.00148057	0.000644642	0.00426375
Ltf	0.779324	0.00179577	0.000959839	0.00241955
Apln	0.80203	0.00235208	0.00151615	0.00209718
Calr	0.75269	0.00163971	0.000803783	0.00109365
Ins2	0.683706	0.0011888	0.000352871	0.00107158
Mif	0.787316	0.00191958	0.00108365	-2.10644e-05

## Sheet: GO.0048514.Blood.vessel.morphog
test_ligand	auroc	aupr	aupr_corrected	pearson		GO:0048514 Blood vessel morphogenesis
Adipoq	0.706241	0.0427148	0.039523	0.0706837		Adm
Il6	0.679541	0.0170744	0.0138827	0.0558923		Agt
App	0.697888	0.022847	0.0196553	0.0551373		Agtr1a
Bmp2	0.714876	0.0121978	0.00900608	0.0546931		Aqp1
Vegfa	0.701006	0.0108841	0.00769234	0.053023		Atp5b
Tnf	0.722311	0.0111107	0.00791901	0.0529708		Cd59a
Hmgb1	0.682253	0.0126734	0.00948172	0.0509418		Cdh13
Edn1	0.693896	0.0141064	0.0109146	0.0498822		Cdh5
Selplg	0.701521	0.0103023	0.00711053	0.0480074		Cldn5
Tgfa	0.687602	0.0105015	0.00730976	0.0476731		Col4a2
Il7	0.674252	0.0306239	0.0274322	0.0453293		Vegfd
Ifng	0.702498	0.00917694	0.00598521	0.0451033		Fzd4
Mmp13	0.708615	0.00884233	0.00565059	0.0441008		Adgrg1
Timp1	0.681393	0.0108628	0.00767112	0.0435702		Hspg2
Tg	0.71582	0.00789338	0.00470165	0.0434991		Itga7
Fat1	0.695234	0.0139095	0.0107177	0.0432546		Jup
Ncam1	0.718991	0.0089155	0.00572377	0.0430488		Lep
Dscam	0.709284	0.00787404	0.00468231	0.0427551		Lrp5
Rarres2	0.684459	0.0137022	0.0105105	0.0423833		Mfge8
Trf	0.699457	0.0103557	0.00716395	0.0419406		Ntrk2
Edn3	0.686149	0.00943282	0.00624109	0.0417908		Pecam1
Ghrl	0.6981	0.00875846	0.00556672	0.0415109		Pgf
Celsr1	0.70666	0.00759487	0.00440313	0.0414799		Pparg
Ccl1	0.685858	0.00825659	0.00506486	0.0411998		Sox18
Pdcd1lg2	0.707727	0.00835224	0.00516051	0.0411563		Tjp1
Xcl1	0.699294	0.00794951	0.00475777	0.0406963		Wnt4
Il1b	0.724305	0.00926317	0.00607144	0.0404615		Clic4
Jam2	0.709673	0.00830105	0.00510932	0.0402385		Apln
Bmp7	0.718227	0.00710028	0.00390854	0.0402155		Dll4
Ihh	0.674096	0.00963723	0.0064455	0.0397309		Angptl4
Itgam	0.707361	0.00802544	0.0048337	0.0397105		Rgcc
Angpt1	0.709358	0.00861879	0.00542706	0.0395633		Adipor2
Cdh5	0.714197	0.00796944	0.00477771	0.0395118		Dab2ip
Rabep2	0.669645	0.0302007	0.027009	0.0394716		Rasip1
Itgb7	0.696856	0.00782213	0.0046304	0.0394705		Lrg1
Il22	0.675605	0.00897446	0.00578273	0.0393518		Cela1
Col1a1	0.675523	0.00778705	0.00459532	0.0390877		Rapgef3
Npff	0.68977	0.00794255	0.00475082	0.0389642		Ppp1r16b
Omg	0.706666	0.00737084	0.00417911	0.0387814		Shb
Qrfp	0.688652	0.00797031	0.00477858	0.0387578		Jcad
Apoe	0.707645	0.00914062	0.00594889	0.0386096		Tspan12
Tgfb1	0.698295	0.00855619	0.00536446	0.0385745		Egfl7
Nectin1	0.69994	0.00753254	0.00434081	0.038555		Apold1
Tac2	0.690882	0.00797914	0.00478741	0.038386
Nmb	0.686552	0.00790134	0.00470961	0.0383796
Fasl	0.706453	0.00825318	0.00506145	0.0383229
Gal	0.693478	0.00790879	0.00471706	0.0381761
Thbs1	0.684886	0.0110289	0.00783718	0.0379089
Tnfsf15	0.705491	0.00679393	0.0036022	0.0378969
Col5a3	0.694394	0.00716632	0.00397459	0.0378611
C3	0.682867	0.00804771	0.00485598	0.0378313
Adam17	0.717172	0.00778844	0.00459671	0.0377818
Btla	0.697127	0.0073869	0.00419517	0.0377739
Rln3	0.67982	0.00764101	0.00444928	0.0374866
Insl3	0.688088	0.00760587	0.00441414	0.0374801
Cfh	0.677908	0.00769789	0.00450616	0.0373511
Nrg2	0.697141	0.00773318	0.00454145	0.0373311
Pcdhga7	0.700086	0.00641944	0.0032277	0.0373167
Cxcl5	0.687131	0.0074349	0.00424317	0.0372456
Wnt3	0.692641	0.00748868	0.00429695	0.0372056
Pf4	0.690831	0.00802478	0.00483305	0.0372017
Ocln	0.681205	0.00717929	0.00398756	0.0371381
Efna2	0.694247	0.00776353	0.00457179	0.0370504
Negr1	0.67913	0.00791499	0.00472326	0.0369777
Vegfb	0.690542	0.00786009	0.00466836	0.036977
F11r	0.6866	0.00766225	0.00447052	0.0369334
Cxcl11	0.68166	0.00735313	0.0041614	0.0368333
Pecam1	0.698115	0.00752466	0.00433293	0.0367642
Itgb2	0.698925	0.00750755	0.00431582	0.0367473
Ccl3	0.691377	0.00742445	0.00423272	0.0367201
Pcdh1	0.701104	0.00736981	0.00417808	0.0366041
Icosl	0.692774	0.00737715	0.00418542	0.0365741
Nectin3	0.689833	0.00763478	0.00444305	0.0364949
Pgf	0.694394	0.00765289	0.00446115	0.0364651
Npb	0.679948	0.00743299	0.00424126	0.0364017
Sema5a	0.699879	0.00754153	0.0043498	0.036393
Tnfsf13b	0.706894	0.00723044	0.00403871	0.0363217
Cmtm4	0.69047	0.00747726	0.00428553	0.036138
Pros1	0.698055	0.00738707	0.00419534	0.0360716
F8	0.686878	0.00739263	0.0042009	0.0359519
Gmfb	0.699477	0.00695867	0.00376694	0.0358169
Efnb2	0.685559	0.00735488	0.00416315	0.0357983
Pkd1	0.694228	0.00761174	0.00442001	0.0355435
Sema3b	0.686701	0.00745299	0.00426126	0.0355418
Sell	0.690584	0.00722982	0.00403809	0.0354997
Gpnmb	0.651417	0.00834407	0.00515234	0.0354584
Wnt10b	0.68888	0.00744413	0.00425239	0.0354515
Chad	0.688943	0.00711827	0.00392653	0.0354055
Col18a1	0.692085	0.00732198	0.00413025	0.0353185
Hspg2	0.681354	0.0074278	0.00423607	0.0351766
Cxcl16	0.677246	0.00738658	0.00419485	0.0351047
Amh	0.690454	0.00670597	0.00351424	0.0350674
Ucn2	0.675037	0.00698463	0.0037929	0.0348747
Yars	0.689018	0.0066717	0.00347997	0.0348656
Cx3cl1	0.686773	0.00694787	0.00375614	0.0348255
Serpine2	0.693577	0.00706529	0.00387356	0.0347666
Flt3l	0.696645	0.00749973	0.004308	0.0347207
Adam9	0.693973	0.00715234	0.0039606	0.034636
Inhba	0.678813	0.0068384	0.00364666	0.0346069
Cd2	0.69046	0.00717629	0.00398456	0.0345904
Cd274	0.694292	0.00707571	0.00388398	0.0345641
Gad1	0.692702	0.00677951	0.00358778	0.0345107
Icam2	0.674408	0.00765541	0.00446368	0.0345068
Pvr	0.696398	0.00702998	0.00383825	0.0343901
Egf	0.70957	0.0100101	0.00681835	0.0343777
Glg1	0.690806	0.00700222	0.00381049	0.0343473
Plxnb2	0.687033	0.00699138	0.00379964	0.0343357
Vegfc	0.675479	0.00726013	0.0040684	0.0343217
Bmp1	0.68534	0.00689556	0.00370383	0.0342728
Ccl28	0.67779	0.00692506	0.00373332	0.0342145
Tnfsf9	0.686208	0.006993	0.00380127	0.0340479
Calca	0.684367	0.00783549	0.00464376	0.0340385
Plxnb3	0.695617	0.00686438	0.00367265	0.0340202
Gnrh1	0.696635	0.00773887	0.00454714	0.0340143
Cxcl9	0.681325	0.0070726	0.00388087	0.0339916
Efna4	0.687578	0.00714609	0.00395436	0.0339658
Cxcl2	0.673726	0.00699155	0.00379982	0.0339603
Pik3cb	0.685369	0.00743049	0.00423876	0.033919
Il11	0.687713	0.00738587	0.00419413	0.0338545
Liph	0.682384	0.00715373	0.00396199	0.0338265
Dsg2	0.673468	0.00685459	0.00366286	0.0337631
Hdc	0.670296	0.00694035	0.00374862	0.0337291
Nrxn1	0.679074	0.00683928	0.00364755	0.0336946
Calm1	0.691731	0.00735952	0.00416779	0.0336628
Rtn4	0.692153	0.00754455	0.00435282	0.0336061
Gdf11	0.688463	0.00661274	0.00342101	0.0335364
Lamb2	0.677417	0.00747397	0.00428224	0.0335342
Sema4d	0.690735	0.00681288	0.00362114	0.0334872
Clcf1	0.683869	0.0066944	0.00350267	0.0334639
Hgf	0.702885	0.00812798	0.00493625	0.0334459
Ptgs2	0.697441	0.00801873	0.004827	0.0334234
Nrg4	0.688526	0.00682099	0.00362926	0.0334137
Itgb1	0.692607	0.0071445	0.00395277	0.0333876
Mag	0.693218	0.00686749	0.00367576	0.033362
Cxcl1	0.691135	0.00687717	0.00368544	0.0333435
Ntf5	0.688655	0.00697371	0.00378198	0.033297
Ntn4	0.66566	0.00714692	0.00395519	0.0332149
Nlgn2	0.687513	0.00649974	0.003308	0.0332082
Cdh2	0.687909	0.00685978	0.00366805	0.0331542
Vwf	0.700246	0.00721625	0.00402452	0.0331308
Il13	0.690487	0.00711039	0.00391866	0.0331092
Reln	0.68644	0.0067996	0.00360787	0.0328991
Ccl22	0.676577	0.00693415	0.00374242	0.0328757
H2-Bl	0.687649	0.00700707	0.00381534	0.0328579
Tgfb2	0.672295	0.0072513	0.00405957	0.0328467
Ntng1	0.69029	0.00678364	0.00359191	0.0328169
Adam12	0.675584	0.00685022	0.00365849	0.032733
Itga9	0.668914	0.00692868	0.00373695	0.0326823
Jag2	0.678139	0.00669237	0.00350064	0.0326128
Cntf	0.677864	0.00748317	0.00429144	0.0325298
Csf1	0.705218	0.00802184	0.00483011	0.0325139
Tnfsf11	0.684689	0.00705616	0.00386443	0.0325085
Dsc2	0.66862	0.00692199	0.00373026	0.0324615
Fgf2	0.70521	0.0101049	0.0069132	0.0324335
Nucb2	0.662834	0.00686908	0.00367735	0.0323941
Efnb3	0.678582	0.00701803	0.0038263	0.0323849
Cd80	0.692296	0.00707795	0.00388622	0.0323604
Mmp9	0.698115	0.00697274	0.00378101	0.0323248
Hbegf	0.683815	0.0071224	0.00393067	0.0322313
Itga4	0.678754	0.00689404	0.00370231	0.0321908
Nampt	0.686025	0.00729758	0.00410585	0.0321255
Ccl25	0.676892	0.00685792	0.00366618	0.0320782
Cmtm6	0.672322	0.00679718	0.00360545	0.0320741
Ctsg	0.669212	0.0068116	0.00361987	0.0320471
Cd28	0.68968	0.00688174	0.00369001	0.0320459
Cadm4	0.67928	0.00677616	0.00358442	0.031996
Fgf18	0.685903	0.00661597	0.00342424	0.0319229
Gdf9	0.680256	0.00670647	0.00351474	0.0319139
L1cam	0.681724	0.00649233	0.0033006	0.0319031
Cntnap1	0.688065	0.0065407	0.00334897	0.0318267
Cxcl10	0.677887	0.00663553	0.0034438	0.0317719
Ceacam1	0.656975	0.00703814	0.00384641	0.0317715
Gcg	0.688605	0.00831267	0.00512093	0.0317566
Wnt10a	0.662062	0.00651376	0.00332202	0.0317512
Fgf3	0.685665	0.00665802	0.00346629	0.0317306
Csf2	0.699592	0.00800339	0.00481166	0.0317093
Areg	0.679059	0.00653056	0.00333883	0.0316176
Fgf16	0.691952	0.00693834	0.00374661	0.0316107
Prnd	0.682443	0.00643903	0.0032473	0.0315028
Has2	0.658332	0.00624267	0.00305094	0.0314448
Ccl4	0.677797	0.00673524	0.00354351	0.0314441
Vcam1	0.675667	0.00666797	0.00347624	0.0313805
Amigo1	0.676678	0.0065925	0.00340077	0.0313787
Hebp1	0.664416	0.00673904	0.00354731	0.0312777
Bmp6	0.691136	0.00703787	0.00384614	0.0312592
Adm	0.67548	0.00675435	0.00356262	0.0310535
Fbrs	0.677443	0.00678705	0.00359532	0.0310262
Ccl5	0.684646	0.00721017	0.00401843	0.0309966
Npnt	0.704516	0.00636296	0.00317122	0.0309609
Tfpi	0.70236	0.00699122	0.00379948	0.0308335
Cd200	0.65207	0.00673621	0.00354447	0.0308303
Plekho2	0.66989	0.00649283	0.0033011	0.0308243
Agrn	0.662331	0.00644523	0.00325349	0.0308208
Selp	0.674205	0.00635425	0.00316252	0.0308066
Efnb1	0.664272	0.00672038	0.00352864	0.0307697
Nectin2	0.680607	0.0062764	0.00308467	0.0306864
Lrpap1	0.670708	0.00642839	0.00323666	0.0306365
Icam5	0.674623	0.00648071	0.00328897	0.0305763
Osm	0.670469	0.00746505	0.00427331	0.0305265
Amigo2	0.673813	0.00640778	0.00321605	0.0305006
Calm2	0.680987	0.00694928	0.00375755	0.0305003
Arf1	0.666432	0.00632417	0.00313244	0.0304519
Tnfsf8	0.673698	0.00651274	0.00332101	0.0304292
Plat	0.682159	0.00666883	0.0034771	0.0303545
Ptprf	0.662193	0.00644092	0.00324919	0.0303405
Pcdhga11	0.67151	0.00610359	0.00291186	0.0303041
Lamc2	0.670225	0.00657055	0.00337882	0.03027
Hsp90b1	0.668906	0.00636943	0.00317769	0.0302462
Fgf13	0.650623	0.00692061	0.00372888	0.0302076
Ccl17	0.67667	0.00623931	0.00304758	0.0301391
Sema7a	0.662333	0.00640108	0.00320934	0.0300544
Tgfb3	0.692443	0.00658798	0.00339625	0.0300498
Spn	0.6694	0.00617259	0.00298086	0.0300462
Nid1	0.668628	0.00635323	0.0031615	0.0300153
Comp	0.658671	0.00656133	0.0033696	0.0299857
Esam	0.657238	0.0065319	0.00334017	0.0298581
Ptprc	0.677816	0.00638351	0.00319177	0.0298469
Nenf	0.671157	0.00637176	0.00318003	0.0298161
Lefty1	0.674742	0.00575681	0.00256508	0.0297059
Pcdh7	0.665411	0.00636665	0.00317492	0.0296914
Tnfsf13	0.655048	0.00667343	0.0034817	0.0296716
Cd226	0.651695	0.00628581	0.00309408	0.0296694
Gpi1	0.661896	0.00628912	0.00309739	0.0296496
Kitl	0.676666	0.00659937	0.00340763	0.0295752
Txlna	0.666352	0.00632851	0.00313678	0.0295728
Cdh1	0.682892	0.00639169	0.00319996	0.0295724
Btc	0.686934	0.00655352	0.00336179	0.0295442
Gstp2	0.669457	0.00616424	0.00297251	0.029542
Il1f9	0.672624	0.00668821	0.00349648	0.0295065
Tnfsf12	0.676526	0.00617339	0.00298165	0.0294895
Dll1	0.658709	0.00656213	0.0033704	0.0293186
Copa	0.662509	0.00619102	0.00299929	0.0292832
Igf2	0.680836	0.00646468	0.00327295	0.0292124
Il15	0.669951	0.00703823	0.00384649	0.0290609
Hc	0.683246	0.00717935	0.00398762	0.0288659
Psen1	0.67249	0.00645369	0.00326196	0.028804
Grn	0.666413	0.00641551	0.00322378	0.0287776
Rps19	0.654631	0.00632719	0.00313545	0.0286105
Serpinc1	0.65766	0.00658104	0.00338931	0.0285642
Manf	0.645696	0.00593695	0.00274522	0.0285492
Lif	0.667659	0.00668569	0.00349396	0.0285389
Gdf3	0.666297	0.00570143	0.0025097	0.0285135
Cntn1	0.679239	0.00588066	0.00268893	0.0284419
Il1rn	0.669216	0.00637836	0.00318663	0.0283625
Sema3f	0.659047	0.00649478	0.00330305	0.028339
Epgn	0.679456	0.00606782	0.00287609	0.0282668
Chgb	0.656824	0.00619487	0.00300314	0.0282062
Fgf1	0.686913	0.00690537	0.00371364	0.0280266
Fn1	0.683167	0.00751429	0.00432256	0.0280079
H2-T23	0.667159	0.00613049	0.00293875	0.0279948
Igf1	0.70272	0.0128583	0.0096666	0.0279342
Ltf	0.663203	0.00592216	0.00273043	0.0278709
Adam23	0.670948	0.00604225	0.00285052	0.02774
Fgf7	0.679183	0.00670795	0.00351621	0.0277388
Robo1	0.661988	0.00598734	0.0027956	0.0275324
Pdgfb	0.698079	0.00735665	0.00416492	0.027475
Tnfsf4	0.654857	0.00610398	0.00291224	0.0274463
Mapt	0.685465	0.00705534	0.0038636	0.0273118
Anxa1	0.664433	0.00642764	0.00323591	0.0272721
Mstn	0.687687	0.00732552	0.00413379	0.0271128
Nptn	0.633624	0.00641883	0.0032271	0.0270906
Ntn1	0.664727	0.0063278	0.00313607	0.0270142
Icam1	0.661582	0.00644753	0.0032558	0.0268305
Cd86	0.669657	0.00631567	0.00312393	0.0268
Mdk	0.661098	0.00647697	0.00328524	0.0267496
Nrg1	0.672807	0.00675639	0.00356465	0.0266957
Cd320	0.654703	0.0059041	0.00271237	0.0266941
Icam4	0.652533	0.00562104	0.0024293	0.0266918
Pglyrp1	0.657288	0.00586318	0.00267145	0.0266449
Tdgf1	0.656175	0.00585289	0.00266116	0.0266247
Aimp1	0.658095	0.00599921	0.00280748	0.0265851
Tigit	0.660348	0.00554504	0.0023533	0.0265535
Gzmb	0.657989	0.00582573	0.002634	0.0264977
Fgf11	0.657967	0.00596545	0.00277372	0.0264791
Crlf2	0.644159	0.00573229	0.00254056	0.0264572
Pcdhb22	0.655081	0.00592	0.00272827	0.0261362
Pdgfd	0.645962	0.00590838	0.00271665	0.0261335
Pomc	0.682455	0.00759726	0.00440553	0.0261151
Lgals3	0.668271	0.00665677	0.00346504	0.0259522
Il21	0.64257	0.00587066	0.00267892	0.0259206
Rabep1	0.657533	0.00553078	0.00233905	0.0258291
Serpine1	0.647378	0.00589101	0.00269927	0.0255912
Spp1	0.688052	0.00720334	0.00401161	0.0253767
Cd40	0.668785	0.00614235	0.00295062	0.0253478
H2-DMa	0.643718	0.00559433	0.0024026	0.0253068
Tslp	0.638228	0.00565478	0.00246304	0.0251666
Madcam1	0.625669	0.00587201	0.00268028	0.0248875
Ifna1	0.639589	0.00562924	0.00243751	0.0245964
Alcam	0.621263	0.00557714	0.00238541	0.0245622
Ptprm	0.639707	0.00523292	0.00204119	0.0244737
Eda	0.644834	0.00574984	0.00255811	0.024367
Sema3c	0.608765	0.00628375	0.00309202	0.0242182
Cadm3	0.673922	0.00618349	0.00299175	0.024151
Ifnb1	0.671406	0.00614294	0.00295121	0.0240808
Penk	0.646576	0.00625674	0.00306501	0.0239913
Osgin1	0.651596	0.00528343	0.0020917	0.0239287
Clec11a	0.639297	0.00560534	0.00241361	0.0238138
Ret	0.652819	0.00505488	0.00186315	0.0236555
Dusp18	0.659173	0.0055073	0.00231556	0.0235988
Cd34	0.636095	0.00550492	0.00231319	0.0235931
Cd40lg	0.671306	0.00631137	0.00311964	0.0235827
Adam15	0.649583	0.00550291	0.00231118	0.0234459
Itgal	0.672873	0.00733755	0.00414582	0.0233821
Lta	0.651197	0.00536314	0.00217141	0.0232805
F9	0.626594	0.00548273	0.002291	0.022981
Mst1	0.643168	0.00531069	0.00211895	0.0227778
Celsr2	0.65423	0.00515996	0.00196823	0.0226088
Tnfsf14	0.622679	0.00531337	0.00212163	0.0225832
Cdhr1	0.604292	0.00542151	0.00222978	0.0224405
Csf3	0.678861	0.00659659	0.00340486	0.0223976
Hdgf	0.666467	0.00591298	0.00272125	0.0223522
Il18	0.657935	0.0057172	0.00252547	0.0221761
Dll4	0.631686	0.00519785	0.00200612	0.0219291
Il12b	0.645947	0.00573171	0.00253998	0.0218926
Il16	0.64288	0.00526292	0.00207118	0.0218546
Cdh23	0.629703	0.00513458	0.00194285	0.021546
Alox5ap	0.634198	0.00489256	0.00170082	0.0214841
H2-M3	0.635066	0.00506591	0.00187418	0.0209598
Camp	0.674451	0.00572922	0.00253749	0.0208071
Cd24a	0.676067	0.00647178	0.00328005	0.0206785
Tnfsf10	0.679967	0.00628242	0.00309069	0.0203316
Plau	0.64453	0.00488583	0.0016941	0.0199385
Ctf1	0.691086	0.00669098	0.00349924	0.0198393
a	0.633419	0.00475875	0.00156702	0.0196087
Il2	0.668527	0.00597166	0.00277992	0.01923
Flrt2	0.63066	0.00471156	0.00151983	0.0191834
Clstn1	0.630964	0.00483644	0.00164471	0.0190334
Il17a	0.626035	0.00526521	0.00207348	0.018667
Il4	0.675742	0.00623214	0.0030404	0.0182204
Ptdss1	0.606388	0.0047557	0.00156397	0.018047
Pcdhgc3	0.611884	0.00479864	0.00160691	0.0180131
Ebi3	0.606572	0.00472559	0.00153386	0.0173394
Il12a	0.629305	0.00478512	0.00159339	0.0171129
Psap	0.601276	0.00453278	0.00134105	0.0160913
Ltb	0.608664	0.00417893	0.000987202	0.0155189
Il17f	0.589024	0.00460101	0.00140928	0.0149838
Nlgn3	0.680271	0.0065334	0.00334167	0.0144913
Crtam	0.669519	0.0061381	0.00294637	0.0140847
Sema6d	0.597853	0.00439229	0.00120055	0.0133794
Cadm1	0.658262	0.00594578	0.00275405	0.0113247
Mif	0.691071	0.00642352	0.00323178	0.0113186
Sdk1	0.574119	0.00391808	0.000726345	0.0112307
Il10	0.654053	0.00584776	0.00265603	0.00943716
Ins2	0.642204	0.00590588	0.00271414	0.0086278
Apln	0.685541	0.00665484	0.00346311	0.00790061
Calr	0.664618	0.00572675	0.00253502	0.00696329
Cd6	0.550556	0.00359822	0.000406485	0.00676828
Jag1	0.673706	0.00525036	0.00205862	0.00602017
Hmgb2	0.656108	0.00556079	0.00236905	0.00584388
Tnfsf18	0.533581	0.00341881	0.000227077	0.00361441
Fgf23	0.658956	0.00558972	0.00239799	0.00207461

## Sheet: GO.0050873.Brown.fat.cell.diffe
test_ligand	auroc	aupr	aupr_corrected	pearson		GO:0050873 Brown fat cell differentiation
Nampt	0.70307	0.0302796	0.0292157	0.0764605		Fabp4
Il6	0.701837	0.0241799	0.023116	0.072598		Bnip3
Fgf7	0.634581	0.0738812	0.0728173	0.0668696		Itga6
Edn1	0.681552	0.0203777	0.0193138	0.0560689		Lamb3
Tnf	0.77571	0.0056869	0.00462299	0.0536691		Lep
Timp1	0.715519	0.0126127	0.0115488	0.0445035		Pparg
Ifng	0.621073	0.00438107	0.00331716	0.0426033		Scd1
Bmp2	0.650068	0.00776674	0.00670283	0.0399657		Selenbp1
Rarres2	0.676161	0.0216075	0.0205436	0.0360335		Sox13
Il1b	0.711134	0.00325521	0.0021913	0.0342064		Rarres2
Selplg	0.634723	0.00881665	0.00775274	0.0331067		Lrg1
Tgfb1	0.64915	0.00291703	0.00185312	0.030804		Mrap
Il13	0.627153	0.0035653	0.00250139	0.0307526		Aldh6a1
Tnfsf11	0.662175	0.0027854	0.00172149	0.0302454		Ffar4
Fat1	0.679302	0.0194565	0.0183926	0.029591
Ccl1	0.69004	0.00392737	0.00286346	0.0281787
Tgfb2	0.694186	0.00335746	0.00229355	0.0280874
Mmp13	0.709183	0.0030405	0.00197659	0.0276758
Pdcd1lg2	0.70595	0.00287396	0.00181005	0.0263021
Edn3	0.676727	0.0033487	0.00228479	0.0260409
C3	0.70232	0.00272052	0.00165661	0.0248342
Fgf13	0.713367	0.0024455	0.00138158	0.0246245
Il22	0.69324	0.00284038	0.00177647	0.0241165
Ccl3	0.696131	0.00281874	0.00175483	0.0239836
Pcdh1	0.69875	0.00252037	0.00145646	0.0239275
Nucb2	0.687529	0.0028306	0.00176669	0.023695
Dscam	0.702782	0.00234459	0.00128068	0.0232793
Gal	0.696338	0.0025459	0.00148199	0.023216
Rln3	0.684546	0.00253645	0.00147254	0.0230287
Thbs1	0.595343	0.00893613	0.00787222	0.023001
Manf	0.6752	0.00272433	0.00166042	0.0227862
Gdf9	0.686497	0.00252103	0.00145712	0.0227681
Ucn2	0.695762	0.00226616	0.00120224	0.0226364
Nmb	0.680498	0.00248171	0.0014178	0.0225254
Calca	0.711813	0.00268069	0.00161678	0.0223998
Tac2	0.682503	0.00238434	0.00132043	0.022066
Qrfp	0.676786	0.002399	0.00133509	0.0217897
Npb	0.677944	0.00233386	0.00126995	0.0216647
Cxcl16	0.676341	0.00239518	0.00133127	0.0215162
Npff	0.674602	0.00236883	0.00130492	0.0214589
Cadm3	0.661381	0.00208898	0.00102507	0.0213723
Itga9	0.691409	0.00209034	0.00102643	0.0212764
Btla	0.637391	0.00281991	0.001756	0.0211536
Esam	0.664528	0.00385174	0.00278783	0.0211192
Gcg	0.690148	0.0030846	0.00202069	0.0211044
Gdf3	0.668924	0.00230626	0.00124235	0.0210929
Cxcl11	0.673972	0.00230878	0.00124487	0.0208455
Ptgs2	0.688089	0.00260419	0.00154028	0.0208029
Cmtm4	0.681498	0.00213432	0.00107041	0.0206799
Pgf	0.660099	0.00234519	0.00128128	0.0206186
Sema3c	0.686649	0.00205825	0.000994335	0.0205887
Efnb2	0.674635	0.00216821	0.0011043	0.0204394
Sell	0.653595	0.00258976	0.00152585	0.0203581
Xcl1	0.659354	0.0022719	0.00120799	0.0203265
Cdhr1	0.69223	0.00197393	0.000910018	0.0202335
Ccl28	0.668239	0.00218919	0.00112528	0.0201612
Cxcl2	0.672249	0.00219845	0.00113454	0.0201196
Cxcl5	0.666087	0.00220129	0.00113738	0.0201086
Amh	0.646117	0.00268096	0.00161705	0.02007
F8	0.665544	0.002179	0.00111509	0.0200526
Adipoq	0.683139	0.00258216	0.00151825	0.0199305
Dsc2	0.679329	0.0020403	0.000976394	0.0199186
Crtam	0.648704	0.00187746	0.000813552	0.0198185
Igf1	0.693653	0.00235256	0.00128865	0.0197136
Ccl25	0.669684	0.00225531	0.0011914	0.019646
Cadm1	0.656795	0.00196401	0.000900101	0.0196123
Adm	0.664354	0.00230312	0.00123921	0.0195632
Insl3	0.662213	0.00215706	0.00109315	0.0195222
Hc	0.699353	0.00248197	0.00141806	0.0194575
Nptn	0.682193	0.00190665	0.000842744	0.0192582
Ncam1	0.653801	0.00211514	0.00105123	0.0191777
Spn	0.662675	0.00204588	0.000981965	0.0190009
Ghrl	0.678743	0.00246014	0.00139623	0.0188804
Madcam1	0.667848	0.00190325	0.000839339	0.0188752
Nectin1	0.668722	0.00201885	0.000954944	0.0188584
Hebp1	0.660854	0.00207998	0.00101607	0.0187615
Plxnb2	0.673439	0.00191809	0.000854179	0.0187029
Bmp6	0.663946	0.00230407	0.00124016	0.0186908
Hdc	0.668771	0.00203822	0.000974306	0.0186484
Cxcl9	0.65523	0.00224192	0.00117801	0.0186456
Lamb2	0.651829	0.00215922	0.00109531	0.018586
Pecam1	0.638814	0.00225672	0.00119281	0.0185464
Kitl	0.654122	0.00219591	0.001132	0.0185376
Pomc	0.702907	0.00278965	0.00172574	0.0184846
Efnb1	0.66274	0.00198827	0.000924361	0.0184268
Bmp7	0.658583	0.00223578	0.00117187	0.0183089
Ccl22	0.647264	0.0021463	0.00108238	0.0182145
Lif	0.670059	0.0020857	0.00102179	0.0180863
Rtn4	0.678373	0.00204532	0.000981405	0.0180629
Vegfc	0.662001	0.00199946	0.000935553	0.0178275
Tnfsf13	0.647128	0.00199812	0.000934208	0.0177921
Itgam	0.644319	0.00206757	0.00100366	0.0177212
Igf2	0.645243	0.00221063	0.00114671	0.0177197
Nrg2	0.639945	0.0020292	0.000965293	0.0177131
Ntn4	0.663077	0.00184062	0.000776704	0.0176868
Cfh	0.664017	0.00185811	0.000794197	0.0176814
Ceacam1	0.653317	0.00188448	0.000820573	0.0176786
Flt3l	0.654312	0.00196381	0.000899901	0.0176009
Dsg2	0.65285	0.00191635	0.000852444	0.0175577
Nrxn1	0.652236	0.00195249	0.000888584	0.0175092
Wnt10a	0.635891	0.00203601	0.0009721	0.0174955
Chgb	0.624338	0.00235699	0.00129308	0.0174882
Has2	0.640439	0.00198862	0.000924706	0.0173706
Sema7a	0.647759	0.00187683	0.000812922	0.0172036
F9	0.676596	0.00170982	0.000645905	0.0170886
Gad1	0.648976	0.00197741	0.000913497	0.0170318
Ctsg	0.647742	0.0019583	0.000894385	0.0170161
Cd320	0.643167	0.00193717	0.000873261	0.016962
Il1rn	0.673292	0.00208091	0.001017	0.0169284
Pcdh7	0.650986	0.00184376	0.000779845	0.0168898
Plat	0.658186	0.00200613	0.000942214	0.01688
Reln	0.623491	0.00214184	0.00107793	0.0168648
Gnrh1	0.671488	0.00215011	0.0010862	0.0168245
Col5a3	0.653459	0.00182937	0.000765459	0.0168181
Efnb3	0.64509	0.00191127	0.000847364	0.0167939
Chad	0.643618	0.00195477	0.000890855	0.0167257
Vwf	0.644748	0.00205961	0.000995698	0.0167243
Sema3b	0.658996	0.00175659	0.000692678	0.0166313
Sema4d	0.637706	0.00193874	0.00087483	0.0165557
Cd274	0.630033	0.00201742	0.000953509	0.0165113
Nectin3	0.65203	0.00186814	0.000804229	0.0165082
Cntf	0.63619	0.00213917	0.00107526	0.0164805
Ins2	0.702733	0.00415224	0.00308833	0.0164682
Gdf11	0.640178	0.00188339	0.000819477	0.0163802
Ccl4	0.636402	0.00194479	0.00088088	0.0163319
Serpine2	0.639102	0.00191905	0.00085514	0.0163052
Cx3cl1	0.641433	0.00187242	0.00080851	0.0162984
Icam1	0.661468	0.00206246	0.000998554	0.0162453
Cd28	0.634157	0.00205186	0.000987952	0.0161893
Tgfb3	0.646639	0.00208191	0.001018	0.0160856
Wnt3	0.628968	0.00188958	0.000825671	0.0159644
Ntn1	0.655828	0.00187637	0.000812457	0.0159566
Col18a1	0.642868	0.00180198	0.000738068	0.0159232
Egf	0.652845	0.00225475	0.00119084	0.0158982
Plekho2	0.646302	0.00184334	0.000779425	0.0158956
Pf4	0.640488	0.00189689	0.000832981	0.0158809
Inhba	0.642297	0.00182941	0.000765501	0.0158078
Pcdhgc3	0.637706	0.00194965	0.000885736	0.015749
Alcam	0.633994	0.00187284	0.000808925	0.0157423
Pik3cb	0.629886	0.00192996	0.000866053	0.0157411
Mst1	0.622382	0.00188639	0.000822479	0.015669
Cntn1	0.675645	0.0016583	0.000594394	0.0155542
Itgb7	0.65185	0.00171064	0.000646729	0.0154991
Wnt10b	0.632011	0.00184537	0.000781464	0.0154673
Cxcl1	0.648476	0.00186597	0.000802056	0.0154461
Ptprf	0.638287	0.00174383	0.000679915	0.0153941
Pdgfd	0.644748	0.00174242	0.000678509	0.0153786
Vegfb	0.643721	0.00169516	0.000631248	0.0153139
Serpinc1	0.62361	0.00194326	0.00087935	0.0152927
Itga4	0.64271	0.001788	0.000724087	0.0152906
Il7	0.631636	0.00190242	0.000838505	0.0151855
Hbegf	0.628734	0.00187293	0.000809022	0.0151696
Nrg1	0.656817	0.00210525	0.00104134	0.0151427
Penk	0.647922	0.00200328	0.000939373	0.0151253
Ret	0.621839	0.00176861	0.000704695	0.0150928
Celsr1	0.629963	0.00177058	0.00070667	0.014988
Nrg4	0.623436	0.00182207	0.000758161	0.0149871
Gmfb	0.618611	0.00188264	0.000818726	0.0149567
Il11	0.630538	0.00188014	0.00081623	0.014909
Trf	0.644286	0.00175594	0.00069203	0.0149018
Cadm4	0.630973	0.00184031	0.000776403	0.0148786
F11r	0.631837	0.00175244	0.000688525	0.0148783
Ntf5	0.629218	0.00176981	0.000705897	0.0148573
Robo1	0.628686	0.0018241	0.000760188	0.0148334
H2-Bl	0.626039	0.00189423	0.000830321	0.0147665
Tdgf1	0.6325	0.00176423	0.000700321	0.0147221
Ccl17	0.64959	0.0017045	0.000640589	0.014712
Gpi1	0.64509	0.00176227	0.000698358	0.0146976
Anxa1	0.637429	0.00198134	0.000917429	0.0146943
Vcam1	0.63118	0.00182483	0.000760916	0.0145991
Gstp2	0.636733	0.00173949	0.000675581	0.0145641
Liph	0.624855	0.00172848	0.000664568	0.0145528
Clcf1	0.607124	0.00185809	0.00079418	0.0145351
Yars	0.623094	0.00181716	0.000753247	0.014529
Psen1	0.651367	0.00168685	0.000622937	0.0145258
L1cam	0.614068	0.00179404	0.000730125	0.0144792
Plxnb3	0.63939	0.00163421	0.000570298	0.0144434
Sema5a	0.626751	0.00168409	0.000620178	0.0144274
Amigo1	0.6355	0.00168648	0.000622565	0.0144269
Cntnap1	0.621203	0.00176419	0.000700277	0.0143963
Aimp1	0.633967	0.00184287	0.000778961	0.0143453
Efna4	0.623773	0.00172773	0.000663823	0.0143231
Negr1	0.615133	0.00175238	0.000688468	0.0142981
Icosl	0.62461	0.00170857	0.000644664	0.0142719
Arf1	0.621583	0.00179935	0.000735439	0.0142442
Glg1	0.618513	0.0017874	0.000723487	0.0142298
Lgals3	0.661778	0.0018555	0.000791593	0.0142229
Icam5	0.631815	0.00169504	0.000631132	0.0141021
H2-T23	0.616334	0.00175238	0.000688474	0.014101
Cdh2	0.617584	0.00174178	0.000677869	0.014093
Tg	0.60576	0.00182269	0.000758781	0.0139253
Epgn	0.622475	0.00177736	0.000713449	0.0139103
Lefty1	0.622225	0.00174207	0.000678163	0.0138806
Itgb2	0.615476	0.0016887	0.000624785	0.0138737
Adam17	0.678911	0.0018434	0.000779486	0.0138563
Ccl5	0.644813	0.00179024	0.000726328	0.0138561
Pvr	0.633304	0.0016206	0.00055669	0.0138524
Il21	0.575944	0.0018829	0.000818986	0.0138302
Tslp	0.598424	0.00189868	0.00083477	0.0137892
Cdh1	0.622246	0.00175902	0.000695112	0.0137835
Angpt1	0.63143	0.00180445	0.000740543	0.0137576
Ptprm	0.612346	0.00171321	0.0006493	0.0136586
Pcdhga11	0.621714	0.00158522	0.000521307	0.0136224
Tnfsf8	0.627539	0.00166668	0.000602765	0.0136134
Sema3f	0.61033	0.00167882	0.000614914	0.0135827
Fasl	0.631636	0.00174804	0.000684125	0.0135673
Mmp9	0.633826	0.00174211	0.000678196	0.0135003
Selp	0.605575	0.00173123	0.000667315	0.0134909
Prnd	0.615932	0.00171007	0.000646159	0.0134769
Tnfsf15	0.588719	0.00184363	0.000779716	0.0134719
Nlgn2	0.619046	0.00166613	0.000602219	0.0134443
Gzmb	0.634674	0.00158345	0.000519543	0.0133609
Celsr2	0.616057	0.00175957	0.000695663	0.013359
Cd2	0.622469	0.00170104	0.000637128	0.0133264
Osm	0.635646	0.00194573	0.000881815	0.0132716
Cd34	0.585334	0.00190406	0.000840153	0.013192
Itgb1	0.616514	0.00167848	0.000614566	0.0131694
Fgf18	0.592012	0.00175619	0.000692274	0.0131635
Omg	0.587187	0.00191551	0.000851597	0.013111
Rabep2	0.620252	0.00163346	0.000569549	0.0130591
Il2	0.579862	0.00203951	0.000975599	0.0130514
Lrpap1	0.632538	0.00153562	0.000471714	0.0129881
Areg	0.63006	0.00167101	0.000607102	0.0129564
Cd80	0.613525	0.00173297	0.000669064	0.0129011
Adam9	0.615666	0.00159145	0.000527539	0.0128905
Pcdhb22	0.617296	0.00163722	0.00057331	0.0128724
Tnfsf13b	0.618247	0.00169371	0.000629802	0.0128006
Btc	0.616361	0.00170302	0.000639112	0.0127619
Amigo2	0.62505	0.00158897	0.000525064	0.0127182
Copa	0.614748	0.00161531	0.000551395	0.0126862
Fgf3	0.607537	0.00157673	0.00051282	0.0126431
Tfpi	0.625675	0.00190155	0.000837643	0.0126239
Calm1	0.633772	0.00159323	0.000529319	0.0126008
Fgf16	0.606809	0.00173572	0.000671809	0.0125929
Calm2	0.629376	0.00164594	0.000582029	0.0125391
Txlna	0.615074	0.00163057	0.000566663	0.0125005
Hsp90b1	0.608558	0.0016642	0.00060029	0.0122744
Npnt	0.610064	0.00164406	0.000580145	0.0122575
Bmp1	0.599701	0.00162265	0.00055874	0.0121866
Il1f9	0.620584	0.00164534	0.000581432	0.0121278
Il12b	0.61954	0.00177443	0.000710521	0.0120887
Fbrs	0.628626	0.00163466	0.000570748	0.0120281
Csf3	0.653366	0.00191699	0.000853082	0.0119709
Fn1	0.632109	0.00178162	0.000717713	0.0118865
Ntng1	0.619182	0.00153498	0.000471066	0.0118617
Clec11a	0.61384	0.00160359	0.000539683	0.0118459
Camp	0.629327	0.00162369	0.000559784	0.0118359
Cxcl10	0.618818	0.0016233	0.000559393	0.0118038
Fgf11	0.605173	0.00156381	0.000499902	0.0117922
Tgfa	0.630278	0.0018131	0.000749188	0.0117669
Adam12	0.604999	0.00150286	0.00043895	0.0117399
Ltb	0.600049	0.00193317	0.000869264	0.01166
Hspg2	0.599658	0.00156164	0.000497727	0.0116225
Grn	0.606993	0.00149774	0.000433826	0.01157
Rabep1	0.612324	0.00157872	0.000514807	0.0115262
Clstn1	0.608357	0.00154057	0.000476655	0.0115
Jag2	0.623904	0.00139185	0.000327944	0.0114787
Cdh5	0.596783	0.00157379	0.000509883	0.0114515
Mdk	0.604793	0.00169512	0.000631214	0.0114001
Adam23	0.590415	0.00161603	0.000552116	0.0113987
Il16	0.608977	0.00152002	0.000456108	0.0113564
Pkd1	0.593365	0.00166842	0.000604505	0.0113514
Icam4	0.603016	0.00150694	0.000443025	0.011319
Nid1	0.624279	0.0014345	0.000370593	0.0112905
Lta	0.612493	0.00157611	0.000512202	0.0112551
Serpine1	0.610558	0.00149749	0.000433579	0.0112143
Cd40	0.607602	0.00166377	0.000599857	0.0111896
Spp1	0.629843	0.00185143	0.000787521	0.0111713
Rps19	0.587051	0.00166282	0.000598909	0.0111691
Nenf	0.594169	0.00158374	0.000519832	0.0110914
Lamc2	0.595647	0.00146124	0.000397331	0.0110112
Ptprc	0.599038	0.00152012	0.000456211	0.0109725
Ltf	0.622197	0.0021026	0.00103869	0.0109413
H2-M3	0.606401	0.0014948	0.000430885	0.010866
Il4	0.614226	0.00169734	0.000633432	0.0108449
Fgf1	0.597223	0.00170189	0.000637977	0.0108446
Cmtm6	0.59624	0.00148123	0.000417319	0.0107655
Crlf2	0.580128	0.00162732	0.000563405	0.010748
Dll4	0.629821	0.00145268	0.000388773	0.0107099
Pros1	0.594131	0.00154359	0.000479682	0.0106516
Cd86	0.588165	0.00164391	0.000580001	0.0104589
Col1a1	0.586714	0.00156349	0.000499577	0.0104042
Cd24a	0.612628	0.00170156	0.000637649	0.0103632
Adam15	0.609058	0.00149855	0.000434638	0.0103295
Tnfsf9	0.583519	0.00154018	0.000476272	0.0103162
Ifna1	0.599924	0.0015141	0.000450188	0.0102379
Dll1	0.594675	0.00144971	0.000385796	0.010012
Plau	0.603076	0.00152242	0.00045851	0.00999706
Hgf	0.623371	0.0016744	0.000610491	0.00995435
Il18	0.600549	0.00164852	0.000584608	0.00990144
Efna2	0.599234	0.00137236	0.000308446	0.00977019
Dusp18	0.593148	0.00144991	0.000386004	0.0096924
Nectin2	0.593838	0.00141155	0.000347642	0.00967604
Pglyrp1	0.585557	0.00146661	0.000402695	0.00961947
Mapt	0.594936	0.00163236	0.000568448	0.00957532
Pcdhga7	0.56481	0.00150252	0.000438611	0.00946151
Tnfsf4	0.586872	0.00151585	0.000451937	0.00942387
Pdgfb	0.598201	0.00167651	0.0006126	0.00938799
Tnfsf12	0.578976	0.0015297	0.000465792	0.00934129
H2-DMa	0.584399	0.00139595	0.00033204	0.00913126
Hmgb1	0.606972	0.0015123	0.000448393	0.00911093
Csf2	0.606401	0.00162531	0.000561402	0.0090572
Alox5ap	0.606765	0.00142266	0.000358748	0.00903027
Cd200	0.571668	0.00157941	0.000515498	0.009009
Cd40lg	0.589616	0.00158004	0.000516134	0.00900426
Gpnmb	0.566592	0.0015157	0.000451789	0.00898467
Ebi3	0.579748	0.00143919	0.00037528	0.00885425
Eda	0.57977	0.00140678	0.000342868	0.00876368
Jam2	0.580346	0.00143244	0.000368527	0.00868021
Ocln	0.579884	0.00139772	0.000333809	0.0086495
Psap	0.590833	0.00142165	0.00035774	0.00853502
a	0.568864	0.00144978	0.000385868	0.00852185
Csf1	0.602038	0.00153474	0.000470832	0.00848774
Cd6	0.548313	0.0015358	0.000471886	0.00827893
Hdgf	0.597919	0.00155528	0.000491365	0.00821256
Vegfa	0.621915	0.00176007	0.000696156	0.00821211
Apoe	0.682084	0.00224999	0.00118608	0.00792986
Cdh23	0.568847	0.00136638	0.000302471	0.00777889
Icam2	0.581313	0.00132767	0.00026376	0.00770522
Ifnb1	0.604776	0.00155348	0.000489572	0.0076299
Agrn	0.572977	0.00131848	0.000254568	0.0074865
Comp	0.577574	0.00130098	0.000237071	0.00747844
Tnfsf10	0.595821	0.00153525	0.000471342	0.00675687
Il12a	0.56913	0.00139235	0.000328435	0.00667244
Ihh	0.522121	0.00162459	0.000560681	0.00629147
Sdk1	0.539157	0.00124725	0.000183337	0.00567524
Tnfsf14	0.543971	0.00123656	0.000172645	0.00500526
Il15	0.592996	0.00145917	0.000395256	0.00486479
Fgf2	0.62248	0.00168826	0.000624353	0.00483227
Mag	0.533527	0.00127666	0.000212753	0.00466411
Il17a	0.552654	0.00127963	0.000215718	0.00450938
Ptdss1	0.512177	0.00128377	0.000219856	0.00437366
Il10	0.643439	0.00179016	0.000726246	0.0041735
Tigit	0.545444	0.00117866	0.000114746	0.00398523
Mif	0.596022	0.00153704	0.000473129	0.00376244
Hmgb2	0.620035	0.00180673	0.00074282	0.0036171
Flrt2	0.549068	0.00115237	8.84641e-05	0.00358516
Jag1	0.674955	0.00165438	0.000590464	0.00355636
Ctf1	0.589203	0.00155499	0.000491077	0.00353576
Osgin1	0.570901	0.00111692	5.3012e-05	0.00290644
Il17f	0.514237	0.0011595	9.55888e-05	0.00214011
Itgal	0.589431	0.00148288	0.000418974	0.000875749
Fgf23	0.602108	0.00152011	0.000456196	0.0003628
Tnfsf18	0.509803	0.00102487	-3.90388e-05	0.000174794
Mstn	0.587344	0.00149496	0.000431045	-0.000407982
Cd226	0.512351	0.0010176	-4.63097e-05	-0.000983629
Apln	0.658507	0.00174317	0.000679262	-0.0013201
Calr	0.63438	0.00157414	0.000510227	-0.00140959
Nlgn3	0.603288	0.00144473	0.00038082	-0.00251812
Sema6d	0.49919	0.000996907	-6.70038e-05	-0.00294052
App	0.569358	0.00118006	0.000116153	-0.00804562

## Sheet: negative regulation of locomoti
No significant interactions

## Sheet: endothelial cell development
No significant interactions

[truncated: 1 more sheets: Laminin interactions]
